# Supplementary material for: Chenodeoxycholic Acid Enhances the Effect of Sorafenib in Inhibiting HepG2 Cell Growth Through EGFR/Stat3 Pathway
Source: Front Oncol. 2022 Feb 17;12:836333. doi: 10.3389/fonc.2022.836333 (PMC8891169; doi:10.3389/fonc.2022.836333)
Supplement: Supplementary file 2 [file DataSheet_2.xlsx]

## Sheet: Sheet1
		CDCA sample
		0119012746 sample for the entire swim lane

## Sheet: 119012746_Proteins
Accession	Description	Coverage [%]	# Peptides	# PSMs	# Unique Peptides	# Protein Groups	# AAs	MW [kDa]	calc. pI	Score Sequest HT: Sequest HT	# Peptides (by Search Engine): Sequest HT	# Razor Peptides	Abundance: F7: Sample	Found in Sample: [S7] F7: Sample
P35579	Myosin-9 OS=Homo sapiens OX=9606 GN=MYH9 PE=1 SV=4	49	93	146	76	1	1960	226.4	5.6	384.8	93	16	2.53363e+09	High
P60709	Actin, cytoplasmic 1 OS=Homo sapiens OX=9606 GN=ACTB PE=1 SV=1	76	31	155	13	1	375	41.7	5.48	366.91	31	21	1.6531e+10	High
P78527	DNA-dependent protein kinase catalytic subunit OS=Homo sapiens OX=9606 GN=PRKDC PE=1 SV=3	36	123	164	123	1	4128	468.8	7.12	349.41	123	0	2.23471e+09	High
P68104	Elongation factor 1-alpha 1 OS=Homo sapiens OX=9606 GN=EEF1A1 PE=1 SV=1	65	25	97	16	1	462	50.1	9.01	283.79	25	10	6.56713e+09	High
P13639	Elongation factor 2 OS=Homo sapiens OX=9606 GN=EEF2 PE=1 SV=4	62	44	105	43	1	858	95.3	6.83	262.65	44	1	3.27736e+09	High
P08238	Heat shock protein HSP 90-beta OS=Homo sapiens OX=9606 GN=HSP90AB1 PE=1 SV=4	64	53	112	35	1	724	83.2	5.03	253.9	53	18	4.95974e+09	High
Q9BQE3	Tubulin alpha-1C chain OS=Homo sapiens OX=9606 GN=TUBA1C PE=1 SV=1	71	30	109	13	1	449	49.9	5.1	252.03	30	19	9.50928e+09	High
P68366	Tubulin alpha-4A chain OS=Homo sapiens OX=9606 GN=TUBA4A PE=1 SV=1	62	25	106	8	1	448	49.9	5.06	239.79	25	0	1.14108e+09	High
P07437	Tubulin beta chain OS=Homo sapiens OX=9606 GN=TUBB PE=1 SV=2	83	32	106	6	1	444	49.6	4.89	237.86	32	0	3170688998	High
P68371	Tubulin beta-4B chain OS=Homo sapiens OX=9606 GN=TUBB4B PE=1 SV=1	82	32	103	3	1	445	49.8	4.89	229.15	32	39	8225376977	High
Q04695	Keratin, type I cytoskeletal 17 OS=Homo sapiens OX=9606 GN=KRT17 PE=1 SV=2	70	35	86	21	1	432	48.1	5.02	224.81	35	12	2.61808e+09	High
P02545	Prelamin-A/C OS=Homo sapiens OX=9606 GN=LMNA PE=1 SV=1	72	53	91	50	1	664	74.1	7.02	221.76	53	2	5.10201e+09	High
P21333	Filamin-A OS=Homo sapiens OX=9606 GN=FLNA PE=1 SV=4	39	67	92	64	1	2647	280.6	6.06	220.93	67	3	1.30326e+09	High
P04350	Tubulin beta-4A chain OS=Homo sapiens OX=9606 GN=TUBB4A PE=1 SV=2	76	28	92	3	1	444	49.6	4.88	207.03	28	1	2.21471e+08	High
P49327	Fatty acid synthase OS=Homo sapiens OX=9606 GN=FASN PE=1 SV=3	36	55	78	55	1	2511	273.3	6.44	201.51	55	0	1.35167e+09	High
Q00610	Clathrin heavy chain 1 OS=Homo sapiens OX=9606 GN=CLTC PE=1 SV=5	37	51	74	51	1	1675	191.5	5.69	192.92	51	0	1496213741	High
P14625	Endoplasmin OS=Homo sapiens OX=9606 GN=HSP90B1 PE=1 SV=1	53	44	81	42	1	803	92.4	4.84	190.71	44	0	1.74171e+09	High
P31327	Carbamoyl-phosphate synthase [ammonia], mitochondrial OS=Homo sapiens OX=9606 GN=CPS1 PE=1 SV=2	53	49	73	48	1	1500	164.8	6.74	180.26	49	1	1.56704e+09	High
Q05639	Elongation factor 1-alpha 2 OS=Homo sapiens OX=9606 GN=EEF1A2 PE=1 SV=1	50	15	57	6	1	463	50.4	9.03	175.69	15	0	134166297	High
P27824	Calnexin OS=Homo sapiens OX=9606 GN=CANX PE=1 SV=2	54	33	72	33	1	592	67.5	4.6	173.48	33	0	2.63867e+09	High
P05787	Keratin, type II cytoskeletal 8 OS=Homo sapiens OX=9606 GN=KRT8 PE=1 SV=7	81	43	67	36	1	483	53.7	5.59	160.58	43	6	2.99843e+09	High
Q07065	Cytoskeleton-associated protein 4 OS=Homo sapiens OX=9606 GN=CKAP4 PE=1 SV=2	51	21	50	21	1	602	66	5.92	158.91	21	0	6.59911e+08	High
P05187	Alkaline phosphatase, placental type OS=Homo sapiens OX=9606 GN=ALPP PE=1 SV=2	66	30	58	23	1	535	57.9	6.29	155.74	30	5	2.17539e+09	High
P06576	ATP synthase subunit beta, mitochondrial OS=Homo sapiens OX=9606 GN=ATP5F1B PE=1 SV=3	70	25	63	25	1	529	56.5	5.4	154.63	25	0	3.82291e+09	High
P04406	Glyceraldehyde-3-phosphate dehydrogenase OS=Homo sapiens OX=9606 GN=GAPDH PE=1 SV=3	71	22	56	22	1	335	36	8.46	153.97	22	0	3.20834e+09	High
P22626	Heterogeneous nuclear ribonucleoproteins A2/B1 OS=Homo sapiens OX=9606 GN=HNRNPA2B1 PE=1 SV=2	67	25	55	23	1	353	37.4	8.95	151.56	25	2	1.98462e+09	High
Q9NZM1	Myoferlin OS=Homo sapiens OX=9606 GN=MYOF PE=1 SV=1	31	48	64	48	1	2061	234.6	6.18	150.45	48	0	8.3574e+08	High
P09651	Heterogeneous nuclear ribonucleoprotein A1 OS=Homo sapiens OX=9606 GN=HNRNPA1 PE=1 SV=5	49	23	59	20	1	372	38.7	9.13	150.39	23	0	1.59451e+09	High
P46940	Ras GTPase-activating-like protein IQGAP1 OS=Homo sapiens OX=9606 GN=IQGAP1 PE=1 SV=1	29	36	52	36	1	1657	189.1	6.48	147.16	36	0	7.45107e+08	High
P53621	Coatomer subunit alpha OS=Homo sapiens OX=9606 GN=COPA PE=1 SV=2	48	44	56	44	1	1224	138.3	7.66	142.04	44	0	825288968	High
P35580	Myosin-10 OS=Homo sapiens OX=9606 GN=MYH10 PE=1 SV=3	30	44	55	29	1	1976	228.9	5.54	141.2	44	1	2.54237e+08	High
P08729	Keratin, type II cytoskeletal 7 OS=Homo sapiens OX=9606 GN=KRT7 PE=1 SV=5	62	33	56	26	1	469	51.4	5.48	138.69	33	0	2.23558e+09	High
P25705	ATP synthase subunit alpha, mitochondrial OS=Homo sapiens OX=9606 GN=ATP5F1A PE=1 SV=1	55	27	52	27	1	553	59.7	9.13	130.22	27	0	3.29729e+09	High
O43707	Alpha-actinin-4 OS=Homo sapiens OX=9606 GN=ACTN4 PE=1 SV=2	58	39	58	31	1	911	104.8	5.44	129.46	39	8	8.47067e+08	High
P29401	Transketolase OS=Homo sapiens OX=9606 GN=TKT PE=1 SV=3	61	22	44	22	1	623	67.8	7.66	126.75	22	0	1144811204	High
P60842	Eukaryotic initiation factor 4A-I OS=Homo sapiens OX=9606 GN=EIF4A1 PE=1 SV=1	53	21	48	12	1	406	46.1	5.48	125.3	21	9	2.6076e+09	High
O75643	U5 small nuclear ribonucleoprotein 200 kDa helicase OS=Homo sapiens OX=9606 GN=SNRNP200 PE=1 SV=2	24	32	45	32	1	2136	244.4	6.06	124.46	32	0	3.54543e+08	High
P62805	Histone H4 OS=Homo sapiens OX=9606 GN=HIST1H4A PE=1 SV=2	62	16	52	16	1	103	11.4	11.36	121.23	16	0	1.20608e+10	High
Q08211	ATP-dependent RNA helicase A OS=Homo sapiens OX=9606 GN=DHX9 PE=1 SV=4	34	34	54	34	1	1270	140.9	6.84	117.79	34	0	1.20442e+09	High
P09874	Poly [ADP-ribose] polymerase 1 OS=Homo sapiens OX=9606 GN=PARP1 PE=1 SV=4	43	36	53	36	1	1014	113	8.88	117.29	36	0	1.06778e+09	High
Q92616	eIF-2-alpha kinase activator GCN1 OS=Homo sapiens OX=9606 GN=GCN1 PE=1 SV=6	20	39	47	39	1	2671	292.6	7.47	116.68	39	0	4.30716e+08	High
Q15149	Plectin OS=Homo sapiens OX=9606 GN=PLEC PE=1 SV=3	13	39	47	37	1	4684	531.5	5.96	113.51	39	1	378639571	High
Q13813	Spectrin alpha chain, non-erythrocytic 1 OS=Homo sapiens OX=9606 GN=SPTAN1 PE=1 SV=3	22	35	44	35	1	2472	284.4	5.35	111.81	35	0	2.90092e+08	High
Q14697	Neutral alpha-glucosidase AB OS=Homo sapiens OX=9606 GN=GANAB PE=1 SV=3	40	25	43	25	1	944	106.8	6.14	109.81	25	0	7.50004e+08	High
P68032	Actin, alpha cardiac muscle 1 OS=Homo sapiens OX=9606 GN=ACTC1 PE=1 SV=1	33	18	61	2	1	377	42	5.39	106.14	18	0	1.04323e+09	High
P16615	Sarcoplasmic/endoplasmic reticulum calcium ATPase 2 OS=Homo sapiens OX=9606 GN=ATP2A2 PE=1 SV=1	33	28	39	28	1	1042	114.7	5.34	105.3	28	0	6.34648e+08	High
Q9BUF5	Tubulin beta-6 chain OS=Homo sapiens OX=9606 GN=TUBB6 PE=1 SV=1	67	23	54	13	1	446	49.8	4.88	104.55	23	0	3.58567e+08	High
P04843	Dolichyl-diphosphooligosaccharide--protein glycosyltransferase subunit 1 OS=Homo sapiens OX=9606 GN=RPN1 PE=1 SV=1	56	26	44	26	1	607	68.5	6.38	103.23	26	0	1.25072e+09	High
P49411	Elongation factor Tu, mitochondrial OS=Homo sapiens OX=9606 GN=TUFM PE=1 SV=2	65	28	40	28	1	452	49.5	7.61	102.32	28	0	1.64144e+09	High
Q00839	Heterogeneous nuclear ribonucleoprotein U OS=Homo sapiens OX=9606 GN=HNRNPU PE=1 SV=6	35	26	43	26	1	825	90.5	6	101.59	26	0	1.50068e+09	High
P23246	Splicing factor, proline- and glutamine-rich OS=Homo sapiens OX=9606 GN=SFPQ PE=1 SV=2	29	16	35	15	1	707	76.1	9.44	100.94	16	1	7.97671e+08	High
Q7KZF4	Staphylococcal nuclease domain-containing protein 1 OS=Homo sapiens OX=9606 GN=SND1 PE=1 SV=1	48	28	37	28	1	910	101.9	7.17	100.32	28	0	5.64031e+08	High
P40939	Trifunctional enzyme subunit alpha, mitochondrial OS=Homo sapiens OX=9606 GN=HADHA PE=1 SV=2	58	28	40	28	1	763	82.9	9.04	98.79	28	0	9.59238e+08	High
P35232	Prohibitin OS=Homo sapiens OX=9606 GN=PHB PE=1 SV=1	79	20	38	20	1	272	29.8	5.76	94.84	20	0	1.27885e+09	High
P30101	Protein disulfide-isomerase A3 OS=Homo sapiens OX=9606 GN=PDIA3 PE=1 SV=4	53	23	40	23	1	505	56.7	6.35	93.53	23	0	1.22962e+09	High
P10809	60 kDa heat shock protein, mitochondrial OS=Homo sapiens OX=9606 GN=HSPD1 PE=1 SV=2	47	22	33	22	1	573	61	5.87	93.49	22	0	3.88467e+08	High
P07900	Heat shock protein HSP 90-alpha OS=Homo sapiens OX=9606 GN=HSP90AA1 PE=1 SV=5	35	25	42	8	1	732	84.6	5.02	91.06	25	1	8.49032e+07	High
P27797	Calreticulin OS=Homo sapiens OX=9606 GN=CALR PE=1 SV=1	54	18	38	18	1	417	48.1	4.44	89.26	18	0	8.697e+08	High
Q9NR30	Nucleolar RNA helicase 2 OS=Homo sapiens OX=9606 GN=DDX21 PE=1 SV=5	38	26	33	24	1	783	87.3	9.28	89.01	26	2	7.53291e+08	High
P53618	Coatomer subunit beta OS=Homo sapiens OX=9606 GN=COPB1 PE=1 SV=3	37	25	40	25	1	953	107.1	6.05	87.41	25	0	611967157	High
P42704	Leucine-rich PPR motif-containing protein, mitochondrial OS=Homo sapiens OX=9606 GN=LRPPRC PE=1 SV=3	31	32	39	32	1	1394	157.8	6.13	86.27	32	0	4.26946e+08	High
P21796	Voltage-dependent anion-selective channel protein 1 OS=Homo sapiens OX=9606 GN=VDAC1 PE=1 SV=2	81	20	36	19	1	283	30.8	8.54	86.1	20	1	1.64121e+09	High
O00571	ATP-dependent RNA helicase DDX3X OS=Homo sapiens OX=9606 GN=DDX3X PE=1 SV=3	39	22	31	21	1	662	73.2	7.18	86.07	22	0	1.04985e+09	High
P11586	C-1-tetrahydrofolate synthase, cytoplasmic OS=Homo sapiens OX=9606 GN=MTHFD1 PE=1 SV=3	42	29	37	29	1	935	101.5	7.3	85.65	29	0	5.5228e+08	High
P05783	Keratin, type I cytoskeletal 18 OS=Homo sapiens OX=9606 GN=KRT18 PE=1 SV=2	58	24	37	22	1	430	48	5.45	85.6	24	1	1374045067	High
P0C0S8	Histone H2A type 1 OS=Homo sapiens OX=9606 GN=HIST1H2AG PE=1 SV=2	36	9	38	3	1	130	14.1	10.9	85.32	9	6	8.41264e+09	High
Q8NE71	ATP-binding cassette sub-family F member 1 OS=Homo sapiens OX=9606 GN=ABCF1 PE=1 SV=2	31	19	28	19	1	845	95.9	6.8	85.29	19	0	260574569	High
P54886	Delta-1-pyrroline-5-carboxylate synthase OS=Homo sapiens OX=9606 GN=ALDH18A1 PE=1 SV=2	37	21	31	21	1	795	87.2	7.12	84.41	21	0	3.50015e+08	High
P12268	Inosine-5'-monophosphate dehydrogenase 2 OS=Homo sapiens OX=9606 GN=IMPDH2 PE=1 SV=2	51	22	31	22	1	514	55.8	6.9	83.99	22	0	6.28088e+08	High
P08195	4F2 cell-surface antigen heavy chain OS=Homo sapiens OX=9606 GN=SLC3A2 PE=1 SV=3	39	22	33	22	1	630	68	5.01	83.27	22	0	1772879275	High
P11142	Heat shock cognate 71 kDa protein OS=Homo sapiens OX=9606 GN=HSPA8 PE=1 SV=1	45	26	39	20	1	646	70.9	5.52	83.23	26	5	9.30196e+08	High
P36578	60S ribosomal protein L4 OS=Homo sapiens OX=9606 GN=RPL4 PE=1 SV=5	37	17	38	17	1	427	47.7	11.06	83.02	17	0	1.30965e+09	High
P07355	Annexin A2 OS=Homo sapiens OX=9606 GN=ANXA2 PE=1 SV=2	60	21	32	21	1	339	38.6	7.75	82.94	21	0	1.63736e+09	High
P09923	Intestinal-type alkaline phosphatase OS=Homo sapiens OX=9606 GN=ALPI PE=1 SV=2	48	18	31	11	1	528	56.8	5.86	81.93	18	0	3.27035e+08	High
P57053	Histone H2B type F-S OS=Homo sapiens OX=9606 GN=H2BFS PE=1 SV=2	68	11	42	3	1	126	13.9	10.37	80.61	11	0	1.07487e+09	High
Q01813	ATP-dependent 6-phosphofructokinase, platelet type OS=Homo sapiens OX=9606 GN=PFKP PE=1 SV=2	37	26	38	22	1	784	85.5	7.55	79.05	26	4	8.82898e+08	High
Q9BQG0	Myb-binding protein 1A OS=Homo sapiens OX=9606 GN=MYBBP1A PE=1 SV=2	29	28	34	28	1	1328	148.8	9.28	78.47	28	0	3.59545e+08	High
P50454	Serpin H1 OS=Homo sapiens OX=9606 GN=SERPINH1 PE=1 SV=2	41	15	29	15	1	418	46.4	8.69	78.27	15	0	8.75569e+08	High
P78371	T-complex protein 1 subunit beta OS=Homo sapiens OX=9606 GN=CCT2 PE=1 SV=4	56	20	28	20	1	535	57.5	6.46	78.24	20	0	567406520	High
Q16891	MICOS complex subunit MIC60 OS=Homo sapiens OX=9606 GN=IMMT PE=1 SV=1	41	22	29	22	1	758	83.6	6.48	78.22	22	0	394775559	High
P20700	Lamin-B1 OS=Homo sapiens OX=9606 GN=LMNB1 PE=1 SV=2	41	24	35	21	1	586	66.4	5.16	77.2	24	1	4.78996e+08	High
Q12931	Heat shock protein 75 kDa, mitochondrial OS=Homo sapiens OX=9606 GN=TRAP1 PE=1 SV=3	43	21	29	20	1	704	80.1	8.21	77.06	21	0	5.43974e+08	High
P31040	Succinate dehydrogenase [ubiquinone] flavoprotein subunit, mitochondrial OS=Homo sapiens OX=9606 GN=SDHA PE=1 SV=2	42	18	26	18	1	664	72.6	7.39	76.68	18	0	519867359	High
P23921	Ribonucleoside-diphosphate reductase large subunit OS=Homo sapiens OX=9606 GN=RRM1 PE=1 SV=1	40	20	29	20	1	792	90	7.15	76.68	20	0	4.77855e+08	High
P06899	Histone H2B type 1-J OS=Homo sapiens OX=9606 GN=HIST1H2BJ PE=1 SV=3	68	11	40	3	1	126	13.9	10.32	76.52	11	8	6.01829e+09	High
P17844	Probable ATP-dependent RNA helicase DDX5 OS=Homo sapiens OX=9606 GN=DDX5 PE=1 SV=1	48	27	36	23	1	614	69.1	8.92	75.98	27	6	1.21241e+09	High
P04908	Histone H2A type 1-B/E OS=Homo sapiens OX=9606 GN=HIST1H2AB PE=1 SV=2	36	8	35	2	1	130	14.1	11.05	75.77	8	0	390465538	High
Q15029	116 kDa U5 small nuclear ribonucleoprotein component OS=Homo sapiens OX=9606 GN=EFTUD2 PE=1 SV=1	42	28	32	28	1	972	109.4	5	75.51	28	0	3.77875e+08	High
O14980	Exportin-1 OS=Homo sapiens OX=9606 GN=XPO1 PE=1 SV=1	32	27	32	27	1	1071	123.3	6.06	75.19	27	0	4.31133e+08	High
P04264	Keratin, type II cytoskeletal 1 OS=Homo sapiens OX=9606 GN=KRT1 PE=1 SV=6	41	24	31	21	1	644	66	8.12	74.89	24	2	9.1291e+08	High
P33993	DNA replication licensing factor MCM7 OS=Homo sapiens OX=9606 GN=MCM7 PE=1 SV=4	45	22	32	22	1	719	81.3	6.46	74.25	22	0	5.10729e+08	High
Q13283	Ras GTPase-activating protein-binding protein 1 OS=Homo sapiens OX=9606 GN=G3BP1 PE=1 SV=1	35	9	27	9	1	466	52.1	5.52	73.84	9	0	1.9859e+08	High
Q3ZCM7	Tubulin beta-8 chain OS=Homo sapiens OX=9606 GN=TUBB8 PE=1 SV=2	28	12	42	1	1	444	49.7	4.89	73.45	12	0		High
P51659	Peroxisomal multifunctional enzyme type 2 OS=Homo sapiens OX=9606 GN=HSD17B4 PE=1 SV=3	42	23	32	23	1	736	79.6	8.84	73.34	23	0	3.68523e+08	High
P25205	DNA replication licensing factor MCM3 OS=Homo sapiens OX=9606 GN=MCM3 PE=1 SV=3	37	24	31	24	1	808	90.9	5.77	73.32	24	0	3.19087e+08	High
O75694	Nuclear pore complex protein Nup155 OS=Homo sapiens OX=9606 GN=NUP155 PE=1 SV=1	28	25	28	25	1	1391	155.1	6.16	73.22	25	0	2.78423e+08	High
P40763	Signal transducer and activator of transcription 3 OS=Homo sapiens OX=9606 GN=STAT3 PE=1 SV=2	38	20	26	20	1	770	88	6.3	73.12	20	0	231919078	High
P08670	Vimentin OS=Homo sapiens OX=9606 GN=VIM PE=1 SV=4	54	23	28	20	1	466	53.6	5.12	72.42	23	0	3.47828e+08	High
P06748	Nucleophosmin OS=Homo sapiens OX=9606 GN=NPM1 PE=1 SV=2	40	11	23	11	1	294	32.6	4.78	72.05	11	0	1.12899e+09	High
P07099	Epoxide hydrolase 1 OS=Homo sapiens OX=9606 GN=EPHX1 PE=1 SV=1	53	20	32	20	1	455	52.9	7.25	71.49	20	0	4.80676e+08	High
P11498	Pyruvate carboxylase, mitochondrial OS=Homo sapiens OX=9606 GN=PC PE=1 SV=2	33	24	34	24	1	1178	129.6	6.84	71.44	24	0	4.39242e+08	High
P61978	Heterogeneous nuclear ribonucleoprotein K OS=Homo sapiens OX=9606 GN=HNRNPK PE=1 SV=1	48	14	31	14	1	463	50.9	5.54	71.15	14	0	9.04185e+08	High
P05556	Integrin beta-1 OS=Homo sapiens OX=9606 GN=ITGB1 PE=1 SV=2	32	17	26	17	1	798	88.4	5.39	69.94	17	0	2.78702e+08	High
P12956	X-ray repair cross-complementing protein 6 OS=Homo sapiens OX=9606 GN=XRCC6 PE=1 SV=2	46	18	27	18	1	609	69.8	6.64	69.73	18	0	355984264	High
Q9P258	Protein RCC2 OS=Homo sapiens OX=9606 GN=RCC2 PE=1 SV=2	37	17	26	17	1	522	56	8.78	68.8	17	0	3.00729e+08	High
P33991	DNA replication licensing factor MCM4 OS=Homo sapiens OX=9606 GN=MCM4 PE=1 SV=5	38	19	27	19	1	863	96.5	6.74	68.44	19	0	273214214	High
P58107	Epiplakin OS=Homo sapiens OX=9606 GN=EPPK1 PE=1 SV=3	27	23	28	21	1	5088	555.3	5.62	67.6	23	0	180374543	High
P04792	Heat shock protein beta-1 OS=Homo sapiens OX=9606 GN=HSPB1 PE=1 SV=2	82	12	30	12	1	205	22.8	6.4	67.07	12	0	914450811	High
P63244	Receptor of activated protein C kinase 1 OS=Homo sapiens OX=9606 GN=RACK1 PE=1 SV=3	60	13	21	13	1	317	35.1	7.69	66.09	13	0	685894269	High
P49736	DNA replication licensing factor MCM2 OS=Homo sapiens OX=9606 GN=MCM2 PE=1 SV=4	31	21	27	21	1	904	101.8	5.52	66.05	21	0	333803593	High
P55060	Exportin-2 OS=Homo sapiens OX=9606 GN=CSE1L PE=1 SV=3	29	20	27	20	1	971	110.3	5.77	65.64	20	0	4.41959e+08	High
P31943	Heterogeneous nuclear ribonucleoprotein H OS=Homo sapiens OX=9606 GN=HNRNPH1 PE=1 SV=4	51	15	24	9	1	449	49.2	6.3	64.36	15	6	8.84201e+08	High
Q99623	Prohibitin-2 OS=Homo sapiens OX=9606 GN=PHB2 PE=1 SV=2	57	15	31	15	1	299	33.3	9.83	64.28	15	0	1219121828	High
P80723	Brain acid soluble protein 1 OS=Homo sapiens OX=9606 GN=BASP1 PE=1 SV=2	69	10	20	10	1	227	22.7	4.63	64.17	10	0	4.84153e+08	High
P19338	Nucleolin OS=Homo sapiens OX=9606 GN=NCL PE=1 SV=3	27	16	25	16	1	710	76.6	4.7	64.12	16	0	4.9936e+08	High
P13645	Keratin, type I cytoskeletal 10 OS=Homo sapiens OX=9606 GN=KRT10 PE=1 SV=6	38	17	26	16	1	584	58.8	5.21	63.62	17	0	3.6099e+08	High
Q14204	Cytoplasmic dynein 1 heavy chain 1 OS=Homo sapiens OX=9606 GN=DYNC1H1 PE=1 SV=5	8	28	34	28	1	4646	532.1	6.4	63.13	28	0	1.38289e+08	High
Q9Y265	RuvB-like 1 OS=Homo sapiens OX=9606 GN=RUVBL1 PE=1 SV=1	48	16	21	16	1	456	50.2	6.42	63.09	16	0	5.57664e+08	High
P14866	Heterogeneous nuclear ribonucleoprotein L OS=Homo sapiens OX=9606 GN=HNRNPL PE=1 SV=2	55	17	22	17	1	589	64.1	8.22	62.74	17	0	3.77148e+08	High
Q13200	26S proteasome non-ATPase regulatory subunit 2 OS=Homo sapiens OX=9606 GN=PSMD2 PE=1 SV=3	29	17	26	17	1	908	100.1	5.2	61.91	17	0	2.20098e+08	High
P35606	Coatomer subunit beta' OS=Homo sapiens OX=9606 GN=COPB2 PE=1 SV=2	39	22	25	22	1	906	102.4	5.27	61.23	22	0	266273375	High
P52272	Heterogeneous nuclear ribonucleoprotein M OS=Homo sapiens OX=9606 GN=HNRNPM PE=1 SV=3	34	20	31	20	1	730	77.5	8.7	60.68	20	0	8.13599e+08	High
P17858	ATP-dependent 6-phosphofructokinase, liver type OS=Homo sapiens OX=9606 GN=PFKL PE=1 SV=6	26	13	24	9	1	780	85	7.5	60.57	13	1	1.36886e+08	High
Q92499	ATP-dependent RNA helicase DDX1 OS=Homo sapiens OX=9606 GN=DDX1 PE=1 SV=2	29	13	19	13	1	740	82.4	7.23	60.54	13	0	1.40101e+08	High
Q6P2Q9	Pre-mRNA-processing-splicing factor 8 OS=Homo sapiens OX=9606 GN=PRPF8 PE=1 SV=2	15	25	29	25	1	2335	273.4	8.84	60.53	25	0	190361758	High
P49368	T-complex protein 1 subunit gamma OS=Homo sapiens OX=9606 GN=CCT3 PE=1 SV=4	43	21	28	21	1	545	60.5	6.49	60.25	21	0	6.33064e+08	High
Q00341	Vigilin OS=Homo sapiens OX=9606 GN=HDLBP PE=1 SV=2	20	22	29	22	1	1268	141.4	6.87	59.86	22	0	2.39781e+08	High
P34897	Serine hydroxymethyltransferase, mitochondrial OS=Homo sapiens OX=9606 GN=SHMT2 PE=1 SV=3	54	19	24	18	1	504	56	8.53	59.78	19	1	7.20598e+08	High
P49748	Very long-chain specific acyl-CoA dehydrogenase, mitochondrial OS=Homo sapiens OX=9606 GN=ACADVL PE=1 SV=1	48	24	27	24	1	655	70.3	8.75	59.73	24	0	1.05621e+09	High
O75083	WD repeat-containing protein 1 OS=Homo sapiens OX=9606 GN=WDR1 PE=1 SV=4	47	14	19	14	1	606	66.2	6.65	59.53	14	0	235184274	High
Q99832	T-complex protein 1 subunit eta OS=Homo sapiens OX=9606 GN=CCT7 PE=1 SV=2	57	21	27	21	1	543	59.3	7.65	59.47	21	0	4.03279e+08	High
P32969	60S ribosomal protein L9 OS=Homo sapiens OX=9606 GN=RPL9 PE=1 SV=1	67	10	19	10	1	192	21.9	9.95	59.2	10	0	3.07594e+08	High
P49257	Protein ERGIC-53 OS=Homo sapiens OX=9606 GN=LMAN1 PE=1 SV=2	43	15	26	15	1	510	57.5	6.77	58.89	15	0	4.14523e+08	High
P42765	3-ketoacyl-CoA thiolase, mitochondrial OS=Homo sapiens OX=9606 GN=ACAA2 PE=1 SV=2	56	15	22	15	1	397	41.9	8.09	58.29	15	0	1.94624e+08	High
O95347	Structural maintenance of chromosomes protein 2 OS=Homo sapiens OX=9606 GN=SMC2 PE=1 SV=2	21	17	23	17	1	1197	135.6	8.43	57.8	17	0	173348439	High
P11021	Endoplasmic reticulum chaperone BiP OS=Homo sapiens OX=9606 GN=HSPA5 PE=1 SV=2	42	22	29	19	1	654	72.3	5.16	57.02	22	0	3.79417e+08	High
Q08J23	tRNA (cytosine(34)-C(5))-methyltransferase OS=Homo sapiens OX=9606 GN=NSUN2 PE=1 SV=2	43	22	30	22	1	767	86.4	6.77	56.98	22	0	5.0871e+08	High
P35527	Keratin, type I cytoskeletal 9 OS=Homo sapiens OX=9606 GN=KRT9 PE=1 SV=3	46	14	18	14	1	623	62	5.24	56.91	14	0	1.47865e+08	High
O75533	Splicing factor 3B subunit 1 OS=Homo sapiens OX=9606 GN=SF3B1 PE=1 SV=3	16	16	21	16	1	1304	145.7	7.09	56.61	16	0	206629092	High
P22102	Trifunctional purine biosynthetic protein adenosine-3 OS=Homo sapiens OX=9606 GN=GART PE=1 SV=1	26	16	20	16	1	1010	107.7	6.7	56.39	16	0	2.20703e+08	High
P50991	T-complex protein 1 subunit delta OS=Homo sapiens OX=9606 GN=CCT4 PE=1 SV=4	45	17	22	16	1	539	57.9	7.83	56.31	17	1	4.1529e+08	High
P27708	CAD protein OS=Homo sapiens OX=9606 GN=CAD PE=1 SV=3	14	21	23	20	1	2225	242.8	6.46	56.19	21	0	1.34254e+08	High
Q96QK1	Vacuolar protein sorting-associated protein 35 OS=Homo sapiens OX=9606 GN=VPS35 PE=1 SV=2	25	15	21	15	1	796	91.6	5.49	56.03	15	0	296553869	High
O43143	Pre-mRNA-splicing factor ATP-dependent RNA helicase DHX15 OS=Homo sapiens OX=9606 GN=DHX15 PE=1 SV=2	32	19	28	18	1	795	90.9	7.46	55.76	19	1	4.13378e+08	High
P52597	Heterogeneous nuclear ribonucleoprotein F OS=Homo sapiens OX=9606 GN=HNRNPF PE=1 SV=3	50	12	23	10	1	415	45.6	5.58	55.73	12	0	3.77777e+08	High
P04844	Dolichyl-diphosphooligosaccharide--protein glycosyltransferase subunit 2 OS=Homo sapiens OX=9606 GN=RPN2 PE=1 SV=3	31	12	17	12	1	631	69.2	5.69	55.71	12	0	2.36433e+08	High
Q92841	Probable ATP-dependent RNA helicase DDX17 OS=Homo sapiens OX=9606 GN=DDX17 PE=1 SV=2	28	17	25	13	1	729	80.2	8.27	55.67	17	0	678353073	High
O75367	Core histone macro-H2A.1 OS=Homo sapiens OX=9606 GN=H2AFY PE=1 SV=4	42	11	19	11	1	372	39.6	9.79	55.65	11	0	4.45138e+08	High
Q9Y678	Coatomer subunit gamma-1 OS=Homo sapiens OX=9606 GN=COPG1 PE=1 SV=1	36	19	23	17	1	874	97.7	5.47	55.17	19	2	4.00454e+08	High
P38606	V-type proton ATPase catalytic subunit A OS=Homo sapiens OX=9606 GN=ATP6V1A PE=1 SV=2	33	13	19	13	1	617	68.3	5.52	54.86	13	0	253533033	High
Q15393	Splicing factor 3B subunit 3 OS=Homo sapiens OX=9606 GN=SF3B3 PE=1 SV=4	20	16	20	16	1	1217	135.5	5.26	54.85	16	0	2.51663e+08	High
P62081	40S ribosomal protein S7 OS=Homo sapiens OX=9606 GN=RPS7 PE=1 SV=1	58	10	18	10	1	194	22.1	10.1	54.43	10	0	4.5528e+08	High
P08727	Keratin, type I cytoskeletal 19 OS=Homo sapiens OX=9606 GN=KRT19 PE=1 SV=4	49	19	25	12	1	400	44.1	5.14	54.28	19	1	1.41462e+08	High
P13010	X-ray repair cross-complementing protein 5 OS=Homo sapiens OX=9606 GN=XRCC5 PE=1 SV=3	30	17	24	17	1	732	82.7	5.81	54.05	17	0	3.52603e+08	High
Q13423	NAD(P) transhydrogenase, mitochondrial OS=Homo sapiens OX=9606 GN=NNT PE=1 SV=3	23	14	19	14	1	1086	113.8	8.09	53.89	14	0	3.30297e+08	High
P18124	60S ribosomal protein L7 OS=Homo sapiens OX=9606 GN=RPL7 PE=1 SV=1	44	12	22	12	1	248	29.2	10.65	53.77	12	0	8.83471e+08	High
Q9Y3I0	tRNA-splicing ligase RtcB homolog OS=Homo sapiens OX=9606 GN=RTCB PE=1 SV=1	48	17	22	17	1	505	55.2	7.23	53.7	17	0	2.91415e+08	High
Q9NZN4	EH domain-containing protein 2 OS=Homo sapiens OX=9606 GN=EHD2 PE=1 SV=2	42	16	20	15	1	543	61.1	6.46	53.68	16	1	1.35884e+08	High
P49588	Alanine--tRNA ligase, cytoplasmic OS=Homo sapiens OX=9606 GN=AARS PE=1 SV=2	26	16	20	16	1	968	106.7	5.53	53.56	16	0	1.90156e+08	High
P35908	Keratin, type II cytoskeletal 2 epidermal OS=Homo sapiens OX=9606 GN=KRT2 PE=1 SV=2	42	19	24	15	1	639	65.4	8	53.44	19	0	2.07194e+08	High
P22087	rRNA 2'-O-methyltransferase fibrillarin OS=Homo sapiens OX=9606 GN=FBL PE=1 SV=2	49	10	19	10	1	321	33.8	10.18	53.29	10	0	417757498	High
Q9Y5B9	FACT complex subunit SPT16 OS=Homo sapiens OX=9606 GN=SUPT16H PE=1 SV=1	17	11	20	11	1	1047	119.8	5.66	53.05	11	0	1.58312e+08	High
Q9Y6N5	Sulfide:quinone oxidoreductase, mitochondrial OS=Homo sapiens OX=9606 GN=SQOR PE=1 SV=1	42	13	19	13	1	450	49.9	9.11	52.93	13	0	2.54621e+08	High
Q9BSJ8	Extended synaptotagmin-1 OS=Homo sapiens OX=9606 GN=ESYT1 PE=1 SV=1	22	15	21	15	1	1104	122.8	5.83	52.63	15	0	3.28933e+08	High
P55795	Heterogeneous nuclear ribonucleoprotein H2 OS=Homo sapiens OX=9606 GN=HNRNPH2 PE=1 SV=1	42	12	19	7	1	449	49.2	6.3	52.45	12	0	1.18072e+08	High
P39023	60S ribosomal protein L3 OS=Homo sapiens OX=9606 GN=RPL3 PE=1 SV=2	38	13	23	12	1	403	46.1	10.18	52.35	13	0	3.37107e+08	High
P31930	Cytochrome b-c1 complex subunit 1, mitochondrial OS=Homo sapiens OX=9606 GN=UQCRC1 PE=1 SV=3	43	13	19	13	1	480	52.6	6.37	52.23	13	0	2.84885e+08	High
P02786	Transferrin receptor protein 1 OS=Homo sapiens OX=9606 GN=TFRC PE=1 SV=2	30	17	23	17	1	760	84.8	6.61	51.88	17	0	4.32922e+08	High
O00116	Alkyldihydroxyacetonephosphate synthase, peroxisomal OS=Homo sapiens OX=9606 GN=AGPS PE=1 SV=1	27	11	17	11	1	658	72.9	7.34	51.86	11	0	1.43257e+08	High
P36776	Lon protease homolog, mitochondrial OS=Homo sapiens OX=9606 GN=LONP1 PE=1 SV=2	25	17	20	17	1	959	106.4	6.39	51.71	17	0	2.1434e+08	High
P22695	Cytochrome b-c1 complex subunit 2, mitochondrial OS=Homo sapiens OX=9606 GN=UQCRC2 PE=1 SV=3	37	12	21	12	1	453	48.4	8.63	51.1	12	0	457823731	High
P62917	60S ribosomal protein L8 OS=Homo sapiens OX=9606 GN=RPL8 PE=1 SV=2	46	9	15	9	1	257	28	11.03	50.92	9	0	2.26714e+08	High
P51991	Heterogeneous nuclear ribonucleoprotein A3 OS=Homo sapiens OX=9606 GN=HNRNPA3 PE=1 SV=2	44	14	25	13	1	378	39.6	9.01	50.53	14	0	3.8592e+08	High
P48643	T-complex protein 1 subunit epsilon OS=Homo sapiens OX=9606 GN=CCT5 PE=1 SV=1	40	13	18	12	1	541	59.6	5.66	50.03	13	0	1.19037e+08	High
O43390	Heterogeneous nuclear ribonucleoprotein R OS=Homo sapiens OX=9606 GN=HNRNPR PE=1 SV=1	31	16	23	11	1	633	70.9	8.13	49.95	16	5	499054620	High
Q16658	Fascin OS=Homo sapiens OX=9606 GN=FSCN1 PE=1 SV=3	47	17	21	17	1	493	54.5	7.24	49.63	17	0	2.93326e+08	High
Q14166	Tubulin--tyrosine ligase-like protein 12 OS=Homo sapiens OX=9606 GN=TTLL12 PE=1 SV=2	39	15	18	15	1	644	74.4	5.53	49.33	15	0	128266080	High
O95573	Long-chain-fatty-acid--CoA ligase 3 OS=Homo sapiens OX=9606 GN=ACSL3 PE=1 SV=3	33	15	18	14	1	720	80.4	8.38	49.24	15	1	1.60915e+08	High
Q15233	Non-POU domain-containing octamer-binding protein OS=Homo sapiens OX=9606 GN=NONO PE=1 SV=4	35	15	20	14	1	471	54.2	8.95	49.22	15	0	2.12275e+08	High
O75955	Flotillin-1 OS=Homo sapiens OX=9606 GN=FLOT1 PE=1 SV=3	46	14	19	14	1	427	47.3	7.49	48.93	14	0	1.90755e+08	High
Q12965	Unconventional myosin-Ie OS=Homo sapiens OX=9606 GN=MYO1E PE=1 SV=2	23	19	22	19	1	1108	127	8.92	48.85	19	0	2.3424e+08	High
P04083	Annexin A1 OS=Homo sapiens OX=9606 GN=ANXA1 PE=1 SV=2	53	14	19	14	1	346	38.7	7.02	48.77	14	0	2.57171e+08	High
Q16576	Histone-binding protein RBBP7 OS=Homo sapiens OX=9606 GN=RBBP7 PE=1 SV=1	55	15	21	9	1	425	47.8	5.05	48.76	15	5	248236623	High
Q9UQ80	Proliferation-associated protein 2G4 OS=Homo sapiens OX=9606 GN=PA2G4 PE=1 SV=3	42	12	20	12	1	394	43.8	6.55	48.68	12	0	582837462	High
O96008	Mitochondrial import receptor subunit TOM40 homolog OS=Homo sapiens OX=9606 GN=TOMM40 PE=1 SV=1	52	10	17	10	1	361	37.9	7.25	48.31	10	0	2.12462e+08	High
Q562R1	Beta-actin-like protein 2 OS=Homo sapiens OX=9606 GN=ACTBL2 PE=1 SV=2	23	10	31	2	1	376	42	5.59	48.19	10	0	64174831	High
P18754	Regulator of chromosome condensation OS=Homo sapiens OX=9606 GN=RCC1 PE=1 SV=1	54	14	18	14	1	421	44.9	7.52	48.12	14	0	286152478	High
O60264	SWI/SNF-related matrix-associated actin-dependent regulator of chromatin subfamily A member 5 OS=Homo sapiens OX=9606 GN=SMARCA5 PE=1 SV=1	19	19	24	19	1	1052	121.8	8.09	48.04	19	0	1.90051e+08	High
P45880	Voltage-dependent anion-selective channel protein 2 OS=Homo sapiens OX=9606 GN=VDAC2 PE=1 SV=2	54	12	18	12	1	294	31.5	7.56	47.93	12	0	1.03887e+09	High
Q9Y230	RuvB-like 2 OS=Homo sapiens OX=9606 GN=RUVBL2 PE=1 SV=3	39	14	18	14	1	463	51.1	5.64	47.85	14	0	2.7004e+08	High
P43490	Nicotinamide phosphoribosyltransferase OS=Homo sapiens OX=9606 GN=NAMPT PE=1 SV=1	40	13	19	13	1	491	55.5	7.15	47.8	13	0	2.79256e+08	High
P31689	DnaJ homolog subfamily A member 1 OS=Homo sapiens OX=9606 GN=DNAJA1 PE=1 SV=2	38	13	18	13	1	397	44.8	7.08	47.52	13	0	319805370	High
Q14566	DNA replication licensing factor MCM6 OS=Homo sapiens OX=9606 GN=MCM6 PE=1 SV=1	25	16	20	16	1	821	92.8	5.41	47.11	16	0	2.48515e+08	High
Q6DD88	Atlastin-3 OS=Homo sapiens OX=9606 GN=ATL3 PE=1 SV=1	35	13	20	13	1	541	60.5	5.66	47.09	13	0	1.69225e+08	High
Q10471	Polypeptide N-acetylgalactosaminyltransferase 2 OS=Homo sapiens OX=9606 GN=GALNT2 PE=1 SV=1	38	17	23	17	1	571	64.7	8.35	46.86	17	0	4.35581e+08	High
P55084	Trifunctional enzyme subunit beta, mitochondrial OS=Homo sapiens OX=9606 GN=HADHB PE=1 SV=3	45	11	15	11	1	474	51.3	9.41	46.51	11	0	2.60747e+08	High
Q9UQE7	Structural maintenance of chromosomes protein 3 OS=Homo sapiens OX=9606 GN=SMC3 PE=1 SV=2	19	15	19	15	1	1217	141.5	7.18	46.51	15	0	105885791	High
Q99714	3-hydroxyacyl-CoA dehydrogenase type-2 OS=Homo sapiens OX=9606 GN=HSD17B10 PE=1 SV=3	75	12	18	12	1	261	26.9	7.78	46.49	12	0	513189114	High
Q7L014	Probable ATP-dependent RNA helicase DDX46 OS=Homo sapiens OX=9606 GN=DDX46 PE=1 SV=2	23	18	21	18	1	1031	117.3	9.29	46.38	18	0	2.48039e+08	High
P0DMV9	Heat shock 70 kDa protein 1B OS=Homo sapiens OX=9606 GN=HSPA1B PE=1 SV=1	37	19	23	15	1	641	70	5.66	46.32	19	0	272343671	High
O43175	D-3-phosphoglycerate dehydrogenase OS=Homo sapiens OX=9606 GN=PHGDH PE=1 SV=4	33	13	17	13	1	533	56.6	6.71	45.11	13	0	353133795	High
Q13838	Spliceosome RNA helicase DDX39B OS=Homo sapiens OX=9606 GN=DDX39B PE=1 SV=1	43	15	25	5	1	428	49	5.67	45.09	15	10	602330552	High
P07814	Bifunctional glutamate/proline--tRNA ligase OS=Homo sapiens OX=9606 GN=EPRS PE=1 SV=5	19	18	20	18	1	1512	170.5	7.33	44.39	18	0	1.52628e+08	High
P00338	L-lactate dehydrogenase A chain OS=Homo sapiens OX=9606 GN=LDHA PE=1 SV=2	53	13	16	13	1	332	36.7	8.27	44.34	13	0	5.96313e+08	High
Q06210	Glutamine--fructose-6-phosphate aminotransferase [isomerizing] 1 OS=Homo sapiens OX=9606 GN=GFPT1 PE=1 SV=3	30	14	19	14	1	699	78.8	7.11	44.19	14	0	8.96756e+07	High
P41091	Eukaryotic translation initiation factor 2 subunit 3 OS=Homo sapiens OX=9606 GN=EIF2S3 PE=1 SV=3	39	13	17	13	1	472	51.1	8.4	44.08	13	0	3.03631e+08	High
Q5JPE7	Nodal modulator 2 OS=Homo sapiens OX=9606 GN=NOMO2 PE=1 SV=1	22	16	20	16	1	1267	139.4	5.76	43.91	16	0	1.24268e+08	High
P12236	ADP/ATP translocase 3 OS=Homo sapiens OX=9606 GN=SLC25A6 PE=1 SV=4	37	12	22	2	1	298	32.8	9.74	43.83	12	0	62358292	High
P05534	HLA class I histocompatibility antigen, A-24 alpha chain OS=Homo sapiens OX=9606 GN=HLA-A PE=1 SV=2	27	7	16	2	1	365	40.7	6.34	43.56	7	0	2.81255e+07	High
O00425	Insulin-like growth factor 2 mRNA-binding protein 3 OS=Homo sapiens OX=9606 GN=IGF2BP3 PE=1 SV=2	34	16	20	15	1	579	63.7	8.87	43.53	16	1	2.28316e+08	High
P56192	Methionine--tRNA ligase, cytoplasmic OS=Homo sapiens OX=9606 GN=MARS PE=1 SV=2	24	14	17	14	1	900	101.1	6.16	43.5	14	0	1.92226e+08	High
P31153	S-adenosylmethionine synthase isoform type-2 OS=Homo sapiens OX=9606 GN=MAT2A PE=1 SV=1	27	12	18	12	1	395	43.6	6.48	43.33	12	0	2.37878e+08	High
P47897	Glutamine--tRNA ligase OS=Homo sapiens OX=9606 GN=QARS PE=1 SV=1	24	14	20	14	1	775	87.7	7.15	43.32	14	0	1.66913e+08	High
Q8NBS9	Thioredoxin domain-containing protein 5 OS=Homo sapiens OX=9606 GN=TXNDC5 PE=1 SV=2	32	12	18	12	1	432	47.6	5.97	43.29	12	0	2.34419e+08	High
P17987	T-complex protein 1 subunit alpha OS=Homo sapiens OX=9606 GN=TCP1 PE=1 SV=1	40	17	20	17	1	556	60.3	6.11	43.1	17	0	2.86807e+08	High
P15170	Eukaryotic peptide chain release factor GTP-binding subunit ERF3A OS=Homo sapiens OX=9606 GN=GSPT1 PE=1 SV=1	29	10	15	10	1	499	55.7	5.62	43.03	10	0	134823157	High
Q9Y4L1	Hypoxia up-regulated protein 1 OS=Homo sapiens OX=9606 GN=HYOU1 PE=1 SV=1	18	12	19	12	1	999	111.3	5.22	42.66	12	0	2.00939e+08	High
P12235	ADP/ATP translocase 1 OS=Homo sapiens OX=9606 GN=SLC25A4 PE=1 SV=4	34	12	21	3	1	298	33	9.76	42.51	12	2	64586027	High
P23396	40S ribosomal protein S3 OS=Homo sapiens OX=9606 GN=RPS3 PE=1 SV=2	54	13	17	13	1	243	26.7	9.66	42.13	13	0	4.37908e+08	High
P51648	Aldehyde dehydrogenase family 3 member A2 OS=Homo sapiens OX=9606 GN=ALDH3A2 PE=1 SV=1	35	13	18	12	1	485	54.8	7.88	42.01	13	1	3.1558e+08	High
P14618	Pyruvate kinase PKM OS=Homo sapiens OX=9606 GN=PKM PE=1 SV=4	42	14	18	14	1	531	57.9	7.84	41.87	14	0	1.42678e+08	High
Q04446	1,4-alpha-glucan-branching enzyme OS=Homo sapiens OX=9606 GN=GBE1 PE=1 SV=3	25	13	18	13	1	702	80.4	6.32	41.74	13	0	1.29902e+08	High
P05141	ADP/ATP translocase 2 OS=Homo sapiens OX=9606 GN=SLC25A5 PE=1 SV=7	31	13	21	5	1	298	32.8	9.69	41.72	13	9	9.53027e+08	High
Q92900	Regulator of nonsense transcripts 1 OS=Homo sapiens OX=9606 GN=UPF1 PE=1 SV=2	20	15	19	15	1	1129	124.3	6.61	41.55	15	0	100896918	High
P00533	Epidermal growth factor receptor OS=Homo sapiens OX=9606 GN=EGFR PE=1 SV=2	15	12	17	12	1	1210	134.2	6.68	41.53	12	0	2.11561e+08	High
O60716	Catenin delta-1 OS=Homo sapiens OX=9606 GN=CTNND1 PE=1 SV=1	19	12	16	12	1	968	108.1	6.23	41.51	12	0	114211742	High
P02533	Keratin, type I cytoskeletal 14 OS=Homo sapiens OX=9606 GN=KRT14 PE=1 SV=4	23	15	20	1	1	472	51.5	5.16	41.23	15	0	6.0652e+06	High
Q15021	Condensin complex subunit 1 OS=Homo sapiens OX=9606 GN=NCAPD2 PE=1 SV=3	16	16	18	16	1	1401	157.1	6.61	41.04	16	0	123654797	High
O00159	Unconventional myosin-Ic OS=Homo sapiens OX=9606 GN=MYO1C PE=1 SV=4	25	20	23	20	1	1063	121.6	9.41	41.02	20	0	259128826	High
P27695	DNA-(apurinic or apyrimidinic site) lyase OS=Homo sapiens OX=9606 GN=APEX1 PE=1 SV=2	52	10	17	10	1	318	35.5	8.12	40.98	10	0	3.08165e+08	High
P01891	HLA class I histocompatibility antigen, A-68 alpha chain OS=Homo sapiens OX=9606 GN=HLA-A PE=1 SV=4	33	9	17	2	1	365	40.9	6.7	40.76	9	1	135307555	High
P38919	Eukaryotic initiation factor 4A-III OS=Homo sapiens OX=9606 GN=EIF4A3 PE=1 SV=4	43	15	18	14	1	411	46.8	6.73	40.64	15	0	2.77213e+08	High
Q9UMS4	Pre-mRNA-processing factor 19 OS=Homo sapiens OX=9606 GN=PRPF19 PE=1 SV=1	46	11	17	11	1	504	55.1	6.61	40.51	11	0	1.3481e+08	High
Q92621	Nuclear pore complex protein Nup205 OS=Homo sapiens OX=9606 GN=NUP205 PE=1 SV=3	12	17	19	17	1	2012	227.8	6.19	40.45	17	0	92631064	High
P33992	DNA replication licensing factor MCM5 OS=Homo sapiens OX=9606 GN=MCM5 PE=1 SV=5	24	14	20	14	1	734	82.2	8.37	40.39	14	0	2.90431e+08	High
Q9UIG0	Tyrosine-protein kinase BAZ1B OS=Homo sapiens OX=9606 GN=BAZ1B PE=1 SV=2	12	13	18	13	1	1483	170.8	8.48	40.33	13	0	7.42121e+07	High
P54136	Arginine--tRNA ligase, cytoplasmic OS=Homo sapiens OX=9606 GN=RARS PE=1 SV=2	35	17	18	17	1	660	75.3	6.68	40.28	17	0	2.61015e+08	High
P26640	Valine--tRNA ligase OS=Homo sapiens OX=9606 GN=VARS PE=1 SV=4	17	15	17	15	1	1264	140.4	7.59	40.25	15	0	1.2831e+08	High
P62241	40S ribosomal protein S8 OS=Homo sapiens OX=9606 GN=RPS8 PE=1 SV=2	54	11	18	11	1	208	24.2	10.32	40.11	11	0	5.55713e+08	High
P26599	Polypyrimidine tract-binding protein 1 OS=Homo sapiens OX=9606 GN=PTBP1 PE=1 SV=1	27	7	12	6	1	531	57.2	9.17	40.03	7	1	2.66588e+08	High
P15924	Desmoplakin OS=Homo sapiens OX=9606 GN=DSP PE=1 SV=3	8	16	17	16	1	2871	331.6	6.81	39.93	16	0	1.34531e+08	High
O94826	Mitochondrial import receptor subunit TOM70 OS=Homo sapiens OX=9606 GN=TOMM70 PE=1 SV=1	36	14	16	14	1	608	67.4	7.12	39.79	14	0	9.71539e+07	High
Q9UG63	ATP-binding cassette sub-family F member 2 OS=Homo sapiens OX=9606 GN=ABCF2 PE=1 SV=2	24	11	15	11	1	623	71.2	7.37	39.73	11	0	1.84976e+08	High
Q14683	Structural maintenance of chromosomes protein 1A OS=Homo sapiens OX=9606 GN=SMC1A PE=1 SV=2	22	18	20	18	1	1233	143.1	7.64	39.36	18	0	1.41738e+08	High
Q14103	Heterogeneous nuclear ribonucleoprotein D0 OS=Homo sapiens OX=9606 GN=HNRNPD PE=1 SV=1	28	10	17	8	1	355	38.4	7.81	39.2	10	2	402482880	High
Q9NVP1	ATP-dependent RNA helicase DDX18 OS=Homo sapiens OX=9606 GN=DDX18 PE=1 SV=2	25	11	14	11	1	670	75.4	9.5	39.18	11	0	1.67611e+08	High
Q01082	Spectrin beta chain, non-erythrocytic 1 OS=Homo sapiens OX=9606 GN=SPTBN1 PE=1 SV=2	9	15	15	15	1	2364	274.4	5.57	39.1	15	0	73260088	High
Q9Y2X3	Nucleolar protein 58 OS=Homo sapiens OX=9606 GN=NOP58 PE=1 SV=1	41	15	18	15	1	529	59.5	8.92	38.94	15	0	2.06224e+08	High
Q08945	FACT complex subunit SSRP1 OS=Homo sapiens OX=9606 GN=SSRP1 PE=1 SV=1	26	15	21	15	1	709	81	6.87	38.86	15	0	2.65275e+08	High
P14923	Junction plakoglobin OS=Homo sapiens OX=9606 GN=JUP PE=1 SV=3	29	13	16	13	1	745	81.7	6.14	38.8	13	0	1.34789e+08	High
Q03252	Lamin-B2 OS=Homo sapiens OX=9606 GN=LMNB2 PE=1 SV=4	25	17	20	13	1	620	69.9	5.59	38.7	17	0	8.79885e+07	High
O95340	Bifunctional 3'-phosphoadenosine 5'-phosphosulfate synthase 2 OS=Homo sapiens OX=9606 GN=PAPSS2 PE=1 SV=2	21	10	15	10	1	614	69.5	8.03	38.54	10	0	1.48365e+08	High
P43304	Glycerol-3-phosphate dehydrogenase, mitochondrial OS=Homo sapiens OX=9606 GN=GPD2 PE=1 SV=3	33	16	17	16	1	727	80.8	7.69	38.52	16	0	145264541	High
P31942	Heterogeneous nuclear ribonucleoprotein H3 OS=Homo sapiens OX=9606 GN=HNRNPH3 PE=1 SV=2	29	6	12	5	1	346	36.9	6.87	38.39	6	1	1.21739e+08	High
Q00325	Phosphate carrier protein, mitochondrial OS=Homo sapiens OX=9606 GN=SLC25A3 PE=1 SV=2	38	14	23	14	1	362	40.1	9.38	38.12	14	0	7.14315e+08	High
P10412	Histone H1.4 OS=Homo sapiens OX=9606 GN=HIST1H1E PE=1 SV=2	33	11	16	1	1	219	21.9	11.03	38.04	11	0		High
P52789	Hexokinase-2 OS=Homo sapiens OX=9606 GN=HK2 PE=1 SV=2	23	15	16	15	1	917	102.3	6.05	37.98	15	0	1.21046e+08	High
O00567	Nucleolar protein 56 OS=Homo sapiens OX=9606 GN=NOP56 PE=1 SV=4	29	10	14	10	1	594	66	9.19	37.75	10	0	259671586	High
P50990	T-complex protein 1 subunit theta OS=Homo sapiens OX=9606 GN=CCT8 PE=1 SV=4	39	16	18	16	1	548	59.6	5.6	37.57	16	0	3.39042e+08	High
P39656	Dolichyl-diphosphooligosaccharide--protein glycosyltransferase 48 kDa subunit OS=Homo sapiens OX=9606 GN=DDOST PE=1 SV=4	43	12	13	12	1	456	50.8	6.55	37.55	12	0	2.68731e+08	High
Q8TEM1	Nuclear pore membrane glycoprotein 210 OS=Homo sapiens OX=9606 GN=NUP210 PE=1 SV=3	11	12	13	12	1	1887	205	6.81	37.46	12	0	9.43617e+07	High
Q2TAY7	WD40 repeat-containing protein SMU1 OS=Homo sapiens OX=9606 GN=SMU1 PE=1 SV=2	25	9	13	9	1	513	57.5	7.18	37.45	9	0	1.01657e+08	High
Q9Y6C9	Mitochondrial carrier homolog 2 OS=Homo sapiens OX=9606 GN=MTCH2 PE=1 SV=1	32	7	13	7	1	303	33.3	7.97	37.12	7	0	1.90333e+08	High
P35221	Catenin alpha-1 OS=Homo sapiens OX=9606 GN=CTNNA1 PE=1 SV=1	22	13	16	13	1	906	100	6.29	37.12	13	0	1.12811e+08	High
Q9Y490	Talin-1 OS=Homo sapiens OX=9606 GN=TLN1 PE=1 SV=3	9	14	16	14	1	2541	269.6	6.07	37.11	14	0	7.29022e+07	High
Q14980	Nuclear mitotic apparatus protein 1 OS=Homo sapiens OX=9606 GN=NUMA1 PE=1 SV=2	10	14	15	14	1	2115	238.1	5.78	36.99	14	0	6.79464e+07	High
O43242	26S proteasome non-ATPase regulatory subunit 3 OS=Homo sapiens OX=9606 GN=PSMD3 PE=1 SV=2	26	11	15	11	1	534	60.9	8.44	36.76	11	0	1.23394e+08	High
P62701	40S ribosomal protein S4, X isoform OS=Homo sapiens OX=9606 GN=RPS4X PE=1 SV=2	46	11	16	11	1	263	29.6	10.15	36.74	11	0	2.17455e+08	High
Q92896	Golgi apparatus protein 1 OS=Homo sapiens OX=9606 GN=GLG1 PE=1 SV=2	17	14	16	14	1	1179	134.5	6.9	36.61	14	0	8.89177e+07	High
P62937	Peptidyl-prolyl cis-trans isomerase A OS=Homo sapiens OX=9606 GN=PPIA PE=1 SV=2	61	11	16	9	1	165	18	7.81	36.57	11	1	4.15706e+08	High
Q9UJS0	Calcium-binding mitochondrial carrier protein Aralar2 OS=Homo sapiens OX=9606 GN=SLC25A13 PE=1 SV=2	32	16	18	11	1	675	74.1	8.62	36.57	16	5	2.95041e+08	High
Q14573	Inositol 1,4,5-trisphosphate receptor type 3 OS=Homo sapiens OX=9606 GN=ITPR3 PE=1 SV=2	11	15	16	13	1	2671	303.9	6.48	36.54	15	2	6.61516e+07	High
Q96AG4	Leucine-rich repeat-containing protein 59 OS=Homo sapiens OX=9606 GN=LRRC59 PE=1 SV=1	48	14	17	14	1	307	34.9	9.57	36.48	14	0	5.90372e+08	High
O95071	E3 ubiquitin-protein ligase UBR5 OS=Homo sapiens OX=9606 GN=UBR5 PE=1 SV=2	4	7	11	7	1	2799	309.2	5.85	36.47	7	0	3.03126e+07	High
P06733	Alpha-enolase OS=Homo sapiens OX=9606 GN=ENO1 PE=1 SV=2	38	9	12	9	1	434	47.1	7.39	36.22	9	0	1.47483e+08	High
Q9Y512	Sorting and assembly machinery component 50 homolog OS=Homo sapiens OX=9606 GN=SAMM50 PE=1 SV=3	38	12	14	12	1	469	51.9	6.9	36.22	12	0	120835416	High
P07910	Heterogeneous nuclear ribonucleoproteins C1/C2 OS=Homo sapiens OX=9606 GN=HNRNPC PE=1 SV=4	30	12	19	12	1	306	33.7	5.08	36.19	12	0	1.0895e+09	High
Q13263	Transcription intermediary factor 1-beta OS=Homo sapiens OX=9606 GN=TRIM28 PE=1 SV=5	22	12	16	12	1	835	88.5	5.77	36.03	12	0	169154440	High
Q9P2J5	Leucine--tRNA ligase, cytoplasmic OS=Homo sapiens OX=9606 GN=LARS PE=1 SV=2	22	22	22	22	1	1176	134.4	7.3	36	22	0	2.02761e+08	High
Q9Y277	Voltage-dependent anion-selective channel protein 3 OS=Homo sapiens OX=9606 GN=VDAC3 PE=1 SV=1	37	8	13	7	1	283	30.6	8.66	35.9	8	0	1.85134e+08	High
P43243	Matrin-3 OS=Homo sapiens OX=9606 GN=MATR3 PE=1 SV=2	23	12	15	12	1	847	94.6	6.25	35.73	12	0	2.75181e+08	High
P16403	Histone H1.2 OS=Homo sapiens OX=9606 GN=HIST1H1C PE=1 SV=2	41	13	19	3	1	213	21.4	10.93	35.72	13	10	1.47819e+09	High
Q02218	2-oxoglutarate dehydrogenase, mitochondrial OS=Homo sapiens OX=9606 GN=OGDH PE=1 SV=3	23	13	16	13	1	1023	115.9	6.86	35.68	13	0	7.83576e+07	High
Q02539	Histone H1.1 OS=Homo sapiens OX=9606 GN=HIST1H1A PE=1 SV=3	26	7	12	1	1	215	21.8	10.99	35.22	7	0	3.02002e+07	High
P55265	Double-stranded RNA-specific adenosine deaminase OS=Homo sapiens OX=9606 GN=ADAR PE=1 SV=4	13	12	16	12	1	1226	136	8.65	35	12	0	1.11167e+08	High
Q6PIU2	Neutral cholesterol ester hydrolase 1 OS=Homo sapiens OX=9606 GN=NCEH1 PE=1 SV=3	30	8	15	8	1	408	45.8	7.23	34.87	8	0	2.58283e+08	High
P23284	Peptidyl-prolyl cis-trans isomerase B OS=Homo sapiens OX=9606 GN=PPIB PE=1 SV=2	63	14	22	13	1	216	23.7	9.41	34.69	14	1	9.55682e+08	High
P08865	40S ribosomal protein SA OS=Homo sapiens OX=9606 GN=RPSA PE=1 SV=4	49	10	13	10	1	295	32.8	4.87	34.65	10	0	2.20198e+08	High
P27635	60S ribosomal protein L10 OS=Homo sapiens OX=9606 GN=RPL10 PE=1 SV=4	38	7	12	7	1	214	24.6	10.08	34.59	7	0	2.87075e+08	High
Q969X5	Endoplasmic reticulum-Golgi intermediate compartment protein 1 OS=Homo sapiens OX=9606 GN=ERGIC1 PE=1 SV=1	35	8	11	8	1	290	32.6	7.06	34.57	8	0	160756668	High
Q9BY44	Eukaryotic translation initiation factor 2A OS=Homo sapiens OX=9606 GN=EIF2A PE=1 SV=3	29	11	14	11	1	585	64.9	8.87	34.56	11	0	176955364	High
Q15437	Protein transport protein Sec23B OS=Homo sapiens OX=9606 GN=SEC23B PE=1 SV=2	25	12	14	9	1	767	86.4	6.89	34.3	12	0	1.05229e+08	High
P08237	ATP-dependent 6-phosphofructokinase, muscle type OS=Homo sapiens OX=9606 GN=PFKM PE=1 SV=2	18	10	15	7	1	780	85.1	7.99	34.09	10	0	43023228	High
P42330	Aldo-keto reductase family 1 member C3 OS=Homo sapiens OX=9606 GN=AKR1C3 PE=1 SV=4	48	9	15	8	1	323	36.8	7.94	33.85	9	1	179952854	High
P48047	ATP synthase subunit O, mitochondrial OS=Homo sapiens OX=9606 GN=ATP5PO PE=1 SV=1	54	8	14	8	1	213	23.3	9.96	33.81	8	0	5.49836e+08	High
Q14839	Chromodomain-helicase-DNA-binding protein 4 OS=Homo sapiens OX=9606 GN=CHD4 PE=1 SV=2	9	11	13	9	1	1912	217.9	5.86	33.71	11	2	6.61853e+07	High
O00231	26S proteasome non-ATPase regulatory subunit 11 OS=Homo sapiens OX=9606 GN=PSMD11 PE=1 SV=3	35	13	16	13	1	422	47.4	6.48	33.67	13	0	199685877	High
P33176	Kinesin-1 heavy chain OS=Homo sapiens OX=9606 GN=KIF5B PE=1 SV=1	21	13	13	13	1	963	109.6	6.51	33.66	13	0	8.22724e+07	High
P62424	60S ribosomal protein L7a OS=Homo sapiens OX=9606 GN=RPL7A PE=1 SV=2	35	11	19	11	1	266	30	10.61	33.65	11	0	6.15308e+08	High
P17812	CTP synthase 1 OS=Homo sapiens OX=9606 GN=CTPS1 PE=1 SV=2	29	14	14	14	1	591	66.6	6.46	33.65	14	0	2.72616e+08	High
P00367	Glutamate dehydrogenase 1, mitochondrial OS=Homo sapiens OX=9606 GN=GLUD1 PE=1 SV=2	33	11	13	11	1	558	61.4	7.8	33.48	11	0	1.10009e+08	High
P00505	Aspartate aminotransferase, mitochondrial OS=Homo sapiens OX=9606 GN=GOT2 PE=1 SV=3	25	7	11	7	1	430	47.5	9.01	33.4	7	0	155397881	High
O94906	Pre-mRNA-processing factor 6 OS=Homo sapiens OX=9606 GN=PRPF6 PE=1 SV=1	21	15	16	15	1	941	106.9	8.25	33.36	15	0	1.34552e+08	High
P30479	HLA class I histocompatibility antigen, B-41 alpha chain OS=Homo sapiens OX=9606 GN=HLA-B PE=1 SV=1	34	10	16	0	1	362	40.5	6.54	33.32	10	5	3.08807e+08	Not Found
O00148	ATP-dependent RNA helicase DDX39A OS=Homo sapiens OX=9606 GN=DDX39A PE=1 SV=2	40	14	22	4	1	427	49.1	5.68	33.28	14	0	61405772	High
P12814	Alpha-actinin-1 OS=Homo sapiens OX=9606 GN=ACTN1 PE=1 SV=2	18	13	17	5	1	892	103	5.41	33.17	13	0	16584264	High
P55209	Nucleosome assembly protein 1-like 1 OS=Homo sapiens OX=9606 GN=NAP1L1 PE=1 SV=1	24	9	14	7	1	391	45.3	4.46	32.99	9	2	1.93557e+08	High
P16104	Histone H2AX OS=Homo sapiens OX=9606 GN=H2AFX PE=1 SV=2	32	6	17	1	1	143	15.1	10.74	32.91	6	1	168765443	High
P52701	DNA mismatch repair protein Msh6 OS=Homo sapiens OX=9606 GN=MSH6 PE=1 SV=2	15	13	14	13	1	1360	152.7	6.9	32.91	13	0	1.21125e+08	High
P35613	Basigin OS=Homo sapiens OX=9606 GN=BSG PE=1 SV=2	20	6	10	6	1	385	42.2	5.66	32.8	6	0	1.61562e+08	High
P40227	T-complex protein 1 subunit zeta OS=Homo sapiens OX=9606 GN=CCT6A PE=1 SV=3	28	11	14	11	1	531	58	6.68	32.73	11	0	3.38103e+08	High
P30050	60S ribosomal protein L12 OS=Homo sapiens OX=9606 GN=RPL12 PE=1 SV=1	64	9	14	9	1	165	17.8	9.42	32.72	9	0	5.13195e+08	High
Q6P2E9	Enhancer of mRNA-decapping protein 4 OS=Homo sapiens OX=9606 GN=EDC4 PE=1 SV=1	11	10	12	10	1	1401	151.6	5.86	32.64	10	0	7.0854e+07	High
Q9BZE4	Nucleolar GTP-binding protein 1 OS=Homo sapiens OX=9606 GN=GTPBP4 PE=1 SV=3	26	10	13	10	1	634	73.9	9.5	32.35	10	0	163950165	High
P62826	GTP-binding nuclear protein Ran OS=Homo sapiens OX=9606 GN=RAN PE=1 SV=3	41	10	16	10	1	216	24.4	7.49	32.3	10	0	6.2976e+08	High
Q14240	Eukaryotic initiation factor 4A-II OS=Homo sapiens OX=9606 GN=EIF4A2 PE=1 SV=2	28	11	15	2	1	407	46.4	5.48	32.25	11	0	1.39769e+07	High
A0FGR8	Extended synaptotagmin-2 OS=Homo sapiens OX=9606 GN=ESYT2 PE=1 SV=1	16	11	14	11	1	921	102.3	9.26	32.23	11	0	1.20482e+08	High
P50416	Carnitine O-palmitoyltransferase 1, liver isoform OS=Homo sapiens OX=9606 GN=CPT1A PE=1 SV=2	19	11	14	11	1	773	88.3	8.65	32.22	11	0	281199736	High
O43172	U4/U6 small nuclear ribonucleoprotein Prp4 OS=Homo sapiens OX=9606 GN=PRPF4 PE=1 SV=2	32	11	13	11	1	522	58.4	7.42	32.22	11	0	1.05855e+08	High
P28331	NADH-ubiquinone oxidoreductase 75 kDa subunit, mitochondrial OS=Homo sapiens OX=9606 GN=NDUFS1 PE=1 SV=3	25	13	15	13	1	727	79.4	6.23	32.21	13	0	1.66801e+08	High
Q14258	E3 ubiquitin/ISG15 ligase TRIM25 OS=Homo sapiens OX=9606 GN=TRIM25 PE=1 SV=2	21	11	15	11	1	630	70.9	8.09	32.03	11	0	1.00846e+08	High
Q969V3	Nicalin OS=Homo sapiens OX=9606 GN=NCLN PE=1 SV=2	31	12	12	12	1	563	62.9	6.89	32.02	12	0	94423564	High
P62258	14-3-3 protein epsilon OS=Homo sapiens OX=9606 GN=YWHAE PE=1 SV=1	51	12	18	10	1	255	29.2	4.74	31.97	12	2	4.43262e+08	High
P30466	HLA class I histocompatibility antigen, B-18 alpha chain OS=Homo sapiens OX=9606 GN=HLA-B PE=1 SV=1	38	9	14	1	1	362	40.3	6.76	31.91	9	0	12414118	High
Q9Y2L1	Exosome complex exonuclease RRP44 OS=Homo sapiens OX=9606 GN=DIS3 PE=1 SV=2	20	12	14	12	1	958	108.9	7.14	31.88	12	0	9.03293e+07	High
A1L0T0	Acetolactate synthase-like protein OS=Homo sapiens OX=9606 GN=ILVBL PE=1 SV=2	29	10	10	10	1	632	67.8	8.15	31.83	10	0	7.22123e+07	High
P05023	Sodium/potassium-transporting ATPase subunit alpha-1 OS=Homo sapiens OX=9606 GN=ATP1A1 PE=1 SV=1	23	16	17	16	1	1023	112.8	5.49	31.82	16	0	2.25578e+08	High
P05388	60S acidic ribosomal protein P0 OS=Homo sapiens OX=9606 GN=RPLP0 PE=1 SV=1	54	10	14	10	1	317	34.3	5.97	31.82	10	0	7.54796e+08	High
Q12788	Transducin beta-like protein 3 OS=Homo sapiens OX=9606 GN=TBL3 PE=1 SV=2	23	11	13	11	1	808	89	6.9	31.79	11	0	7.5277e+07	High
Q9NRG9	Aladin OS=Homo sapiens OX=9606 GN=AAAS PE=1 SV=1	31	11	13	11	1	546	59.5	7.5	31.77	11	0	109630706	High
P08754	Guanine nucleotide-binding protein G(i) subunit alpha OS=Homo sapiens OX=9606 GN=GNAI3 PE=1 SV=3	32	8	13	5	1	354	40.5	5.69	31.75	8	3	1.3766e+08	High
P14868	Aspartate--tRNA ligase, cytoplasmic OS=Homo sapiens OX=9606 GN=DARS PE=1 SV=2	38	13	17	13	1	501	57.1	6.55	31.68	13	0	168235978	High
P21291	Cysteine and glycine-rich protein 1 OS=Homo sapiens OX=9606 GN=CSRP1 PE=1 SV=3	56	7	10	7	1	193	20.6	8.57	31.65	7	0	2.12222e+08	High
Q02809	Procollagen-lysine,2-oxoglutarate 5-dioxygenase 1 OS=Homo sapiens OX=9606 GN=PLOD1 PE=1 SV=2	25	12	13	12	1	727	83.5	6.95	31.59	12	0	1.67937e+08	High
P28288	ATP-binding cassette sub-family D member 3 OS=Homo sapiens OX=9606 GN=ABCD3 PE=1 SV=1	28	16	17	16	1	659	75.4	9.36	31.44	16	0	1.77302e+08	High
P30510	HLA class I histocompatibility antigen, Cw-14 alpha chain OS=Homo sapiens OX=9606 GN=HLA-C PE=1 SV=2	33	11	15	2	1	366	40.8	6.15	31.39	11	9	2.91141e+08	High
P54920	Alpha-soluble NSF attachment protein OS=Homo sapiens OX=9606 GN=NAPA PE=1 SV=3	43	8	11	8	1	295	33.2	5.36	31.33	8	0	8.55764e+07	High
P51665	26S proteasome non-ATPase regulatory subunit 7 OS=Homo sapiens OX=9606 GN=PSMD7 PE=1 SV=2	31	6	10	6	1	324	37	6.77	31.15	6	0	101177718	High
P46777	60S ribosomal protein L5 OS=Homo sapiens OX=9606 GN=RPL5 PE=1 SV=3	40	10	15	10	1	297	34.3	9.72	31.08	10	0	3.66626e+08	High
Q9P0L0	Vesicle-associated membrane protein-associated protein A OS=Homo sapiens OX=9606 GN=VAPA PE=1 SV=3	40	9	18	9	1	249	27.9	8.62	30.99	9	0	1.24147e+08	High
P30485	HLA class I histocompatibility antigen, B-47 alpha chain OS=Homo sapiens OX=9606 GN=HLA-B PE=1 SV=1	33	9	17	2	1	362	40.5	6.15	30.74	9	0	61150890	High
P67809	Nuclease-sensitive element-binding protein 1 OS=Homo sapiens OX=9606 GN=YBX1 PE=1 SV=3	47	7	12	7	1	324	35.9	9.88	30.69	7	0	8.22591e+07	High
O76021	Ribosomal L1 domain-containing protein 1 OS=Homo sapiens OX=9606 GN=RSL1D1 PE=1 SV=3	25	9	12	9	1	490	54.9	10.13	30.58	9	0	1.51004e+08	High
P04040	Catalase OS=Homo sapiens OX=9606 GN=CAT PE=1 SV=3	27	10	11	10	1	527	59.7	7.39	30.53	10	0	8.7825e+07	High
P46063	ATP-dependent DNA helicase Q1 OS=Homo sapiens OX=9606 GN=RECQL PE=1 SV=3	18	8	11	8	1	649	73.4	7.88	30.5	8	0	103103795	High
P41252	Isoleucine--tRNA ligase, cytoplasmic OS=Homo sapiens OX=9606 GN=IARS PE=1 SV=2	13	11	12	11	1	1262	144.4	6.15	30.41	11	0	111771636	High
Q9UNF1	Melanoma-associated antigen D2 OS=Homo sapiens OX=9606 GN=MAGED2 PE=1 SV=2	25	10	14	10	1	606	64.9	9.32	30.41	10	0	7.98681e+07	High
O75116	Rho-associated protein kinase 2 OS=Homo sapiens OX=9606 GN=ROCK2 PE=1 SV=4	12	11	12	11	1	1388	160.8	6.02	30.36	11	0	5.15548e+07	High
P06493	Cyclin-dependent kinase 1 OS=Homo sapiens OX=9606 GN=CDK1 PE=1 SV=3	40	10	14	9	1	297	34.1	8.4	30.16	10	1	261112581	High
O00232	26S proteasome non-ATPase regulatory subunit 12 OS=Homo sapiens OX=9606 GN=PSMD12 PE=1 SV=3	33	11	14	11	1	456	52.9	7.65	30.07	11	0	1.35674e+08	High
P61247	40S ribosomal protein S3a OS=Homo sapiens OX=9606 GN=RPS3A PE=1 SV=2	35	9	12	9	1	264	29.9	9.73	29.91	9	0	3.17759e+08	High
P52292	Importin subunit alpha-1 OS=Homo sapiens OX=9606 GN=KPNA2 PE=1 SV=1	25	11	13	11	1	529	57.8	5.4	29.82	11	0	1.70305e+08	High
Q96TA1	Protein Niban 2 OS=Homo sapiens OX=9606 GN=NIBAN2 PE=1 SV=3	14	7	12	7	1	746	84.1	6.19	29.79	7	0	110211381	High
P45974	Ubiquitin carboxyl-terminal hydrolase 5 OS=Homo sapiens OX=9606 GN=USP5 PE=1 SV=2	24	12	12	12	1	858	95.7	5.03	29.73	12	0	7.63896e+07	High
Q86Y56	Dynein assembly factor 5, axonemal OS=Homo sapiens OX=9606 GN=DNAAF5 PE=1 SV=4	18	9	12	9	1	855	93.5	6.42	29.62	9	0	4.6827e+07	High
Q10567	AP-1 complex subunit beta-1 OS=Homo sapiens OX=9606 GN=AP1B1 PE=1 SV=2	10	8	10	2	1	949	104.6	5.06	29.53	8	5	6.09121e+07	High
Q16401	26S proteasome non-ATPase regulatory subunit 5 OS=Homo sapiens OX=9606 GN=PSMD5 PE=1 SV=3	28	10	13	10	1	504	56.2	5.48	29.44	10	0	1.50485e+08	High
P52895	Aldo-keto reductase family 1 member C2 OS=Homo sapiens OX=9606 GN=AKR1C2 PE=1 SV=3	29	7	12	6	1	323	36.7	7.49	29.37	7	0	1.32176e+08	High
Q9NTJ3	Structural maintenance of chromosomes protein 4 OS=Homo sapiens OX=9606 GN=SMC4 PE=1 SV=2	16	10	12	10	1	1288	147.1	6.79	29.09	10	0	1.12682e+08	High
Q8N766	ER membrane protein complex subunit 1 OS=Homo sapiens OX=9606 GN=EMC1 PE=1 SV=1	15	9	11	9	1	993	111.7	7.66	29.05	9	0	8.99192e+07	High
P84095	Rho-related GTP-binding protein RhoG OS=Homo sapiens OX=9606 GN=RHOG PE=1 SV=1	51	8	12	8	1	191	21.3	8.12	28.7	8	0	257291644	High
P62879	Guanine nucleotide-binding protein G(I)/G(S)/G(T) subunit beta-2 OS=Homo sapiens OX=9606 GN=GNB2 PE=1 SV=3	42	11	15	7	1	340	37.3	6	28.68	11	4	1.28839e+08	High
O60488	Long-chain-fatty-acid--CoA ligase 4 OS=Homo sapiens OX=9606 GN=ACSL4 PE=1 SV=2	23	10	12	9	1	711	79.1	8.38	28.64	10	0	6.93316e+07	High
O14929	Histone acetyltransferase type B catalytic subunit OS=Homo sapiens OX=9606 GN=HAT1 PE=1 SV=1	30	7	10	7	1	419	49.5	5.69	28.5	7	0	171465890	High
Q9UJZ1	Stomatin-like protein 2, mitochondrial OS=Homo sapiens OX=9606 GN=STOML2 PE=1 SV=1	46	10	11	10	1	356	38.5	7.39	28.49	10	0	1.09663e+08	High
P61204	ADP-ribosylation factor 3 OS=Homo sapiens OX=9606 GN=ARF3 PE=1 SV=2	49	6	9	3	1	181	20.6	7.43	28.48	6	0	60632857	High
O60568	Multifunctional procollagen lysine hydroxylase and glycosyltransferase LH3 OS=Homo sapiens OX=9606 GN=PLOD3 PE=1 SV=1	21	11	15	11	1	738	84.7	6.05	28.28	11	0	1.10192e+08	High
Q15436	Protein transport protein Sec23A OS=Homo sapiens OX=9606 GN=SEC23A PE=1 SV=2	25	13	15	10	1	765	86.1	7.08	28.24	13	3	1.82508e+08	High
Q7Z6Z7	E3 ubiquitin-protein ligase HUWE1 OS=Homo sapiens OX=9606 GN=HUWE1 PE=1 SV=3	4	12	13	12	1	4374	481.6	5.22	28.19	12	0	6.49483e+07	High
P62906	60S ribosomal protein L10a OS=Homo sapiens OX=9606 GN=RPL10A PE=1 SV=2	37	8	15	8	1	217	24.8	9.94	28.18	8	0	405763034	High
P11388	DNA topoisomerase 2-alpha OS=Homo sapiens OX=9606 GN=TOP2A PE=1 SV=3	13	14	16	11	1	1531	174.3	8.72	28.18	14	3	1.93026e+08	High
Q969Z0	FAST kinase domain-containing protein 4 OS=Homo sapiens OX=9606 GN=TBRG4 PE=1 SV=1	23	9	11	9	1	631	70.7	7.42	28.15	9	0	93379234	High
P18031	Tyrosine-protein phosphatase non-receptor type 1 OS=Homo sapiens OX=9606 GN=PTPN1 PE=1 SV=1	31	10	13	10	1	435	49.9	6.27	28.13	10	0	1.26997e+08	High
P51149	Ras-related protein Rab-7a OS=Homo sapiens OX=9606 GN=RAB7A PE=1 SV=1	59	9	12	9	1	207	23.5	6.7	28.09	9	0	2.20379e+08	High
P40937	Replication factor C subunit 5 OS=Homo sapiens OX=9606 GN=RFC5 PE=1 SV=1	31	8	10	8	1	340	38.5	7.2	28.03	8	0	125507485	High
P30475	HLA class I histocompatibility antigen, B-39 alpha chain OS=Homo sapiens OX=9606 GN=HLA-B PE=1 SV=1	32	8	14	1	1	362	40.3	6.15	27.99	8	0	53610812	High
P09429	High mobility group protein B1 OS=Homo sapiens OX=9606 GN=HMGB1 PE=1 SV=3	35	7	9	6	1	215	24.9	5.74	27.98	7	1	1.61051e+08	High
Q15165	Serum paraoxonase/arylesterase 2 OS=Homo sapiens OX=9606 GN=PON2 PE=1 SV=4	51	9	12	9	1	354	39.4	5.6	27.82	9	0	90249102	High
Q9Y3F4	Serine-threonine kinase receptor-associated protein OS=Homo sapiens OX=9606 GN=STRAP PE=1 SV=1	39	9	11	9	1	350	38.4	5.12	27.58	9	0	83629252	High
O60506	Heterogeneous nuclear ribonucleoprotein Q OS=Homo sapiens OX=9606 GN=SYNCRIP PE=1 SV=2	25	11	13	6	1	623	69.6	8.59	27.56	11	0	9.5251e+07	High
Q02978	Mitochondrial 2-oxoglutarate/malate carrier protein OS=Homo sapiens OX=9606 GN=SLC25A11 PE=1 SV=3	33	9	12	9	1	314	34	9.91	27.51	9	0	1.36346e+08	High
Q15645	Pachytene checkpoint protein 2 homolog OS=Homo sapiens OX=9606 GN=TRIP13 PE=1 SV=2	28	10	12	10	1	432	48.5	6.09	27.43	10	0	1.70783e+08	High
Q12797	Aspartyl/asparaginyl beta-hydroxylase OS=Homo sapiens OX=9606 GN=ASPH PE=1 SV=3	16	7	10	7	1	758	85.8	5.01	27.4	7	0	4.83277e+07	High
P11387	DNA topoisomerase 1 OS=Homo sapiens OX=9606 GN=TOP1 PE=1 SV=2	16	8	10	8	1	765	90.7	9.31	27.37	8	0	6.66555e+07	High
P35637	RNA-binding protein FUS OS=Homo sapiens OX=9606 GN=FUS PE=1 SV=1	17	5	10	5	1	526	53.4	9.36	27.33	5	0	1.14518e+08	High
P18621	60S ribosomal protein L17 OS=Homo sapiens OX=9606 GN=RPL17 PE=1 SV=3	40	7	14	7	1	184	21.4	10.17	27.29	7	0	2.65352e+08	High
Q9Y383	Putative RNA-binding protein Luc7-like 2 OS=Homo sapiens OX=9606 GN=LUC7L2 PE=1 SV=2	19	6	12	4	1	392	46.5	10.01	27.28	6	2	2.13385e+08	High
Q15084	Protein disulfide-isomerase A6 OS=Homo sapiens OX=9606 GN=PDIA6 PE=1 SV=1	38	9	11	9	1	440	48.1	5.08	27.27	9	0	238838917	High
Q9BVP2	Guanine nucleotide-binding protein-like 3 OS=Homo sapiens OX=9606 GN=GNL3 PE=1 SV=2	21	8	11	8	1	549	62	9.16	27.27	8	0	9.27731e+07	High
Q9BTV4	Transmembrane protein 43 OS=Homo sapiens OX=9606 GN=TMEM43 PE=1 SV=1	27	6	11	6	1	400	44.8	8.13	27.22	6	0	7.49906e+07	High
Q02543	60S ribosomal protein L18a OS=Homo sapiens OX=9606 GN=RPL18A PE=1 SV=2	32	8	11	8	1	176	20.7	10.71	27.21	8	0	1.89528e+08	High
P06744	Glucose-6-phosphate isomerase OS=Homo sapiens OX=9606 GN=GPI PE=1 SV=4	34	12	14	12	1	558	63.1	8.32	27.01	12	0	1.25503e+08	High
P63010	AP-2 complex subunit beta OS=Homo sapiens OX=9606 GN=AP2B1 PE=1 SV=1	11	8	10	2	1	937	104.5	5.38	26.88	8	0	1.32211e+07	High
Q15365	Poly(rC)-binding protein 1 OS=Homo sapiens OX=9606 GN=PCBP1 PE=1 SV=2	38	7	11	5	1	356	37.5	7.09	26.76	7	0	158753631	High
P62277	40S ribosomal protein S13 OS=Homo sapiens OX=9606 GN=RPS13 PE=1 SV=2	48	9	13	9	1	151	17.2	10.54	26.69	9	0	2.17553e+08	High
Q9H9B4	Sideroflexin-1 OS=Homo sapiens OX=9606 GN=SFXN1 PE=1 SV=4	33	9	13	7	1	322	35.6	9.07	26.68	9	2	3.0088e+08	High
P32322	Pyrroline-5-carboxylate reductase 1, mitochondrial OS=Homo sapiens OX=9606 GN=PYCR1 PE=1 SV=2	36	8	9	7	1	319	33.3	7.61	26.59	8	1	178930229	High
Q14498	RNA-binding protein 39 OS=Homo sapiens OX=9606 GN=RBM39 PE=1 SV=2	21	9	10	9	1	530	59.3	10.1	26.48	9	0	9.91933e+07	High
Q02750	Dual specificity mitogen-activated protein kinase kinase 1 OS=Homo sapiens OX=9606 GN=MAP2K1 PE=1 SV=2	17	6	10	6	1	393	43.4	6.62	26.34	6	0	72268653	High
P15880	40S ribosomal protein S2 OS=Homo sapiens OX=9606 GN=RPS2 PE=1 SV=2	26	7	12	7	1	293	31.3	10.24	26.28	7	0	1.89747e+08	High
P13489	Ribonuclease inhibitor OS=Homo sapiens OX=9606 GN=RNH1 PE=1 SV=2	37	10	11	10	1	461	49.9	4.82	26.26	10	0	9.61547e+07	High
P31939	Bifunctional purine biosynthesis protein PURH OS=Homo sapiens OX=9606 GN=ATIC PE=1 SV=3	25	11	12	11	1	592	64.6	6.71	26.23	11	0	8.52423e+07	High
Q9BV20	Methylthioribose-1-phosphate isomerase OS=Homo sapiens OX=9606 GN=MRI1 PE=1 SV=1	28	7	10	7	1	369	39.1	6.3	26.15	7	0	105096132	High
P28340	DNA polymerase delta catalytic subunit OS=Homo sapiens OX=9606 GN=POLD1 PE=1 SV=2	15	11	11	11	1	1107	123.6	7.03	26.1	11	0	5.36329e+07	High
P27338	Amine oxidase [flavin-containing] B OS=Homo sapiens OX=9606 GN=MAOB PE=1 SV=3	28	11	12	11	1	520	58.7	7.5	26.02	11	0	8.50187e+07	High
Q12769	Nuclear pore complex protein Nup160 OS=Homo sapiens OX=9606 GN=NUP160 PE=1 SV=3	10	9	11	9	1	1436	162	5.5	25.94	9	0	44305104	High
P35268	60S ribosomal protein L22 OS=Homo sapiens OX=9606 GN=RPL22 PE=1 SV=2	57	7	11	7	1	128	14.8	9.19	25.87	7	0	4.03639e+08	High
P61981	14-3-3 protein gamma OS=Homo sapiens OX=9606 GN=YWHAG PE=1 SV=2	52	12	13	7	1	247	28.3	4.89	25.82	12	3	1.6844e+08	High
O75396	Vesicle-trafficking protein SEC22b OS=Homo sapiens OX=9606 GN=SEC22B PE=1 SV=4	40	8	9	8	1	215	24.6	6.92	25.81	8	0	1.45592e+08	High
Q02878	60S ribosomal protein L6 OS=Homo sapiens OX=9606 GN=RPL6 PE=1 SV=3	24	6	10	6	1	288	32.7	10.58	25.78	6	0	3.87066e+08	High
O14880	Microsomal glutathione S-transferase 3 OS=Homo sapiens OX=9606 GN=MGST3 PE=1 SV=1	39	5	10	5	1	152	16.5	9.38	25.73	5	0	1.88323e+08	High
P27348	14-3-3 protein theta OS=Homo sapiens OX=9606 GN=YWHAQ PE=1 SV=1	42	10	12	7	1	245	27.7	4.78	25.67	10	0	8.84999e+07	High
Q99685	Monoglyceride lipase OS=Homo sapiens OX=9606 GN=MGLL PE=1 SV=2	39	8	11	8	1	303	33.2	6.99	25.55	8	0	6.76471e+07	High
P78347	General transcription factor II-I OS=Homo sapiens OX=9606 GN=GTF2I PE=1 SV=2	14	10	13	10	1	998	112.3	6.39	25.54	10	0	1.74462e+08	High
Q9H4M9	EH domain-containing protein 1 OS=Homo sapiens OX=9606 GN=EHD1 PE=1 SV=2	33	12	14	11	1	534	60.6	6.83	25.52	12	0	7.66801e+07	High
P63104	14-3-3 protein zeta/delta OS=Homo sapiens OX=9606 GN=YWHAZ PE=1 SV=1	38	9	12	6	1	245	27.7	4.79	25.51	9	0	3.66791e+08	High
P48444	Coatomer subunit delta OS=Homo sapiens OX=9606 GN=ARCN1 PE=1 SV=1	22	10	12	10	1	511	57.2	6.21	25.49	10	0	1.18637e+08	High
Q99536	Synaptic vesicle membrane protein VAT-1 homolog OS=Homo sapiens OX=9606 GN=VAT1 PE=1 SV=2	36	8	10	8	1	393	41.9	6.29	25.49	8	0	1.20477e+08	High
P13807	Glycogen [starch] synthase, muscle OS=Homo sapiens OX=9606 GN=GYS1 PE=1 SV=2	23	10	10	10	1	737	83.7	6.18	25.45	10	0	8.54374e+07	High
P35749	Myosin-11 OS=Homo sapiens OX=9606 GN=MYH11 PE=1 SV=3	6	9	11	1	1	1972	227.2	5.5	25.44	9	0		High
Q9NZ01	Very-long-chain enoyl-CoA reductase OS=Homo sapiens OX=9606 GN=TECR PE=1 SV=1	22	7	14	7	1	308	36	9.45	25.4	7	0	1.66916e+08	High
P62888	60S ribosomal protein L30 OS=Homo sapiens OX=9606 GN=RPL30 PE=1 SV=2	51	6	9	6	1	115	12.8	9.63	25.39	6	0	368975500	High
Q9P035	Very-long-chain (3R)-3-hydroxyacyl-CoA dehydratase 3 OS=Homo sapiens OX=9606 GN=HACD3 PE=1 SV=2	26	9	11	9	1	362	43.1	8.94	25.31	9	0	2.09253e+08	High
Q99805	Transmembrane 9 superfamily member 2 OS=Homo sapiens OX=9606 GN=TM9SF2 PE=1 SV=1	17	7	9	7	1	663	75.7	7.44	25.28	7	0	7.39844e+07	High
Q9H0U4	Ras-related protein Rab-1B OS=Homo sapiens OX=9606 GN=RAB1B PE=1 SV=1	45	7	10	1	1	201	22.2	5.73	25.22	7	0	2.46807e+07	High
Q92878	DNA repair protein RAD50 OS=Homo sapiens OX=9606 GN=RAD50 PE=1 SV=1	12	11	12	11	1	1312	153.8	6.89	25.15	11	0	4.80062e+07	High
P49755	Transmembrane emp24 domain-containing protein 10 OS=Homo sapiens OX=9606 GN=TMED10 PE=1 SV=2	25	5	9	5	1	219	25	7.44	25.12	5	0	1.80614e+08	High
P84103	Serine/arginine-rich splicing factor 3 OS=Homo sapiens OX=9606 GN=SRSF3 PE=1 SV=1	35	6	11	5	1	164	19.3	11.65	25.11	6	1	1.64236e+08	High
P49915	GMP synthase [glutamine-hydrolyzing] OS=Homo sapiens OX=9606 GN=GMPS PE=1 SV=1	29	11	11	11	1	693	76.7	6.87	24.87	11	0	85285954	High
P12270	Nucleoprotein TPR OS=Homo sapiens OX=9606 GN=TPR PE=1 SV=3	5	8	9	8	1	2363	267.1	5.02	24.85	8	0	1.61095e+07	High
Q96P70	Importin-9 OS=Homo sapiens OX=9606 GN=IPO9 PE=1 SV=3	15	12	13	12	1	1041	115.9	4.81	24.8	12	0	110289420	High
Q9UBT2	SUMO-activating enzyme subunit 2 OS=Homo sapiens OX=9606 GN=UBA2 PE=1 SV=2	23	10	13	10	1	640	71.2	5.29	24.75	10	0	1.04509e+08	High
P50579	Methionine aminopeptidase 2 OS=Homo sapiens OX=9606 GN=METAP2 PE=1 SV=1	15	4	6	4	1	478	52.9	5.82	24.73	4	0	1.66735e+07	High
P42166	Lamina-associated polypeptide 2, isoform alpha OS=Homo sapiens OX=9606 GN=TMPO PE=1 SV=2	17	7	8	6	1	694	75.4	7.66	24.73	7	1	9.4714e+07	High
P62820	Ras-related protein Rab-1A OS=Homo sapiens OX=9606 GN=RAB1A PE=1 SV=3	44	7	10	1	1	205	22.7	6.21	24.71	7	4	102737684	High
Q15397	Pumilio homolog 3 OS=Homo sapiens OX=9606 GN=PUM3 PE=1 SV=3	20	9	10	9	1	648	73.5	9.64	24.7	9	0	40889080	High
Q13823	Nucleolar GTP-binding protein 2 OS=Homo sapiens OX=9606 GN=GNL2 PE=1 SV=1	17	8	10	8	1	731	83.6	9.25	24.64	8	0	7.28489e+07	High
P61026	Ras-related protein Rab-10 OS=Homo sapiens OX=9606 GN=RAB10 PE=1 SV=1	48	9	11	6	1	200	22.5	8.38	24.58	9	3	235371347	High
P26196	Probable ATP-dependent RNA helicase DDX6 OS=Homo sapiens OX=9606 GN=DDX6 PE=1 SV=2	25	9	11	9	1	483	54.4	8.66	24.56	9	0	163197473	High
Q9NX63	MICOS complex subunit MIC19 OS=Homo sapiens OX=9606 GN=CHCHD3 PE=1 SV=1	29	8	11	8	1	227	26.1	8.28	24.53	8	0	6.54167e+07	High
P49792	E3 SUMO-protein ligase RanBP2 OS=Homo sapiens OX=9606 GN=RANBP2 PE=1 SV=2	5	10	11	9	1	3224	358	6.2	24.47	10	0	9.3543e+07	High
Q15019	Septin-2 OS=Homo sapiens OX=9606 GN=SEPTIN2 PE=1 SV=1	35	8	10	8	1	361	41.5	6.6	24.47	8	0	8.51035e+07	High
Q12907	Vesicular integral-membrane protein VIP36 OS=Homo sapiens OX=9606 GN=LMAN2 PE=1 SV=1	25	8	10	8	1	356	40.2	6.95	24.4	8	0	1.75782e+08	High
P62244	40S ribosomal protein S15a OS=Homo sapiens OX=9606 GN=RPS15A PE=1 SV=2	53	6	8	6	1	130	14.8	10.13	24.37	6	0	150879095	High
P0C0S5	Histone H2A.Z OS=Homo sapiens OX=9606 GN=H2AFZ PE=1 SV=2	31	5	10	3	1	128	13.5	10.58	24.3	5	0	223606468	High
Q9Y6E2	Basic leucine zipper and W2 domain-containing protein 2 OS=Homo sapiens OX=9606 GN=BZW2 PE=1 SV=1	16	6	8	5	1	419	48.1	6.68	24.19	6	0	48548597	High
P62753	40S ribosomal protein S6 OS=Homo sapiens OX=9606 GN=RPS6 PE=1 SV=1	30	7	9	7	1	249	28.7	10.84	24.18	7	0	2.46485e+08	High
Q9Y2Z4	Tyrosine--tRNA ligase, mitochondrial OS=Homo sapiens OX=9606 GN=YARS2 PE=1 SV=2	29	7	9	7	1	477	53.2	8.98	24.18	7	0	4.81691e+07	High
Q9UH99	SUN domain-containing protein 2 OS=Homo sapiens OX=9606 GN=SUN2 PE=1 SV=3	15	6	7	6	1	717	80.3	6.73	23.88	6	0	2.94177e+07	High
Q9NVI7	ATPase family AAA domain-containing protein 3A OS=Homo sapiens OX=9606 GN=ATAD3A PE=1 SV=2	18	8	10	3	1	634	71.3	8.98	23.88	8	5	1.60289e+08	High
P61353	60S ribosomal protein L27 OS=Homo sapiens OX=9606 GN=RPL27 PE=1 SV=2	49	6	13	6	1	136	15.8	10.56	23.82	6	0	438150892	High
Q96CS3	FAS-associated factor 2 OS=Homo sapiens OX=9606 GN=FAF2 PE=1 SV=2	16	6	10	6	1	445	52.6	5.62	23.65	6	0	102659171	High
Q96A33	Coiled-coil domain-containing protein 47 OS=Homo sapiens OX=9606 GN=CCDC47 PE=1 SV=1	24	7	8	7	1	483	55.8	4.87	23.54	7	0	6.20851e+07	High
P61106	Ras-related protein Rab-14 OS=Homo sapiens OX=9606 GN=RAB14 PE=1 SV=4	38	7	9	5	1	215	23.9	6.21	23.52	7	0	60945288	High
Q6NUK1	Calcium-binding mitochondrial carrier protein SCaMC-1 OS=Homo sapiens OX=9606 GN=SLC25A24 PE=1 SV=2	32	11	11	11	1	477	53.3	6.33	23.5	11	0	1.28606e+08	High
Q9BTW9	Tubulin-specific chaperone D OS=Homo sapiens OX=9606 GN=TBCD PE=1 SV=2	9	8	10	8	1	1192	132.5	6.19	23.47	8	0	1.34919e+07	High
Q15366	Poly(rC)-binding protein 2 OS=Homo sapiens OX=9606 GN=PCBP2 PE=1 SV=1	36	7	11	5	1	365	38.6	6.79	23.42	7	3	2.3072e+08	High
O76094	Signal recognition particle subunit SRP72 OS=Homo sapiens OX=9606 GN=SRP72 PE=1 SV=3	21	11	11	11	1	671	74.6	9.26	23.37	11	0	7.92666e+07	High
P16152	Carbonyl reductase [NADPH] 1 OS=Homo sapiens OX=9606 GN=CBR1 PE=1 SV=3	36	8	10	8	1	277	30.4	8.32	23.35	8	0	1.36558e+08	High
P23528	Cofilin-1 OS=Homo sapiens OX=9606 GN=CFL1 PE=1 SV=3	46	7	10	6	1	166	18.5	8.09	23.32	7	0	194082591	High
P38646	Stress-70 protein, mitochondrial OS=Homo sapiens OX=9606 GN=HSPA9 PE=1 SV=2	25	12	12	11	1	679	73.6	6.16	23.3	12	0	1.39752e+08	High
Q8N1F7	Nuclear pore complex protein Nup93 OS=Homo sapiens OX=9606 GN=NUP93 PE=1 SV=2	21	11	12	11	1	819	93.4	5.72	23.29	11	0	7.1563e+07	High
P15311	Ezrin OS=Homo sapiens OX=9606 GN=EZR PE=1 SV=4	24	12	13	7	1	586	69.4	6.27	23.24	12	5	2.38864e+08	High
P68400	Casein kinase II subunit alpha OS=Homo sapiens OX=9606 GN=CSNK2A1 PE=1 SV=1	24	6	10	5	1	391	45.1	7.74	23.22	6	1	48424072	High
P60953	Cell division control protein 42 homolog OS=Homo sapiens OX=9606 GN=CDC42 PE=1 SV=2	20	4	7	4	1	191	21.2	6.55	23.09	4	0	6.62375e+07	High
P42229	Signal transducer and activator of transcription 5A OS=Homo sapiens OX=9606 GN=STAT5A PE=1 SV=1	10	6	10	1	1	794	90.6	6.39	23.05	6	0	3.67981e+06	High
O95816	BAG family molecular chaperone regulator 2 OS=Homo sapiens OX=9606 GN=BAG2 PE=1 SV=1	53	8	11	8	1	211	23.8	6.7	23.04	8	0	7.79937e+07	High
P62873	Guanine nucleotide-binding protein G(I)/G(S)/G(T) subunit beta-1 OS=Homo sapiens OX=9606 GN=GNB1 PE=1 SV=3	37	8	11	4	1	340	37.4	6	23.02	8	0	46092769	High
O60306	RNA helicase aquarius OS=Homo sapiens OX=9606 GN=AQR PE=1 SV=4	10	10	11	10	1	1485	171.2	6.37	22.97	10	0	4.89122e+07	High
Q6PGP7	Tetratricopeptide repeat protein 37 OS=Homo sapiens OX=9606 GN=TTC37 PE=1 SV=1	9	9	9	9	1	1564	175.4	7.53	22.93	9	0	7.54586e+07	High
Q8NCA5	Protein FAM98A OS=Homo sapiens OX=9606 GN=FAM98A PE=1 SV=2	14	6	8	6	1	518	55.2	8.95	22.8	6	0	5.00538e+07	High
P40926	Malate dehydrogenase, mitochondrial OS=Homo sapiens OX=9606 GN=MDH2 PE=1 SV=3	24	5	7	5	1	338	35.5	8.68	22.69	5	0	39638224	High
O94776	Metastasis-associated protein MTA2 OS=Homo sapiens OX=9606 GN=MTA2 PE=1 SV=1	13	6	8	5	1	668	75	9.66	22.68	6	1	3.46646e+07	High
Q9UNM6	26S proteasome non-ATPase regulatory subunit 13 OS=Homo sapiens OX=9606 GN=PSMD13 PE=1 SV=2	33	8	10	8	1	376	42.9	5.81	22.55	8	0	8.12102e+07	High
Q5T4S7	E3 ubiquitin-protein ligase UBR4 OS=Homo sapiens OX=9606 GN=UBR4 PE=1 SV=1	3	11	11	11	1	5183	573.5	6.04	22.5	11	0	4.98329e+07	High
P30043	Flavin reductase (NADPH) OS=Homo sapiens OX=9606 GN=BLVRB PE=1 SV=3	38	5	7	5	1	206	22.1	7.65	22.47	5	0	75817709	High
P07954	Fumarate hydratase, mitochondrial OS=Homo sapiens OX=9606 GN=FH PE=1 SV=3	23	6	7	6	1	510	54.6	8.76	22.41	6	0	5.49139e+07	High
P51148	Ras-related protein Rab-5C OS=Homo sapiens OX=9606 GN=RAB5C PE=1 SV=2	43	6	9	4	1	216	23.5	8.41	22.41	6	2	1.18945e+08	High
O94973	AP-2 complex subunit alpha-2 OS=Homo sapiens OX=9606 GN=AP2A2 PE=1 SV=2	18	11	12	7	1	939	103.9	6.96	22.37	11	4	8.65924e+07	High
Q9HDC9	Adipocyte plasma membrane-associated protein OS=Homo sapiens OX=9606 GN=APMAP PE=1 SV=2	28	9	11	9	1	416	46.5	6.16	22.36	9	0	151513315	High
Q16629	Serine/arginine-rich splicing factor 7 OS=Homo sapiens OX=9606 GN=SRSF7 PE=1 SV=1	27	5	10	4	1	238	27.4	11.82	22.33	5	0	78130888	High
Q9Y4W6	AFG3-like protein 2 OS=Homo sapiens OX=9606 GN=AFG3L2 PE=1 SV=2	15	8	10	8	1	797	88.5	8.66	22.33	8	0	3.48106e+07	High
P68431	Histone H3.1 OS=Homo sapiens OX=9606 GN=HIST1H3A PE=1 SV=2	52	7	18	1	1	136	15.4	11.12	22.31	7	5	1.59857e+09	High
P26038	Moesin OS=Homo sapiens OX=9606 GN=MSN PE=1 SV=3	16	9	11	3	1	577	67.8	6.4	22.08	9	1	3.28235e+07	High
P40938	Replication factor C subunit 3 OS=Homo sapiens OX=9606 GN=RFC3 PE=1 SV=2	28	7	8	7	1	356	40.5	8.34	21.89	7	0	61623213	High
O43169	Cytochrome b5 type B OS=Homo sapiens OX=9606 GN=CYB5B PE=1 SV=3	52	4	7	4	1	150	16.7	4.97	21.84	4	0	1.56746e+08	High
Q9BWM7	Sideroflexin-3 OS=Homo sapiens OX=9606 GN=SFXN3 PE=1 SV=3	31	7	8	5	1	321	35.5	9.1	21.8	7	0	3.45613e+07	High
P10644	cAMP-dependent protein kinase type I-alpha regulatory subunit OS=Homo sapiens OX=9606 GN=PRKAR1A PE=1 SV=1	28	8	9	8	1	381	43	5.35	21.78	8	0	6.24457e+07	High
P00403	Cytochrome c oxidase subunit 2 OS=Homo sapiens OX=9606 GN=MT-CO2 PE=1 SV=1	41	5	9	5	1	227	25.5	4.82	21.75	5	0	283423583	High
P13797	Plastin-3 OS=Homo sapiens OX=9606 GN=PLS3 PE=1 SV=4	18	8	9	8	1	630	70.8	5.6	21.66	8	0	33195444	High
P09543	2',3'-cyclic-nucleotide 3'-phosphodiesterase OS=Homo sapiens OX=9606 GN=CNP PE=1 SV=2	24	8	9	8	1	421	47.5	9.07	21.58	8	0	6.80612e+07	High
Q9UHG3	Prenylcysteine oxidase 1 OS=Homo sapiens OX=9606 GN=PCYOX1 PE=1 SV=3	26	10	12	10	1	505	56.6	6.18	21.57	10	0	86996951	High
P05198	Eukaryotic translation initiation factor 2 subunit 1 OS=Homo sapiens OX=9606 GN=EIF2S1 PE=1 SV=3	34	7	8	7	1	315	36.1	5.08	21.53	7	0	166698824	High
P46781	40S ribosomal protein S9 OS=Homo sapiens OX=9606 GN=RPS9 PE=1 SV=3	30	10	13	10	1	194	22.6	10.65	21.52	10	0	3.45634e+08	High
P51692	Signal transducer and activator of transcription 5B OS=Homo sapiens OX=9606 GN=STAT5B PE=1 SV=2	15	9	12	4	1	787	89.8	6.05	21.5	9	5	1.0649e+08	High
Q00653	Nuclear factor NF-kappa-B p100 subunit OS=Homo sapiens OX=9606 GN=NFKB2 PE=1 SV=4	19	11	12	11	1	900	96.7	6.25	21.47	11	0	69029516	High
Q9HCE1	Helicase MOV-10 OS=Homo sapiens OX=9606 GN=MOV10 PE=1 SV=2	7	5	7	5	1	1003	113.6	8.82	21.44	5	0	2.72292e+07	High
P62979	Ubiquitin-40S ribosomal protein S27a OS=Homo sapiens OX=9606 GN=RPS27A PE=1 SV=2	46	5	9	5	1	156	18	9.64	21.39	5	0	4.99108e+08	High
P50570	Dynamin-2 OS=Homo sapiens OX=9606 GN=DNM2 PE=1 SV=2	11	7	8	7	1	870	98	7.44	21.36	7	0	3.61751e+07	High
P04899	Guanine nucleotide-binding protein G(i) subunit alpha-2 OS=Homo sapiens OX=9606 GN=GNAI2 PE=1 SV=3	25	6	9	3	1	355	40.4	5.54	21.28	6	0	8285037	High
P62834	Ras-related protein Rap-1A OS=Homo sapiens OX=9606 GN=RAP1A PE=1 SV=1	53	8	9	2	1	184	21	6.67	21.24	8	5	7.18321e+07	High
Q6P996	Pyridoxal-dependent decarboxylase domain-containing protein 1 OS=Homo sapiens OX=9606 GN=PDXDC1 PE=1 SV=2	18	9	9	9	1	788	86.7	5.38	21.11	9	0	84148722	High
P08574	Cytochrome c1, heme protein, mitochondrial OS=Homo sapiens OX=9606 GN=CYC1 PE=1 SV=3	23	6	9	6	1	325	35.4	9	21.01	6	0	1.18908e+08	High
Q14137	Ribosome biogenesis protein BOP1 OS=Homo sapiens OX=9606 GN=BOP1 PE=1 SV=2	16	7	9	7	1	746	83.6	6.19	20.81	7	0	4.52898e+07	High
P04222	HLA class I histocompatibility antigen, Cw-3 alpha chain OS=Homo sapiens OX=9606 GN=HLA-C PE=1 SV=2	30	8	10	2	1	366	40.8	6.39	20.69	8	0	25512819	High
P51114	Fragile X mental retardation syndrome-related protein 1 OS=Homo sapiens OX=9606 GN=FXR1 PE=1 SV=3	19	9	10	7	1	621	69.7	6.15	20.68	9	0	8.63532e+07	High
P53992	Protein transport protein Sec24C OS=Homo sapiens OX=9606 GN=SEC24C PE=1 SV=3	10	8	9	8	1	1094	118.2	7.06	20.63	8	0	6.81995e+07	High
Q9H3U1	Protein unc-45 homolog A OS=Homo sapiens OX=9606 GN=UNC45A PE=1 SV=1	11	7	8	7	1	944	103	6.07	20.58	7	0	2.77716e+07	High
O75746	Calcium-binding mitochondrial carrier protein Aralar1 OS=Homo sapiens OX=9606 GN=SLC25A12 PE=1 SV=2	20	10	11	5	1	678	74.7	8.38	20.54	10	0	25243117	High
Q5JTH9	RRP12-like protein OS=Homo sapiens OX=9606 GN=RRP12 PE=1 SV=2	10	9	10	9	1	1297	143.6	8.75	20.51	9	0	7.66213e+07	High
Q9NQC3	Reticulon-4 OS=Homo sapiens OX=9606 GN=RTN4 PE=1 SV=2	8	6	9	6	1	1192	129.9	4.5	20.5	6	0	1.70597e+08	High
O75340	Programmed cell death protein 6 OS=Homo sapiens OX=9606 GN=PDCD6 PE=1 SV=1	46	7	10	7	1	191	21.9	5.4	20.5	7	0	1.09964e+08	High
Q92973	Transportin-1 OS=Homo sapiens OX=9606 GN=TNPO1 PE=1 SV=2	14	11	12	11	1	898	102.3	4.98	20.49	11	0	173303900	High
Q9Y6K5	2'-5'-oligoadenylate synthase 3 OS=Homo sapiens OX=9606 GN=OAS3 PE=1 SV=3	16	11	11	11	1	1087	121.1	8.4	20.45	11	0	6.50718e+07	High
O43852	Calumenin OS=Homo sapiens OX=9606 GN=CALU PE=1 SV=2	31	7	10	7	1	315	37.1	4.64	20.45	7	0	1.02644e+08	High
Q09028	Histone-binding protein RBBP4 OS=Homo sapiens OX=9606 GN=RBBP4 PE=1 SV=3	17	7	9	1	1	425	47.6	4.89	20.45	7	0	2.08809e+07	High
Q9H845	Acyl-CoA dehydrogenase family member 9, mitochondrial OS=Homo sapiens OX=9606 GN=ACAD9 PE=1 SV=1	22	9	9	9	1	621	68.7	7.96	20.32	9	0	8.1157e+07	High
P11172	Uridine 5'-monophosphate synthase OS=Homo sapiens OX=9606 GN=UMPS PE=1 SV=1	19	7	9	7	1	480	52.2	7.24	20.29	7	0	7.80307e+07	High
Q29RF7	Sister chromatid cohesion protein PDS5 homolog A OS=Homo sapiens OX=9606 GN=PDS5A PE=1 SV=1	9	7	8	6	1	1337	150.7	7.91	20.25	7	0	51390494	High
P24539	ATP synthase F(0) complex subunit B1, mitochondrial OS=Homo sapiens OX=9606 GN=ATP5PB PE=1 SV=2	32	6	9	6	1	256	28.9	9.36	20.21	6	0	1.57912e+08	High
P57088	Transmembrane protein 33 OS=Homo sapiens OX=9606 GN=TMEM33 PE=1 SV=2	28	6	8	6	1	247	28	9.7	20.18	6	0	9.1728e+07	High
P46459	Vesicle-fusing ATPase OS=Homo sapiens OX=9606 GN=NSF PE=1 SV=3	15	8	8	8	1	744	82.5	6.95	20.15	8	0	5.30342e+07	High
Q14165	Malectin OS=Homo sapiens OX=9606 GN=MLEC PE=1 SV=1	25	6	8	6	1	292	32.2	5.41	20.13	6	0	4.5427e+07	High
P99999	Cytochrome c OS=Homo sapiens OX=9606 GN=CYCS PE=1 SV=2	42	5	7	5	1	105	11.7	9.57	20.12	5	0	99767413	High
Q9BUQ8	Probable ATP-dependent RNA helicase DDX23 OS=Homo sapiens OX=9606 GN=DDX23 PE=1 SV=3	14	8	8	8	1	820	95.5	9.55	19.98	8	0	43476980	High
P18085	ADP-ribosylation factor 4 OS=Homo sapiens OX=9606 GN=ARF4 PE=1 SV=3	48	6	8	3	1	180	20.5	7.14	19.98	6	4	2.78845e+08	High
O60684	Importin subunit alpha-7 OS=Homo sapiens OX=9606 GN=KPNA6 PE=1 SV=1	19	10	11	4	1	536	60	4.98	19.94	10	5	148451459	High
Q13151	Heterogeneous nuclear ribonucleoprotein A0 OS=Homo sapiens OX=9606 GN=HNRNPA0 PE=1 SV=1	30	5	6	5	1	305	30.8	9.29	19.87	5	0	108757818	High
P36542	ATP synthase subunit gamma, mitochondrial OS=Homo sapiens OX=9606 GN=ATP5F1C PE=1 SV=1	21	6	9	6	1	298	33	9.22	19.82	6	0	2.21467e+08	High
Q9Y5L0	Transportin-3 OS=Homo sapiens OX=9606 GN=TNPO3 PE=1 SV=3	11	6	8	6	1	923	104.1	5.57	19.82	6	0	3.07181e+07	High
O43660	Pleiotropic regulator 1 OS=Homo sapiens OX=9606 GN=PLRG1 PE=1 SV=1	13	4	6	4	1	514	57.2	9.17	19.82	4	0	28304020	High
P51116	Fragile X mental retardation syndrome-related protein 2 OS=Homo sapiens OX=9606 GN=FXR2 PE=1 SV=2	19	9	11	7	1	673	74.2	6.23	19.77	9	2	71350344	High
P52732	Kinesin-like protein KIF11 OS=Homo sapiens OX=9606 GN=KIF11 PE=1 SV=2	11	8	9	8	1	1056	119.1	5.64	19.72	8	0	41469710	High
Q9H0A0	RNA cytidine acetyltransferase OS=Homo sapiens OX=9606 GN=NAT10 PE=1 SV=2	13	9	10	9	1	1025	115.7	8.27	19.7	9	0	35699306	High
P62829	60S ribosomal protein L23 OS=Homo sapiens OX=9606 GN=RPL23 PE=1 SV=1	39	6	10	6	1	140	14.9	10.51	19.69	6	0	4.11414e+08	High
Q9Y305	Acyl-coenzyme A thioesterase 9, mitochondrial OS=Homo sapiens OX=9606 GN=ACOT9 PE=1 SV=2	25	8	8	8	1	439	49.9	8.6	19.66	8	0	4.15186e+07	High
Q9NTI5	Sister chromatid cohesion protein PDS5 homolog B OS=Homo sapiens OX=9606 GN=PDS5B PE=1 SV=1	7	7	8	6	1	1447	164.6	8.47	19.61	7	1	50016645	High
Q13045	Protein flightless-1 homolog OS=Homo sapiens OX=9606 GN=FLII PE=1 SV=2	10	8	8	8	1	1269	144.7	6.05	19.61	8	0	5.21618e+07	High
P08621	U1 small nuclear ribonucleoprotein 70 kDa OS=Homo sapiens OX=9606 GN=SNRNP70 PE=1 SV=2	19	7	11	7	1	437	51.5	9.94	19.61	7	0	96913307	High
O60610	Protein diaphanous homolog 1 OS=Homo sapiens OX=9606 GN=DIAPH1 PE=1 SV=2	7	7	8	7	1	1272	141.3	5.41	19.6	7	0	4.26773e+07	High
Q16181	Septin-7 OS=Homo sapiens OX=9606 GN=SEPTIN7 PE=1 SV=2	19	5	6	5	1	437	50.6	8.63	19.53	5	0	2.78864e+07	High
Q9UN86	Ras GTPase-activating protein-binding protein 2 OS=Homo sapiens OX=9606 GN=G3BP2 PE=1 SV=2	15	4	7	4	1	482	54.1	5.55	19.51	4	0	7.16671e+07	High
P16401	Histone H1.5 OS=Homo sapiens OX=9606 GN=HIST1H1B PE=1 SV=3	23	8	11	4	1	226	22.6	10.92	19.47	8	0	2.60587e+08	High
O75165	DnaJ homolog subfamily C member 13 OS=Homo sapiens OX=9606 GN=DNAJC13 PE=1 SV=5	5	8	8	8	1	2243	254.3	6.74	19.46	8	0	2.02742e+07	High
Q9BW27	Nuclear pore complex protein Nup85 OS=Homo sapiens OX=9606 GN=NUP85 PE=1 SV=1	13	6	7	6	1	656	75	5.55	19.42	6	0	42177571	High
O14617	AP-3 complex subunit delta-1 OS=Homo sapiens OX=9606 GN=AP3D1 PE=1 SV=1	11	8	8	8	1	1153	130.1	8.48	19.4	8	0	45146881	High
Q7L1Q6	Basic leucine zipper and W2 domain-containing protein 1 OS=Homo sapiens OX=9606 GN=BZW1 PE=1 SV=1	25	11	13	10	1	419	48	5.92	19.39	11	1	8.90002e+07	High
Q8NE86	Calcium uniporter protein, mitochondrial OS=Homo sapiens OX=9606 GN=MCU PE=1 SV=1	13	3	6	3	1	351	39.8	8.65	19.37	3	0	49964770	High
Q13895	Bystin OS=Homo sapiens OX=9606 GN=BYSL PE=1 SV=3	16	5	7	5	1	437	49.6	8.12	19.37	5	0	17043661	High
P62263	40S ribosomal protein S14 OS=Homo sapiens OX=9606 GN=RPS14 PE=1 SV=3	40	7	10	7	1	151	16.3	10.05	19.36	7	0	8.52764e+07	High
Q6RFH5	WD repeat-containing protein 74 OS=Homo sapiens OX=9606 GN=WDR74 PE=1 SV=1	23	7	9	7	1	385	42.4	8.32	19.33	7	0	5.85639e+07	High
P26373	60S ribosomal protein L13 OS=Homo sapiens OX=9606 GN=RPL13 PE=1 SV=4	46	11	16	11	1	211	24.2	11.65	19.29	11	0	5.56624e+08	High
Q9H583	HEAT repeat-containing protein 1 OS=Homo sapiens OX=9606 GN=HEATR1 PE=1 SV=3	7	12	12	12	1	2144	242.2	6.54	19.18	12	0	6.6976e+07	High
Q8IUE6	Histone H2A type 2-B OS=Homo sapiens OX=9606 GN=HIST2H2AB PE=1 SV=3	35	4	12	1	1	130	14	10.89	19.12	4	0	2173572	High
P08243	Asparagine synthetase [glutamine-hydrolyzing] OS=Homo sapiens OX=9606 GN=ASNS PE=1 SV=4	26	9	10	9	1	561	64.3	6.86	19.1	9	0	1.06835e+08	High
P30876	DNA-directed RNA polymerase II subunit RPB2 OS=Homo sapiens OX=9606 GN=POLR2B PE=1 SV=1	7	7	7	7	1	1174	133.8	6.87	19.02	7	0	2.56195e+07	High
Q15654	Thyroid receptor-interacting protein 6 OS=Homo sapiens OX=9606 GN=TRIP6 PE=1 SV=3	17	5	9	5	1	476	50.3	7.37	19.01	5	0	4.42727e+07	High
P62314	Small nuclear ribonucleoprotein Sm D1 OS=Homo sapiens OX=9606 GN=SNRPD1 PE=1 SV=1	38	3	6	3	1	119	13.3	11.56	18.89	3	0	7.52832e+07	High
Q68E01	Integrator complex subunit 3 OS=Homo sapiens OX=9606 GN=INTS3 PE=1 SV=1	4	3	4	3	1	1043	118	5.8	18.87	3	0	1.07114e+07	High
Q9UGI8	Testin OS=Homo sapiens OX=9606 GN=TES PE=1 SV=1	30	8	9	8	1	421	48	7.68	18.86	8	0	4.25515e+07	High
Q9NUQ8	ATP-binding cassette sub-family F member 3 OS=Homo sapiens OX=9606 GN=ABCF3 PE=1 SV=2	11	7	8	7	1	709	79.7	6.34	18.66	7	0	66327543	High
Q13148	TAR DNA-binding protein 43 OS=Homo sapiens OX=9606 GN=TARDBP PE=1 SV=1	25	5	7	5	1	414	44.7	6.19	18.64	5	0	110826767	High
Q14254	Flotillin-2 OS=Homo sapiens OX=9606 GN=FLOT2 PE=1 SV=2	23	7	8	7	1	428	47	5.25	18.6	7	0	7.68323e+07	High
Q8TDN6	Ribosome biogenesis protein BRX1 homolog OS=Homo sapiens OX=9606 GN=BRIX1 PE=1 SV=2	30	8	9	8	1	353	41.4	9.92	18.57	8	0	1.06911e+08	High
Q9NVJ2	ADP-ribosylation factor-like protein 8B OS=Homo sapiens OX=9606 GN=ARL8B PE=1 SV=1	40	5	7	5	1	186	21.5	8.43	18.55	5	0	4.78305e+07	High
P17980	26S proteasome regulatory subunit 6A OS=Homo sapiens OX=9606 GN=PSMC3 PE=1 SV=3	22	7	8	7	1	439	49.2	5.24	18.52	7	0	4.95828e+07	High
Q8NBX0	Saccharopine dehydrogenase-like oxidoreductase OS=Homo sapiens OX=9606 GN=SCCPDH PE=1 SV=1	26	10	12	10	1	429	47.1	9.14	18.48	10	0	2.49049e+08	High
Q5VYK3	Proteasome adapter and scaffold protein ECM29 OS=Homo sapiens OX=9606 GN=ECPAS PE=1 SV=2	7	9	10	9	1	1845	204.2	7.12	18.43	9	0	4.97376e+07	High
Q9BXS5	AP-1 complex subunit mu-1 OS=Homo sapiens OX=9606 GN=AP1M1 PE=1 SV=3	35	10	12	10	1	423	48.6	7.3	18.43	10	0	82781242	High
P61224	Ras-related protein Rap-1b OS=Homo sapiens OX=9606 GN=RAP1B PE=1 SV=1	46	7	8	1	1	184	20.8	5.78	18.41	7	0	8.15003e+06	High
O75306	NADH dehydrogenase [ubiquinone] iron-sulfur protein 2, mitochondrial OS=Homo sapiens OX=9606 GN=NDUFS2 PE=1 SV=2	27	9	10	9	1	463	52.5	7.55	18.4	9	0	85461702	High
Q8WXF1	Paraspeckle component 1 OS=Homo sapiens OX=9606 GN=PSPC1 PE=1 SV=1	16	6	9	6	1	523	58.7	6.67	18.39	6	0	88292704	High
Q9BQ39	ATP-dependent RNA helicase DDX50 OS=Homo sapiens OX=9606 GN=DDX50 PE=1 SV=1	14	6	8	4	1	737	82.5	9.17	18.37	6	0	48185582	High
P54709	Sodium/potassium-transporting ATPase subunit beta-3 OS=Homo sapiens OX=9606 GN=ATP1B3 PE=1 SV=1	24	5	7	5	1	279	31.5	8.35	18.36	5	0	7.4059e+07	High
P56537	Eukaryotic translation initiation factor 6 OS=Homo sapiens OX=9606 GN=EIF6 PE=1 SV=1	36	5	6	5	1	245	26.6	4.68	18.29	5	0	46750401	High
Q8IY17	Neuropathy target esterase OS=Homo sapiens OX=9606 GN=PNPLA6 PE=1 SV=3	6	5	7	5	1	1375	150.9	7.74	18.27	5	0	44241062	High
Q9UHD8	Septin-9 OS=Homo sapiens OX=9606 GN=SEPTIN9 PE=1 SV=2	19	7	9	7	1	586	65.4	8.97	18.26	7	0	7.63349e+07	High
Q9Y4P3	Transducin beta-like protein 2 OS=Homo sapiens OX=9606 GN=TBL2 PE=1 SV=1	18	6	8	6	1	447	49.8	9.44	18.21	6	0	3.5931e+07	High
Q14690	Protein RRP5 homolog OS=Homo sapiens OX=9606 GN=PDCD11 PE=1 SV=3	6	8	8	8	1	1871	208.6	8.87	18.2	8	0	4.24858e+07	High
P62714	Serine/threonine-protein phosphatase 2A catalytic subunit beta isoform OS=Homo sapiens OX=9606 GN=PPP2CB PE=1 SV=1	26	5	6	5	1	309	35.6	5.43	18.17	5	0	3.55153e+07	High
Q9UKV3	Apoptotic chromatin condensation inducer in the nucleus OS=Homo sapiens OX=9606 GN=ACIN1 PE=1 SV=2	7	6	8	6	1	1341	151.8	6.43	18.17	6	0	3.11569e+07	High
Q9H307	Pinin OS=Homo sapiens OX=9606 GN=PNN PE=1 SV=5	10	7	8	7	1	717	81.6	7.14	18.14	7	0	2.79324e+07	High
P31946	14-3-3 protein beta/alpha OS=Homo sapiens OX=9606 GN=YWHAB PE=1 SV=3	38	9	11	4	1	246	28.1	4.83	18.1	9	0	19849154	High
P61019	Ras-related protein Rab-2A OS=Homo sapiens OX=9606 GN=RAB2A PE=1 SV=1	40	7	7	7	1	212	23.5	6.54	18.07	7	0	81071850	High
Q07960	Rho GTPase-activating protein 1 OS=Homo sapiens OX=9606 GN=ARHGAP1 PE=1 SV=1	22	6	7	6	1	439	50.4	6.29	18.05	6	0	5.17235e+07	High
P26641	Elongation factor 1-gamma OS=Homo sapiens OX=9606 GN=EEF1G PE=1 SV=3	17	6	9	6	1	437	50.1	6.67	18.03	6	0	2.08106e+08	High
O75964	ATP synthase subunit g, mitochondrial OS=Homo sapiens OX=9606 GN=ATP5MG PE=1 SV=3	36	3	7	3	1	103	11.4	9.64	18.03	3	0	166764236	High
Q13418	Integrin-linked protein kinase OS=Homo sapiens OX=9606 GN=ILK PE=1 SV=2	20	7	8	7	1	452	51.4	8.07	18	7	0	4.21677e+07	High
O00541	Pescadillo homolog OS=Homo sapiens OX=9606 GN=PES1 PE=1 SV=1	21	9	11	9	1	588	68	7.33	18	9	0	1.17742e+08	High
P38159	RNA-binding motif protein, X chromosome OS=Homo sapiens OX=9606 GN=RBMX PE=1 SV=3	20	9	9	9	1	391	42.3	10.05	18	9	0	1.29977e+08	High
Q6NZI2	Caveolae-associated protein 1 OS=Homo sapiens OX=9606 GN=CAVIN1 PE=1 SV=1	24	6	7	6	1	390	43.5	5.6	17.8	6	0	7.99789e+07	High
P34896	Serine hydroxymethyltransferase, cytosolic OS=Homo sapiens OX=9606 GN=SHMT1 PE=1 SV=1	20	6	7	5	1	483	53	7.71	17.75	6	0	3.77394e+07	High
P10620	Microsomal glutathione S-transferase 1 OS=Homo sapiens OX=9606 GN=MGST1 PE=1 SV=1	30	5	7	5	1	155	17.6	9.39	17.74	5	0	159456347	High
Q9UBS4	DnaJ homolog subfamily B member 11 OS=Homo sapiens OX=9606 GN=DNAJB11 PE=1 SV=1	19	6	7	6	1	358	40.5	6.18	17.72	6	0	1.08601e+08	High
Q14108	Lysosome membrane protein 2 OS=Homo sapiens OX=9606 GN=SCARB2 PE=1 SV=2	16	5	7	5	1	478	54.3	5.14	17.69	5	0	7.61453e+07	High
P43246	DNA mismatch repair protein Msh2 OS=Homo sapiens OX=9606 GN=MSH2 PE=1 SV=1	12	8	9	8	1	934	104.7	5.77	17.67	8	0	5.46655e+07	High
Q9Y5M8	Signal recognition particle receptor subunit beta OS=Homo sapiens OX=9606 GN=SRPRB PE=1 SV=3	41	7	7	7	1	271	29.7	9.04	17.65	7	0	66950602	High
Q9Y263	Phospholipase A-2-activating protein OS=Homo sapiens OX=9606 GN=PLAA PE=1 SV=2	16	7	8	7	1	795	87.1	6.37	17.62	7	0	2.4682e+07	High
P07339	Cathepsin D OS=Homo sapiens OX=9606 GN=CTSD PE=1 SV=1	19	6	7	6	1	412	44.5	6.54	17.52	6	0	74315332	High
Q92945	Far upstream element-binding protein 2 OS=Homo sapiens OX=9606 GN=KHSRP PE=1 SV=4	13	7	7	7	1	711	73.1	7.3	17.51	7	0	64965793	High
Q9H0S4	Probable ATP-dependent RNA helicase DDX47 OS=Homo sapiens OX=9606 GN=DDX47 PE=1 SV=1	21	7	8	7	1	455	50.6	9.1	17.5	7	0	6.83692e+07	High
Q1KMD3	Heterogeneous nuclear ribonucleoprotein U-like protein 2 OS=Homo sapiens OX=9606 GN=HNRNPUL2 PE=1 SV=1	12	7	9	7	1	747	85.1	4.91	17.49	7	0	6.91282e+07	High
P11279	Lysosome-associated membrane glycoprotein 1 OS=Homo sapiens OX=9606 GN=LAMP1 PE=1 SV=3	11	5	9	5	1	417	44.9	8.75	17.48	5	0	1.94338e+08	High
P35249	Replication factor C subunit 4 OS=Homo sapiens OX=9606 GN=RFC4 PE=1 SV=2	30	8	9	8	1	363	39.7	8.02	17.46	8	0	8.73906e+07	High
P46782	40S ribosomal protein S5 OS=Homo sapiens OX=9606 GN=RPS5 PE=1 SV=4	24	4	6	4	1	204	22.9	9.72	17.43	4	0	301923471	High
P17931	Galectin-3 OS=Homo sapiens OX=9606 GN=LGALS3 PE=1 SV=5	28	6	9	6	1	250	26.1	8.56	17.3	6	0	129912801	High
O94905	Erlin-2 OS=Homo sapiens OX=9606 GN=ERLIN2 PE=1 SV=1	30	7	8	6	1	339	37.8	5.62	17.27	7	1	9.06866e+07	High
O95671	Probable bifunctional dTTP/UTP pyrophosphatase/methyltransferase protein OS=Homo sapiens OX=9606 GN=ASMTL PE=1 SV=3	8	4	4	4	1	621	68.8	6.07	17.25	4	0		High
O94979	Protein transport protein Sec31A OS=Homo sapiens OX=9606 GN=SEC31A PE=1 SV=3	8	6	7	6	1	1220	132.9	6.89	17.24	6	0	1.9903e+07	High
Q8N3U4	Cohesin subunit SA-2 OS=Homo sapiens OX=9606 GN=STAG2 PE=1 SV=3	8	6	8	6	1	1231	141.2	5.43	17.21	6	0	3.37942e+07	High
Q6DKI1	60S ribosomal protein L7-like 1 OS=Homo sapiens OX=9606 GN=RPL7L1 PE=1 SV=2	28	6	8	6	1	255	29.7	10.52	17.21	6	0	46205804	High
P30044	Peroxiredoxin-5, mitochondrial OS=Homo sapiens OX=9606 GN=PRDX5 PE=1 SV=4	42	7	8	7	1	214	22.1	8.7	17.2	7	0	4.93303e+07	High
O60664	Perilipin-3 OS=Homo sapiens OX=9606 GN=PLIN3 PE=1 SV=3	15	4	6	4	1	434	47	5.44	17.19	4	0	3.24306e+07	High
Q15392	Delta(24)-sterol reductase OS=Homo sapiens OX=9606 GN=DHCR24 PE=1 SV=2	23	9	11	9	1	516	60.1	8.16	17.18	9	0	80311377	High
P24941	Cyclin-dependent kinase 2 OS=Homo sapiens OX=9606 GN=CDK2 PE=1 SV=2	38	7	7	6	1	298	33.9	8.68	17.12	7	0	66118881	High
Q04917	14-3-3 protein eta OS=Homo sapiens OX=9606 GN=YWHAH PE=1 SV=4	26	7	8	3	1	246	28.2	4.84	17.03	7	0	1.44681e+07	High
O95361	Tripartite motif-containing protein 16 OS=Homo sapiens OX=9606 GN=TRIM16 PE=1 SV=3	10	5	6	5	1	564	63.9	5.49	16.88	5	0	8.91677e+06	High
P49773	Histidine triad nucleotide-binding protein 1 OS=Homo sapiens OX=9606 GN=HINT1 PE=1 SV=2	66	4	7	4	1	126	13.8	6.95	16.75	4	0	63545691	High
Q969G3	SWI/SNF-related matrix-associated actin-dependent regulator of chromatin subfamily E member 1 OS=Homo sapiens OX=9606 GN=SMARCE1 PE=1 SV=2	17	5	6	5	1	411	46.6	4.88	16.69	5	0	2.85184e+07	High
Q8NFJ5	Retinoic acid-induced protein 3 OS=Homo sapiens OX=9606 GN=GPRC5A PE=1 SV=2	19	4	6	4	1	357	40.2	8.15	16.69	4	0	9.3311e+07	High
Q14376	UDP-glucose 4-epimerase OS=Homo sapiens OX=9606 GN=GALE PE=1 SV=2	28	5	7	5	1	348	38.3	6.73	16.67	5	0	3.79981e+07	High
P40616	ADP-ribosylation factor-like protein 1 OS=Homo sapiens OX=9606 GN=ARL1 PE=1 SV=1	36	4	6	4	1	181	20.4	5.72	16.64	4	0	50779450	High
Q16513	Serine/threonine-protein kinase N2 OS=Homo sapiens OX=9606 GN=PKN2 PE=1 SV=1	11	8	8	8	1	984	112	6.3	16.62	8	0	32018918	High
Q15061	WD repeat-containing protein 43 OS=Homo sapiens OX=9606 GN=WDR43 PE=1 SV=3	17	7	7	7	1	677	74.8	5.57	16.62	7	0	33254658	High
P61006	Ras-related protein Rab-8A OS=Homo sapiens OX=9606 GN=RAB8A PE=1 SV=1	24	5	7	2	1	207	23.7	9.07	16.57	5	0	2.50995e+07	High
P62136	Serine/threonine-protein phosphatase PP1-alpha catalytic subunit OS=Homo sapiens OX=9606 GN=PPP1CA PE=1 SV=1	27	7	9	7	1	330	37.5	6.33	16.55	7	0	73679831	High
Q7KZ85	Transcription elongation factor SPT6 OS=Homo sapiens OX=9606 GN=SUPT6H PE=1 SV=2	4	4	5	4	1	1726	198.9	4.91	16.53	4	0	2.77283e+07	High
P00558	Phosphoglycerate kinase 1 OS=Homo sapiens OX=9606 GN=PGK1 PE=1 SV=3	23	5	6	5	1	417	44.6	8.1	16.51	5	0	3.02836e+07	High
O75947	ATP synthase subunit d, mitochondrial OS=Homo sapiens OX=9606 GN=ATP5PD PE=1 SV=3	35	5	7	5	1	161	18.5	5.3	16.46	5	0	9.95177e+07	High
Q92614	Unconventional myosin-XVIIIa OS=Homo sapiens OX=9606 GN=MYO18A PE=1 SV=3	3	5	5	5	1	2054	233	6.3	16.45	5	0	6887539	High
P61221	ATP-binding cassette sub-family E member 1 OS=Homo sapiens OX=9606 GN=ABCE1 PE=1 SV=1	15	6	6	6	1	599	67.3	8.34	16.38	6	0	39753371	High
O43719	HIV Tat-specific factor 1 OS=Homo sapiens OX=9606 GN=HTATSF1 PE=1 SV=1	12	6	8	6	1	755	85.8	4.4	16.35	6	0	1.91746e+07	High
Q8IZL8	Proline-, glutamic acid- and leucine-rich protein 1 OS=Homo sapiens OX=9606 GN=PELP1 PE=1 SV=2	8	6	7	6	1	1130	119.6	4.34	16.33	6	0	50190197	High
Q14527	Helicase-like transcription factor OS=Homo sapiens OX=9606 GN=HLTF PE=1 SV=2	12	7	7	7	1	1009	113.9	8.6	16.29	7	0	2.81374e+07	High
O14818	Proteasome subunit alpha type-7 OS=Homo sapiens OX=9606 GN=PSMA7 PE=1 SV=1	49	8	11	4	1	248	27.9	8.46	16.29	8	4	8.09488e+07	High
Q14974	Importin subunit beta-1 OS=Homo sapiens OX=9606 GN=KPNB1 PE=1 SV=2	6	4	7	4	1	876	97.1	4.78	16.27	4	0	6.14383e+07	High
O15173	Membrane-associated progesterone receptor component 2 OS=Homo sapiens OX=9606 GN=PGRMC2 PE=1 SV=1	30	5	7	5	1	223	23.8	4.88	16.26	5	0	1.32706e+08	High
O15533	Tapasin OS=Homo sapiens OX=9606 GN=TAPBP PE=1 SV=1	16	3	4	3	1	448	47.6	7.15	16.21	3	0	57972263	High
Q4G176	Malonate--CoA ligase ACSF3, mitochondrial OS=Homo sapiens OX=9606 GN=ACSF3 PE=1 SV=3	15	6	7	6	1	576	64.1	8.37	16.16	6	0	30155395	High
Q86WA8	Lon protease homolog 2, peroxisomal OS=Homo sapiens OX=9606 GN=LONP2 PE=1 SV=1	6	4	6	4	1	852	94.6	7.3	16.11	4	0	15606792	High
Q9UI10	Translation initiation factor eIF-2B subunit delta OS=Homo sapiens OX=9606 GN=EIF2B4 PE=1 SV=2	18	6	6	6	1	523	57.5	9.38	16.06	6	0	52058566	High
Q687X5	Metalloreductase STEAP4 OS=Homo sapiens OX=9606 GN=STEAP4 PE=1 SV=1	19	5	6	5	1	459	51.9	9.29	16.05	5	0	90363305	High
P12277	Creatine kinase B-type OS=Homo sapiens OX=9606 GN=CKB PE=1 SV=1	23	5	6	5	1	381	42.6	5.59	16.05	5	0	9.99175e+07	High
Q53H12	Acylglycerol kinase, mitochondrial OS=Homo sapiens OX=9606 GN=AGK PE=1 SV=2	26	7	9	7	1	422	47.1	8.09	16.05	7	0	86842586	High
P62995	Transformer-2 protein homolog beta OS=Homo sapiens OX=9606 GN=TRA2B PE=1 SV=1	30	6	7	6	1	288	33.6	11.25	16.01	6	0	8.56673e+07	High
P84085	ADP-ribosylation factor 5 OS=Homo sapiens OX=9606 GN=ARF5 PE=1 SV=2	34	4	6	1	1	180	20.5	6.79	15.98	4	0		High
P62333	26S proteasome regulatory subunit 10B OS=Homo sapiens OX=9606 GN=PSMC6 PE=1 SV=1	18	5	6	5	1	389	44.1	7.49	15.98	5	0	60857993	High
O75131	Copine-3 OS=Homo sapiens OX=9606 GN=CPNE3 PE=1 SV=1	15	6	8	6	1	537	60.1	5.85	15.97	6	0	5.63224e+07	High
P18669	Phosphoglycerate mutase 1 OS=Homo sapiens OX=9606 GN=PGAM1 PE=1 SV=2	32	6	6	6	1	254	28.8	7.18	15.97	6	0	5.31728e+07	High
P55884	Eukaryotic translation initiation factor 3 subunit B OS=Homo sapiens OX=9606 GN=EIF3B PE=1 SV=3	11	6	7	6	1	814	92.4	5	15.93	6	0	46101542	High
Q5T9A4	ATPase family AAA domain-containing protein 3B OS=Homo sapiens OX=9606 GN=ATAD3B PE=1 SV=1	16	7	7	2	1	648	72.5	9.2	15.91	7	0	1.90545e+07	High
Q96EY1	DnaJ homolog subfamily A member 3, mitochondrial OS=Homo sapiens OX=9606 GN=DNAJA3 PE=1 SV=2	15	6	9	6	1	480	52.5	9.26	15.91	6	0	100955525	High
Q9NUU7	ATP-dependent RNA helicase DDX19A OS=Homo sapiens OX=9606 GN=DDX19A PE=1 SV=1	23	7	7	7	1	478	53.9	6.58	15.9	7	0	7.45939e+07	High
P25685	DnaJ homolog subfamily B member 1 OS=Homo sapiens OX=9606 GN=DNAJB1 PE=1 SV=4	20	5	6	4	1	340	38	8.63	15.75	5	1	61997773	High
P22234	Multifunctional protein ADE2 OS=Homo sapiens OX=9606 GN=PAICS PE=1 SV=3	18	5	6	5	1	425	47	7.23	15.72	5	0	48186330	High
P62910	60S ribosomal protein L32 OS=Homo sapiens OX=9606 GN=RPL32 PE=1 SV=2	35	5	7	5	1	135	15.9	11.33	15.66	5	0	5.71696e+07	High
P83731	60S ribosomal protein L24 OS=Homo sapiens OX=9606 GN=RPL24 PE=1 SV=1	29	5	9	5	1	157	17.8	11.25	15.66	5	0	250851957	High
P46087	Probable 28S rRNA (cytosine(4447)-C(5))-methyltransferase OS=Homo sapiens OX=9606 GN=NOP2 PE=1 SV=2	15	7	8	7	1	812	89.2	9.23	15.65	7	0	1.09015e+08	High
P08174	Complement decay-accelerating factor OS=Homo sapiens OX=9606 GN=CD55 PE=1 SV=4	23	7	8	7	1	381	41.4	7.59	15.65	7	0	142406173	High
O95782	AP-2 complex subunit alpha-1 OS=Homo sapiens OX=9606 GN=AP2A1 PE=1 SV=3	11	7	7	3	1	977	107.5	7.03	15.64	7	0	7.82359e+06	High
P35241	Radixin OS=Homo sapiens OX=9606 GN=RDX PE=1 SV=1	14	8	10	2	1	583	68.5	6.37	15.61	8	0	20841496	High
O75844	CAAX prenyl protease 1 homolog OS=Homo sapiens OX=9606 GN=ZMPSTE24 PE=1 SV=2	15	7	11	7	1	475	54.8	7.49	15.46	7	0	5.28397e+07	High
Q9Y223	Bifunctional UDP-N-acetylglucosamine 2-epimerase/N-acetylmannosamine kinase OS=Homo sapiens OX=9606 GN=GNE PE=1 SV=1	20	9	9	9	1	722	79.2	6.8	15.42	9	0	4.68899e+07	High
P52294	Importin subunit alpha-5 OS=Homo sapiens OX=9606 GN=KPNA1 PE=1 SV=3	17	8	9	2	1	538	60.2	5.01	15.38	8	0	15936320	High
Q04637	Eukaryotic translation initiation factor 4 gamma 1 OS=Homo sapiens OX=9606 GN=EIF4G1 PE=1 SV=4	7	11	11	11	1	1599	175.4	5.33	15.35	11	0	3.80163e+07	High
Q8WUM0	Nuclear pore complex protein Nup133 OS=Homo sapiens OX=9606 GN=NUP133 PE=1 SV=2	10	7	7	7	1	1156	128.9	5.1	15.35	7	0	3.12489e+07	High
P61160	Actin-related protein 2 OS=Homo sapiens OX=9606 GN=ACTR2 PE=1 SV=1	23	7	8	6	1	394	44.7	6.74	15.34	7	0	4.49354e+07	High
P46060	Ran GTPase-activating protein 1 OS=Homo sapiens OX=9606 GN=RANGAP1 PE=1 SV=1	17	5	5	5	1	587	63.5	4.68	15.33	5	0	1.81623e+07	High
O60841	Eukaryotic translation initiation factor 5B OS=Homo sapiens OX=9606 GN=EIF5B PE=1 SV=4	4	3	5	3	1	1220	138.7	5.49	15.31	3	0	5.00465e+07	High
O00487	26S proteasome non-ATPase regulatory subunit 14 OS=Homo sapiens OX=9606 GN=PSMD14 PE=1 SV=1	30	5	6	5	1	310	34.6	6.52	15.28	5	0	5.25644e+07	High
O75369	Filamin-B OS=Homo sapiens OX=9606 GN=FLNB PE=1 SV=2	4	8	8	5	1	2602	278	5.73	15.23	8	0	2.32102e+07	High
Q06830	Peroxiredoxin-1 OS=Homo sapiens OX=9606 GN=PRDX1 PE=1 SV=1	40	5	6	4	1	199	22.1	8.13	15.22	5	1	7.55907e+07	High
Q01650	Large neutral amino acids transporter small subunit 1 OS=Homo sapiens OX=9606 GN=SLC7A5 PE=1 SV=2	11	4	6	4	1	507	55	7.72	15.18	4	0	125257339	High
O14776	Transcription elongation regulator 1 OS=Homo sapiens OX=9606 GN=TCERG1 PE=1 SV=2	9	7	9	7	1	1098	123.8	8.65	15.12	7	0	3.51362e+07	High
Q9NSV4	Protein diaphanous homolog 3 OS=Homo sapiens OX=9606 GN=DIAPH3 PE=1 SV=4	8	7	7	7	1	1193	136.8	7.03	15.11	7	0	1.79532e+07	High
P40222	Alpha-taxilin OS=Homo sapiens OX=9606 GN=TXLNA PE=1 SV=3	11	4	5	4	1	546	61.9	6.52	15.1	4	0	15843022	High
Q8WTT2	Nucleolar complex protein 3 homolog OS=Homo sapiens OX=9606 GN=NOC3L PE=1 SV=1	8	4	5	4	1	800	92.5	9.17	15.03	4	0	6.09495e+07	High
Q8TEX9	Importin-4 OS=Homo sapiens OX=9606 GN=IPO4 PE=1 SV=2	9	6	6	6	1	1081	118.6	4.96	14.98	6	0	3.54303e+07	High
O15479	Melanoma-associated antigen B2 OS=Homo sapiens OX=9606 GN=MAGEB2 PE=1 SV=3	11	4	5	4	1	319	35.3	8.76	14.91	4	0	4.24374e+07	High
P49005	DNA polymerase delta subunit 2 OS=Homo sapiens OX=9606 GN=POLD2 PE=1 SV=1	10	3	5	3	1	469	51.3	5.58	14.9	3	0	3.24021e+07	High
P51858	Hepatoma-derived growth factor OS=Homo sapiens OX=9606 GN=HDGF PE=1 SV=1	27	5	8	5	1	240	26.8	4.73	14.88	5	0	4.1271e+07	High
Q9BWF3	RNA-binding protein 4 OS=Homo sapiens OX=9606 GN=RBM4 PE=1 SV=1	19	4	5	4	1	364	40.3	7.08	14.88	4	0	4.20718e+07	High
O75717	WD repeat and HMG-box DNA-binding protein 1 OS=Homo sapiens OX=9606 GN=WDHD1 PE=1 SV=1	9	6	7	6	1	1129	125.9	5.62	14.88	6	0	26064114	High
P04062	Lysosomal acid glucosylceramidase OS=Homo sapiens OX=9606 GN=GBA PE=1 SV=3	14	4	5	4	1	536	59.7	7.61	14.87	4	0	3.41117e+07	High
P84243	Histone H3.3 OS=Homo sapiens OX=9606 GN=H3F3A PE=1 SV=2	52	7	9	1	1	136	15.3	11.27	14.87	7	0	674047	High
Q7Z2W4	Zinc finger CCCH-type antiviral protein 1 OS=Homo sapiens OX=9606 GN=ZC3HAV1 PE=1 SV=3	10	6	7	6	1	902	101.4	8.4	14.86	6	0	2.53723e+07	High
Q8NI27	THO complex subunit 2 OS=Homo sapiens OX=9606 GN=THOC2 PE=1 SV=2	5	6	7	6	1	1593	182.7	8.44	14.85	6	0	38492341	High
P51572	B-cell receptor-associated protein 31 OS=Homo sapiens OX=9606 GN=BCAP31 PE=1 SV=3	24	4	5	4	1	246	28	8.44	14.83	4	0	6.6869e+07	High
P62318	Small nuclear ribonucleoprotein Sm D3 OS=Homo sapiens OX=9606 GN=SNRPD3 PE=1 SV=1	24	2	5	2	1	126	13.9	10.32	14.82	2	0	1.43116e+08	High
P56182	Ribosomal RNA processing protein 1 homolog A OS=Homo sapiens OX=9606 GN=RRP1 PE=1 SV=1	15	6	6	6	1	461	52.8	9.33	14.72	6	0	4.22662e+07	High
P55769	NHP2-like protein 1 OS=Homo sapiens OX=9606 GN=SNU13 PE=1 SV=3	32	4	5	4	1	128	14.2	8.46	14.71	4	0	97166556	High
O15294	UDP-N-acetylglucosamine--peptide N-acetylglucosaminyltransferase 110 kDa subunit OS=Homo sapiens OX=9606 GN=OGT PE=1 SV=3	8	6	6	6	1	1046	116.9	6.7	14.69	6	0	26855611	High
Q16795	NADH dehydrogenase [ubiquinone] 1 alpha subcomplex subunit 9, mitochondrial OS=Homo sapiens OX=9606 GN=NDUFA9 PE=1 SV=2	26	8	8	8	1	377	42.5	9.8	14.65	8	0	1.04447e+08	High
Q9BTT0	Acidic leucine-rich nuclear phosphoprotein 32 family member E OS=Homo sapiens OX=9606 GN=ANP32E PE=1 SV=1	17	4	5	4	1	268	30.7	3.85	14.61	4	0	78045292	High
P62495	Eukaryotic peptide chain release factor subunit 1 OS=Homo sapiens OX=9606 GN=ETF1 PE=1 SV=3	21	7	8	7	1	437	49	5.71	14.6	7	0	1.03024e+08	High
P22059	Oxysterol-binding protein 1 OS=Homo sapiens OX=9606 GN=OSBP PE=1 SV=1	9	5	7	5	1	807	89.4	7.3	14.6	5	0	5.3e+07	High
P42224	Signal transducer and activator of transcription 1-alpha/beta OS=Homo sapiens OX=9606 GN=STAT1 PE=1 SV=2	12	7	7	7	1	750	87.3	6.05	14.6	7	0	6.02993e+07	High
Q02241	Kinesin-like protein KIF23 OS=Homo sapiens OX=9606 GN=KIF23 PE=1 SV=3	7	5	6	5	1	960	110	8.51	14.57	5	0	3.88518e+07	High
P62249	40S ribosomal protein S16 OS=Homo sapiens OX=9606 GN=RPS16 PE=1 SV=2	35	5	7	5	1	146	16.4	10.21	14.57	5	0	177481895	High
Q9H7Z7	Prostaglandin E synthase 2 OS=Homo sapiens OX=9606 GN=PTGES2 PE=1 SV=1	24	5	6	5	1	377	41.9	9.16	14.53	5	0	47475037	High
Q9Y6A9	Signal peptidase complex subunit 1 OS=Homo sapiens OX=9606 GN=SPCS1 PE=1 SV=4	31	2	4	2	1	102	11.8	9.31	14.49	2	0	5.27399e+07	High
P30419	Glycylpeptide N-tetradecanoyltransferase 1 OS=Homo sapiens OX=9606 GN=NMT1 PE=1 SV=2	20	6	6	6	1	496	56.8	7.8	14.45	6	0	40207407	High
Q99567	Nuclear pore complex protein Nup88 OS=Homo sapiens OX=9606 GN=NUP88 PE=1 SV=2	9	4	6	4	1	741	83.5	5.69	14.45	4	0	1.96558e+07	High
Q02880	DNA topoisomerase 2-beta OS=Homo sapiens OX=9606 GN=TOP2B PE=1 SV=3	4	5	6	2	1	1626	183.2	8	14.44	5	0	7.81751e+06	High
Q9Y3T9	Nucleolar complex protein 2 homolog OS=Homo sapiens OX=9606 GN=NOC2L PE=1 SV=4	10	6	7	6	1	749	84.9	5.62	14.43	6	0	5.64406e+07	High
Q9NXF1	Testis-expressed protein 10 OS=Homo sapiens OX=9606 GN=TEX10 PE=1 SV=2	11	6	7	6	1	929	105.6	9.36	14.42	6	0	3.35745e+07	High
Q9NSE4	Isoleucine--tRNA ligase, mitochondrial OS=Homo sapiens OX=9606 GN=IARS2 PE=1 SV=2	9	6	7	6	1	1012	113.7	7.2	14.39	6	0	40134034	High
Q9Y2S7	Polymerase delta-interacting protein 2 OS=Homo sapiens OX=9606 GN=POLDIP2 PE=1 SV=1	22	7	8	7	1	368	42	8.63	14.38	7	0	54097596	High
O60884	DnaJ homolog subfamily A member 2 OS=Homo sapiens OX=9606 GN=DNAJA2 PE=1 SV=1	21	5	5	5	1	412	45.7	6.48	14.37	5	0	56328603	High
P84098	60S ribosomal protein L19 OS=Homo sapiens OX=9606 GN=RPL19 PE=1 SV=1	9	2	4	2	1	196	23.5	11.47	14.36	2	0	88822716	High
Q9HCS7	Pre-mRNA-splicing factor SYF1 OS=Homo sapiens OX=9606 GN=XAB2 PE=1 SV=2	7	5	6	5	1	855	99.9	6.23	14.36	5	0	2.26961e+07	High
Q14008	Cytoskeleton-associated protein 5 OS=Homo sapiens OX=9606 GN=CKAP5 PE=1 SV=3	6	8	8	8	1	2032	225.4	7.8	14.3	8	0	3.38965e+07	High
Q8WVM8	Sec1 family domain-containing protein 1 OS=Homo sapiens OX=9606 GN=SCFD1 PE=1 SV=4	12	5	6	5	1	642	72.3	6.27	14.27	5	0	1.44174e+07	High
P46379	Large proline-rich protein BAG6 OS=Homo sapiens OX=9606 GN=BAG6 PE=1 SV=2	5	3	4	3	1	1132	119.3	5.6	14.26	3	0	2.27399e+07	High
Q01081	Splicing factor U2AF 35 kDa subunit OS=Homo sapiens OX=9606 GN=U2AF1 PE=1 SV=3	23	3	6	3	1	240	27.9	8.81	14.23	3	0	5.48059e+07	High
O75534	Cold shock domain-containing protein E1 OS=Homo sapiens OX=9606 GN=CSDE1 PE=1 SV=2	13	7	7	7	1	798	88.8	6.25	14.21	7	0	6.22183e+07	High
Q969X6	U3 small nucleolar RNA-associated protein 4 homolog OS=Homo sapiens OX=9606 GN=UTP4 PE=1 SV=1	14	6	6	6	1	686	76.8	8.85	14.2	6	0	23168775	High
O00410	Importin-5 OS=Homo sapiens OX=9606 GN=IPO5 PE=1 SV=4	7	6	6	6	1	1097	123.6	4.94	14.19	6	0	8.05772e+07	High
P23258	Tubulin gamma-1 chain OS=Homo sapiens OX=9606 GN=TUBG1 PE=1 SV=2	24	6	7	6	1	451	51.1	6.14	14.18	6	0	3.69676e+07	High
P46776	60S ribosomal protein L27a OS=Homo sapiens OX=9606 GN=RPL27A PE=1 SV=2	31	5	8	5	1	148	16.6	11	14.16	5	0	4.03408e+08	High
Q86XP3	ATP-dependent RNA helicase DDX42 OS=Homo sapiens OX=9606 GN=DDX42 PE=1 SV=1	10	7	7	7	1	938	102.9	7.02	14.03	7	0	4.59712e+07	High
Q8NFW8	N-acylneuraminate cytidylyltransferase OS=Homo sapiens OX=9606 GN=CMAS PE=1 SV=2	15	4	5	4	1	434	48.3	7.93	14	4	0	2.66676e+07	High
Q15418	Ribosomal protein S6 kinase alpha-1 OS=Homo sapiens OX=9606 GN=RPS6KA1 PE=1 SV=2	15	8	9	6	1	735	82.7	7.83	14	8	2	66684982	High
Q15020	Squamous cell carcinoma antigen recognized by T-cells 3 OS=Homo sapiens OX=9606 GN=SART3 PE=1 SV=1	7	4	5	4	1	963	109.9	5.57	13.97	4	0	3.15424e+07	High
P04075	Fructose-bisphosphate aldolase A OS=Homo sapiens OX=9606 GN=ALDOA PE=1 SV=2	20	3	4	3	1	364	39.4	8.09	13.96	3	0	1.82964e+07	High
P55327	Tumor protein D52 OS=Homo sapiens OX=9606 GN=TPD52 PE=1 SV=2	34	8	9	8	1	224	24.3	4.83	13.96	8	0	6.64481e+07	High
O60763	General vesicular transport factor p115 OS=Homo sapiens OX=9606 GN=USO1 PE=1 SV=2	7	5	6	5	1	962	107.8	4.91	13.93	5	0	3.55471e+07	High
O75436	Vacuolar protein sorting-associated protein 26A OS=Homo sapiens OX=9606 GN=VPS26A PE=1 SV=2	17	4	5	4	1	327	38.1	6.57	13.93	4	0	4.94882e+07	High
P22830	Ferrochelatase, mitochondrial OS=Homo sapiens OX=9606 GN=FECH PE=1 SV=2	17	4	5	4	1	423	47.8	8.73	13.93	4	0	16636440	High
Q15287	RNA-binding protein with serine-rich domain 1 OS=Homo sapiens OX=9606 GN=RNPS1 PE=1 SV=1	20	5	6	5	1	305	34.2	11.84	13.92	5	0	4.61734e+07	High
P53350	Serine/threonine-protein kinase PLK1 OS=Homo sapiens OX=9606 GN=PLK1 PE=1 SV=1	18	6	6	6	1	603	68.2	8.91	13.86	6	0	43031392	High
Q9BVK6	Transmembrane emp24 domain-containing protein 9 OS=Homo sapiens OX=9606 GN=TMED9 PE=1 SV=2	27	4	6	3	1	235	27.3	8.02	13.86	4	1	5.18171e+07	High
O14979	Heterogeneous nuclear ribonucleoprotein D-like OS=Homo sapiens OX=9606 GN=HNRNPDL PE=1 SV=3	13	6	9	4	1	420	46.4	9.57	13.85	6	0	3.37118e+07	High
Q09161	Nuclear cap-binding protein subunit 1 OS=Homo sapiens OX=9606 GN=NCBP1 PE=1 SV=1	10	5	5	5	1	790	91.8	6.43	13.84	5	0	2.20429e+07	High
P35659	Protein DEK OS=Homo sapiens OX=9606 GN=DEK PE=1 SV=1	23	6	7	6	1	375	42.6	8.56	13.83	6	0	1.27665e+08	High
Q8IWS0	PHD finger protein 6 OS=Homo sapiens OX=9606 GN=PHF6 PE=1 SV=1	17	4	5	4	1	365	41.3	8.68	13.82	4	0	2.96631e+07	High
Q9BVI4	Nucleolar complex protein 4 homolog OS=Homo sapiens OX=9606 GN=NOC4L PE=1 SV=1	18	4	5	4	1	516	58.4	7.49	13.8	4	0	2.54697e+07	High
P63096	Guanine nucleotide-binding protein G(i) subunit alpha-1 OS=Homo sapiens OX=9606 GN=GNAI1 PE=1 SV=2	19	6	8	3	1	354	40.3	5.97	13.8	6	0	14477304	High
P04183	Thymidine kinase, cytosolic OS=Homo sapiens OX=9606 GN=TK1 PE=1 SV=2	32	4	5	4	1	234	25.5	8.51	13.79	4	0	2.39584e+07	High
P42167	Lamina-associated polypeptide 2, isoforms beta/gamma OS=Homo sapiens OX=9606 GN=TMPO PE=1 SV=2	13	4	6	3	1	454	50.6	9.38	13.76	4	0	4.9642e+07	High
Q9NX24	H/ACA ribonucleoprotein complex subunit 2 OS=Homo sapiens OX=9606 GN=NHP2 PE=1 SV=1	31	4	5	4	1	153	17.2	8.22	13.76	4	0	29689458	High
Q99848	Probable rRNA-processing protein EBP2 OS=Homo sapiens OX=9606 GN=EBNA1BP2 PE=1 SV=2	24	5	5	5	1	306	34.8	10.1	13.74	5	0	6.1137e+07	High
P39019	40S ribosomal protein S19 OS=Homo sapiens OX=9606 GN=RPS19 PE=1 SV=2	37	6	9	6	1	145	16.1	10.32	13.73	6	0	1.51273e+08	High
P62269	40S ribosomal protein S18 OS=Homo sapiens OX=9606 GN=RPS18 PE=1 SV=3	32	6	7	6	1	152	17.7	10.99	13.68	6	0	1.12279e+08	High
Q9NY93	Probable ATP-dependent RNA helicase DDX56 OS=Homo sapiens OX=9606 GN=DDX56 PE=1 SV=1	14	5	6	5	1	547	61.6	9.26	13.62	5	0	3.16934e+07	High
P60981	Destrin OS=Homo sapiens OX=9606 GN=DSTN PE=1 SV=3	29	5	8	4	1	165	18.5	7.85	13.61	5	0	8.09558e+07	High
P49959	Double-strand break repair protein MRE11 OS=Homo sapiens OX=9606 GN=MRE11 PE=1 SV=3	10	5	5	5	1	708	80.5	5.9	13.6	5	0	2.8619e+07	High
Q9UHB9	Signal recognition particle subunit SRP68 OS=Homo sapiens OX=9606 GN=SRP68 PE=1 SV=2	11	4	4	4	1	627	70.7	8.56	13.6	4	0	45297697	High
Q96ER9	Coiled-coil domain-containing protein 51 OS=Homo sapiens OX=9606 GN=CCDC51 PE=1 SV=2	13	4	5	4	1	411	45.8	8.19	13.59	4	0	3.53189e+07	High
P12004	Proliferating cell nuclear antigen OS=Homo sapiens OX=9606 GN=PCNA PE=1 SV=1	34	6	6	6	1	261	28.8	4.69	13.57	6	0	5.52251e+07	High
Q04837	Single-stranded DNA-binding protein, mitochondrial OS=Homo sapiens OX=9606 GN=SSBP1 PE=1 SV=1	41	4	5	4	1	148	17.2	9.6	13.56	4	0	6.05788e+07	High
P46783	40S ribosomal protein S10 OS=Homo sapiens OX=9606 GN=RPS10 PE=1 SV=1	24	3	5	3	1	165	18.9	10.15	13.46	3	0	82865462	High
Q96DI7	U5 small nuclear ribonucleoprotein 40 kDa protein OS=Homo sapiens OX=9606 GN=SNRNP40 PE=1 SV=1	18	3	5	3	1	357	39.3	8.1	13.44	3	0	43707002	High
O60216	Double-strand-break repair protein rad21 homolog OS=Homo sapiens OX=9606 GN=RAD21 PE=1 SV=2	17	7	9	7	1	631	71.6	4.65	13.36	7	0	4.02743e+07	High
Q12834	Cell division cycle protein 20 homolog OS=Homo sapiens OX=9606 GN=CDC20 PE=1 SV=2	4	1	3	1	1	499	54.7	9.23	13.23	1	0	11825746	High
Q9UBB4	Ataxin-10 OS=Homo sapiens OX=9606 GN=ATXN10 PE=1 SV=1	18	6	6	6	1	475	53.5	5.25	13.22	6	0	33849460	High
P22314	Ubiquitin-like modifier-activating enzyme 1 OS=Homo sapiens OX=9606 GN=UBA1 PE=1 SV=3	11	6	6	6	1	1058	117.8	5.76	13.16	6	0	3.59965e+07	High
P48507	Glutamate--cysteine ligase regulatory subunit OS=Homo sapiens OX=9606 GN=GCLM PE=1 SV=1	21	4	5	4	1	274	30.7	6.02	13.16	4	0	56302493	High
Q9H6R4	Nucleolar protein 6 OS=Homo sapiens OX=9606 GN=NOL6 PE=1 SV=2	7	5	6	5	1	1146	127.5	7.64	13.11	5	0	22165050	High
Q8WWI1	LIM domain only protein 7 OS=Homo sapiens OX=9606 GN=LMO7 PE=1 SV=3	4	5	6	5	1	1683	192.6	8.09	13.11	5	0	30991895	High
P62191	26S proteasome regulatory subunit 4 OS=Homo sapiens OX=9606 GN=PSMC1 PE=1 SV=1	12	4	4	4	1	440	49.2	6.21	13.1	4	0	26437148	High
Q13190	Syntaxin-5 OS=Homo sapiens OX=9606 GN=STX5 PE=1 SV=2	12	2	3	2	1	355	39.6	9.16	13.1	2	0	11453247	High
Q8WX93	Palladin OS=Homo sapiens OX=9606 GN=PALLD PE=1 SV=3	5	5	6	5	1	1383	150.5	7.09	13.09	5	0	40141182	High
O14579	Coatomer subunit epsilon OS=Homo sapiens OX=9606 GN=COPE PE=1 SV=3	11	2	4	2	1	308	34.5	5.12	13.09	2	0	1.99856e+07	High
Q96I24	Far upstream element-binding protein 3 OS=Homo sapiens OX=9606 GN=FUBP3 PE=1 SV=2	11	4	5	3	1	572	61.6	8.38	13.08	4	1	2.67217e+07	High
Q8IY81	pre-rRNA 2'-O-ribose RNA methyltransferase FTSJ3 OS=Homo sapiens OX=9606 GN=FTSJ3 PE=1 SV=2	10	6	6	6	1	847	96.5	8.4	13.07	6	0	4.63823e+07	High
Q8TCT9	Minor histocompatibility antigen H13 OS=Homo sapiens OX=9606 GN=HM13 PE=1 SV=1	15	4	7	4	1	377	41.5	6.43	13.02	4	0	5.36077e+07	High
Q9HCU5	Prolactin regulatory element-binding protein OS=Homo sapiens OX=9606 GN=PREB PE=1 SV=2	12	2	4	2	1	417	45.4	7.88	12.99	2	0	20049120	High
P09622	Dihydrolipoyl dehydrogenase, mitochondrial OS=Homo sapiens OX=9606 GN=DLD PE=1 SV=2	20	6	7	6	1	509	54.1	7.85	12.99	6	0	20758334	High
Q6KC79	Nipped-B-like protein OS=Homo sapiens OX=9606 GN=NIPBL PE=1 SV=2	3	5	5	5	1	2804	315.9	7.91	12.96	5	0	1.37582e+07	High
Q9P2R7	Succinate--CoA ligase [ADP-forming] subunit beta, mitochondrial OS=Homo sapiens OX=9606 GN=SUCLA2 PE=1 SV=3	18	6	6	6	1	463	50.3	7.42	12.95	6	0	5.80286e+07	High
Q15185	Prostaglandin E synthase 3 OS=Homo sapiens OX=9606 GN=PTGES3 PE=1 SV=1	20	3	4	3	1	160	18.7	4.54	12.92	3	0	7.4639e+07	High
Q07955	Serine/arginine-rich splicing factor 1 OS=Homo sapiens OX=9606 GN=SRSF1 PE=1 SV=2	30	6	6	6	1	248	27.7	10.36	12.9	6	0	86156793	High
Q99460	26S proteasome non-ATPase regulatory subunit 1 OS=Homo sapiens OX=9606 GN=PSMD1 PE=1 SV=2	11	6	6	6	1	953	105.8	5.39	12.9	6	0	3.13781e+07	High
Q9UHQ9	NADH-cytochrome b5 reductase 1 OS=Homo sapiens OX=9606 GN=CYB5R1 PE=1 SV=1	29	5	5	5	1	305	34.1	9.38	12.87	5	0	39952063	High
P62854	40S ribosomal protein S26 OS=Homo sapiens OX=9606 GN=RPS26 PE=1 SV=3	43	4	10	4	1	115	13	11	12.87	4	0	1.0149e+08	High
Q6YN16	Hydroxysteroid dehydrogenase-like protein 2 OS=Homo sapiens OX=9606 GN=HSDL2 PE=1 SV=1	19	5	6	5	1	418	45.4	7.99	12.83	5	0	5.40467e+07	High
P20290	Transcription factor BTF3 OS=Homo sapiens OX=9606 GN=BTF3 PE=1 SV=1	23	2	5	2	1	206	22.2	9.38	12.82	2	0	4.30368e+07	High
P49821	NADH dehydrogenase [ubiquinone] flavoprotein 1, mitochondrial OS=Homo sapiens OX=9606 GN=NDUFV1 PE=1 SV=4	16	4	5	4	1	464	50.8	8.21	12.8	4	0	4.43501e+07	High
Q9Y285	Phenylalanine--tRNA ligase alpha subunit OS=Homo sapiens OX=9606 GN=FARSA PE=1 SV=3	17	5	5	5	1	508	57.5	7.8	12.78	5	0	33323243	High
Q9Y266	Nuclear migration protein nudC OS=Homo sapiens OX=9606 GN=NUDC PE=1 SV=1	18	4	5	4	1	331	38.2	5.38	12.78	4	0	26213050	High
Q8NI36	WD repeat-containing protein 36 OS=Homo sapiens OX=9606 GN=WDR36 PE=1 SV=1	10	7	7	7	1	951	105.3	7.53	12.77	7	0	34720340	High
P08240	Signal recognition particle receptor subunit alpha OS=Homo sapiens OX=9606 GN=SRPRA PE=1 SV=2	10	5	6	5	1	638	69.8	8.95	12.75	5	0	40308306	High
Q52LJ0	Protein FAM98B OS=Homo sapiens OX=9606 GN=FAM98B PE=1 SV=2	12	4	5	4	1	433	45.5	8.69	12.74	4	0	2.19733e+07	High
P20339	Ras-related protein Rab-5A OS=Homo sapiens OX=9606 GN=RAB5A PE=1 SV=2	31	5	6	3	1	215	23.6	8.15	12.74	5	0	1.19971e+07	High
Q9Y3B3	Transmembrane emp24 domain-containing protein 7 OS=Homo sapiens OX=9606 GN=TMED7 PE=1 SV=2	24	4	6	4	1	224	25.2	6.89	12.74	4	0	6.81785e+07	High
Q9BXJ9	N-alpha-acetyltransferase 15, NatA auxiliary subunit OS=Homo sapiens OX=9606 GN=NAA15 PE=1 SV=1	9	6	6	6	1	866	101.2	7.42	12.72	6	0	3.74551e+07	High
P08708	40S ribosomal protein S17 OS=Homo sapiens OX=9606 GN=RPS17 PE=1 SV=2	33	3	6	3	1	135	15.5	9.85	12.71	3	0	8.96768e+07	High
Q96EE3	Nucleoporin SEH1 OS=Homo sapiens OX=9606 GN=SEH1L PE=1 SV=3	26	6	6	6	1	360	39.6	8.09	12.67	6	0	3.21189e+07	High
Q9BRX2	Protein pelota homolog OS=Homo sapiens OX=9606 GN=PELO PE=1 SV=2	18	5	5	5	1	385	43.3	6.34	12.63	5	0	32008575	High
P22694	cAMP-dependent protein kinase catalytic subunit beta OS=Homo sapiens OX=9606 GN=PRKACB PE=1 SV=2	8	3	4	1	1	351	40.6	8.78	12.59	3	0		High
Q13505	Metaxin-1 OS=Homo sapiens OX=9606 GN=MTX1 PE=1 SV=3	15	5	5	5	1	466	51.4	9.79	12.57	5	0	3.28312e+07	High
O75616	GTPase Era, mitochondrial OS=Homo sapiens OX=9606 GN=ERAL1 PE=1 SV=2	11	2	4	2	1	437	48.3	8.84	12.56	2	0	9.3508e+06	High
P48735	Isocitrate dehydrogenase [NADP], mitochondrial OS=Homo sapiens OX=9606 GN=IDH2 PE=1 SV=2	15	5	6	5	1	452	50.9	8.69	12.54	5	0	47155995	High
Q9BS26	Endoplasmic reticulum resident protein 44 OS=Homo sapiens OX=9606 GN=ERP44 PE=1 SV=1	18	4	5	3	1	406	46.9	5.26	12.53	4	1	3.45193e+07	High
P62913	60S ribosomal protein L11 OS=Homo sapiens OX=9606 GN=RPL11 PE=1 SV=2	32	6	8	6	1	178	20.2	9.6	12.53	6	0	2.65482e+08	High
Q92552	28S ribosomal protein S27, mitochondrial OS=Homo sapiens OX=9606 GN=MRPS27 PE=1 SV=3	15	4	7	4	1	414	47.6	6.18	12.53	4	0	2.72418e+07	High
O00267	Transcription elongation factor SPT5 OS=Homo sapiens OX=9606 GN=SUPT5H PE=1 SV=1	8	5	7	5	1	1087	120.9	5.06	12.51	5	0	11550789	High
P21964	Catechol O-methyltransferase OS=Homo sapiens OX=9606 GN=COMT PE=1 SV=2	8	2	3	2	1	271	30	5.47	12.5	2	0	2.03494e+07	High
Q71DI3	Histone H3.2 OS=Homo sapiens OX=9606 GN=HIST2H3A PE=1 SV=3	52	7	11	1	1	136	15.4	11.27	12.48	7	0	1.01823e+06	High
Q9UBF2	Coatomer subunit gamma-2 OS=Homo sapiens OX=9606 GN=COPG2 PE=1 SV=1	9	6	6	4	1	871	97.6	5.81	12.48	6	0	7.88712e+06	High
P23786	Carnitine O-palmitoyltransferase 2, mitochondrial OS=Homo sapiens OX=9606 GN=CPT2 PE=1 SV=2	10	5	6	5	1	658	73.7	8.18	12.47	5	0	1.49804e+07	High
Q7Z7H5	Transmembrane emp24 domain-containing protein 4 OS=Homo sapiens OX=9606 GN=TMED4 PE=1 SV=1	25	3	4	2	1	227	25.9	8.28	12.46	3	0	14909078	High
P52948	Nuclear pore complex protein Nup98-Nup96 OS=Homo sapiens OX=9606 GN=NUP98 PE=1 SV=4	5	6	7	6	1	1817	197.5	6.4	12.39	6	0	3.07353e+07	High
Q15269	Periodic tryptophan protein 2 homolog OS=Homo sapiens OX=9606 GN=PWP2 PE=2 SV=2	8	5	5	5	1	919	102.4	6.15	12.36	5	0	5.97107e+07	High
P17612	cAMP-dependent protein kinase catalytic subunit alpha OS=Homo sapiens OX=9606 GN=PRKACA PE=1 SV=2	8	3	4	1	1	351	40.6	8.79	12.36	3	2	5.64694e+07	High
P43487	Ran-specific GTPase-activating protein OS=Homo sapiens OX=9606 GN=RANBP1 PE=1 SV=1	18	3	4	3	1	201	23.3	5.29	12.35	3	0	40815065	High
P0CG39	POTE ankyrin domain family member J OS=Homo sapiens OX=9606 GN=POTEJ PE=3 SV=1	11	7	12	3	1	1038	117.3	5.97	12.34	7	0	3.52947e+07	High
P22392	Nucleoside diphosphate kinase B OS=Homo sapiens OX=9606 GN=NME2 PE=1 SV=1	40	4	7	4	1	152	17.3	8.41	12.3	4	0	8.37211e+07	High
Q3ZCQ8	Mitochondrial import inner membrane translocase subunit TIM50 OS=Homo sapiens OX=9606 GN=TIMM50 PE=1 SV=2	12	3	4	3	1	353	39.6	8.37	12.3	3	0	59226145	High
P10301	Ras-related protein R-Ras OS=Homo sapiens OX=9606 GN=RRAS PE=1 SV=1	25	4	5	4	1	218	23.5	6.93	12.28	4	0	2.51591e+07	High
Q9Y6Y8	SEC23-interacting protein OS=Homo sapiens OX=9606 GN=SEC23IP PE=1 SV=1	11	7	7	7	1	1000	111	5.54	12.28	7	0	3.53773e+07	High
Q15005	Signal peptidase complex subunit 2 OS=Homo sapiens OX=9606 GN=SPCS2 PE=1 SV=3	24	3	5	3	1	226	25	8.47	12.27	3	0	1.52079e+07	High
Q9Y295	Developmentally-regulated GTP-binding protein 1 OS=Homo sapiens OX=9606 GN=DRG1 PE=1 SV=1	21	6	6	6	1	367	40.5	8.9	12.27	6	0	5.28768e+07	High
O95202	Mitochondrial proton/calcium exchanger protein OS=Homo sapiens OX=9606 GN=LETM1 PE=1 SV=1	8	4	5	4	1	739	83.3	6.7	12.26	4	0	3.13332e+07	High
P30048	Thioredoxin-dependent peroxide reductase, mitochondrial OS=Homo sapiens OX=9606 GN=PRDX3 PE=1 SV=3	27	4	5	4	1	256	27.7	7.78	12.23	4	0	74380128	High
Q9NQ29	Putative RNA-binding protein Luc7-like 1 OS=Homo sapiens OX=9606 GN=LUC7L PE=1 SV=1	16	4	6	2	1	371	43.7	9.92	12.13	4	0	2.02145e+07	High
O95197	Reticulon-3 OS=Homo sapiens OX=9606 GN=RTN3 PE=1 SV=2	1	2	4	2	1	1032	112.5	4.96	12.12	2	0	37355339	High
P35250	Replication factor C subunit 2 OS=Homo sapiens OX=9606 GN=RFC2 PE=1 SV=3	27	6	6	6	1	354	39.1	6.44	12.08	6	0	51797151	High
O95299	NADH dehydrogenase [ubiquinone] 1 alpha subcomplex subunit 10, mitochondrial OS=Homo sapiens OX=9606 GN=NDUFA10 PE=1 SV=1	6	1	4	1	1	355	40.7	8.48	12.06	1	0	35546374	High
O95487	Protein transport protein Sec24B OS=Homo sapiens OX=9606 GN=SEC24B PE=1 SV=2	4	4	5	3	1	1268	137.3	6.67	12.04	4	1	14771493	High
Q13547	Histone deacetylase 1 OS=Homo sapiens OX=9606 GN=HDAC1 PE=1 SV=1	12	4	5	2	1	482	55.1	5.48	12.03	4	2	55198646	High
O43747	AP-1 complex subunit gamma-1 OS=Homo sapiens OX=9606 GN=AP1G1 PE=1 SV=5	9	4	5	4	1	822	91.3	6.8	12.03	4	0	4.13736e+07	High
Q9NVH1	DnaJ homolog subfamily C member 11 OS=Homo sapiens OX=9606 GN=DNAJC11 PE=1 SV=2	13	5	6	5	1	559	63.2	8.4	12.02	5	0	5.5395e+07	High
P62841	40S ribosomal protein S15 OS=Homo sapiens OX=9606 GN=RPS15 PE=1 SV=2	28	2	4	2	1	145	17	10.39	12.02	2	0	33282234	High
Q15046	Lysine--tRNA ligase OS=Homo sapiens OX=9606 GN=KARS PE=1 SV=3	15	7	9	7	1	597	68	6.35	11.95	7	0	6.4194e+07	High
Q13217	DnaJ homolog subfamily C member 3 OS=Homo sapiens OX=9606 GN=DNAJC3 PE=1 SV=1	15	4	4	4	1	504	57.5	6.15	11.94	4	0	1.16584e+07	High
Q12874	Splicing factor 3A subunit 3 OS=Homo sapiens OX=9606 GN=SF3A3 PE=1 SV=1	16	5	6	5	1	501	58.8	5.38	11.93	5	0	2.33157e+07	High
Q99729	Heterogeneous nuclear ribonucleoprotein A/B OS=Homo sapiens OX=9606 GN=HNRNPAB PE=1 SV=2	16	5	6	4	1	332	36.2	8.21	11.88	5	0	25164261	High
Q92769	Histone deacetylase 2 OS=Homo sapiens OX=9606 GN=HDAC2 PE=1 SV=2	13	4	5	2	1	488	55.3	5.91	11.87	4	0	12359674	High
P52907	F-actin-capping protein subunit alpha-1 OS=Homo sapiens OX=9606 GN=CAPZA1 PE=1 SV=3	36	6	6	6	1	286	32.9	5.69	11.85	6	0	8.74457e+07	High
Q9NTJ5	Phosphatidylinositide phosphatase SAC1 OS=Homo sapiens OX=9606 GN=SACM1L PE=1 SV=2	12	6	6	6	1	587	66.9	7.12	11.84	6	0	43095735	High
Q92688	Acidic leucine-rich nuclear phosphoprotein 32 family member B OS=Homo sapiens OX=9606 GN=ANP32B PE=1 SV=1	18	4	4	4	1	251	28.8	4.06	11.84	4	0	27655475	High
P63167	Dynein light chain 1, cytoplasmic OS=Homo sapiens OX=9606 GN=DYNLL1 PE=1 SV=1	52	4	5	4	1	89	10.4	7.4	11.83	4	0	6.74518e+07	High
P25398	40S ribosomal protein S12 OS=Homo sapiens OX=9606 GN=RPS12 PE=1 SV=3	39	4	5	4	1	132	14.5	7.21	11.82	4	0	6.39462e+07	High
Q15006	ER membrane protein complex subunit 2 OS=Homo sapiens OX=9606 GN=EMC2 PE=1 SV=1	14	3	4	3	1	297	34.8	6.57	11.72	3	0	29479991	High
Q86V81	THO complex subunit 4 OS=Homo sapiens OX=9606 GN=ALYREF PE=1 SV=3	24	3	4	3	1	257	26.9	11.15	11.71	3	0	5.51437e+07	High
Q6UB35	Monofunctional C1-tetrahydrofolate synthase, mitochondrial OS=Homo sapiens OX=9606 GN=MTHFD1L PE=1 SV=1	7	5	5	5	1	978	105.7	8.06	11.7	5	0	1.41692e+07	High
Q969N2	GPI transamidase component PIG-T OS=Homo sapiens OX=9606 GN=PIGT PE=1 SV=1	11	5	5	5	1	578	65.7	8.38	11.7	5	0	29808394	High
P26583	High mobility group protein B2 OS=Homo sapiens OX=9606 GN=HMGB2 PE=1 SV=2	20	3	4	2	1	209	24	7.81	11.7	3	0	46338440	High
Q15738	Sterol-4-alpha-carboxylate 3-dehydrogenase, decarboxylating OS=Homo sapiens OX=9606 GN=NSDHL PE=1 SV=2	25	6	6	6	1	373	41.9	8.06	11.68	6	0	8.61641e+07	High
Q07666	KH domain-containing, RNA-binding, signal transduction-associated protein 1 OS=Homo sapiens OX=9606 GN=KHDRBS1 PE=1 SV=1	11	3	4	3	1	443	48.2	8.66	11.67	3	0	32142732	High
Q9UNX4	WD repeat-containing protein 3 OS=Homo sapiens OX=9606 GN=WDR3 PE=1 SV=1	6	4	4	4	1	943	106	6.64	11.64	4	0	2.0745e+07	High
Q9GZZ1	N-alpha-acetyltransferase 50 OS=Homo sapiens OX=9606 GN=NAA50 PE=1 SV=1	31	4	5	4	1	169	19.4	8.81	11.6	4	0	33460424	High
Q6IBS0	Twinfilin-2 OS=Homo sapiens OX=9606 GN=TWF2 PE=1 SV=2	18	4	4	4	1	349	39.5	6.84	11.59	4	0	2.03e+07	High
Q13085	Acetyl-CoA carboxylase 1 OS=Homo sapiens OX=9606 GN=ACACA PE=1 SV=2	4	7	7	7	1	2346	265.4	6.37	11.58	7	0	22961160	High
O75477	Erlin-1 OS=Homo sapiens OX=9606 GN=ERLIN1 PE=1 SV=2	17	4	5	3	1	348	39.1	7.87	11.55	4	0	35993816	High
P17480	Nucleolar transcription factor 1 OS=Homo sapiens OX=9606 GN=UBTF PE=1 SV=1	9	5	6	5	1	764	89.4	5.81	11.55	5	0	32674195	High
Q8TCS8	Polyribonucleotide nucleotidyltransferase 1, mitochondrial OS=Homo sapiens OX=9606 GN=PNPT1 PE=1 SV=2	10	5	5	5	1	783	85.9	7.77	11.53	5	0	31501940	High
O96005	Cleft lip and palate transmembrane protein 1 OS=Homo sapiens OX=9606 GN=CLPTM1 PE=1 SV=1	10	3	4	3	1	669	76	6.3	11.52	3	0	2.96241e+07	High
Q96KA5	Cleft lip and palate transmembrane protein 1-like protein OS=Homo sapiens OX=9606 GN=CLPTM1L PE=1 SV=1	12	5	6	5	1	538	62.2	8.56	11.51	5	0	3.34451e+07	High
Q9H3P7	Golgi resident protein GCP60 OS=Homo sapiens OX=9606 GN=ACBD3 PE=1 SV=4	8	2	4	2	1	528	60.6	5.06	11.51	2	0	8.16202e+06	High
Q13619	Cullin-4A OS=Homo sapiens OX=9606 GN=CUL4A PE=1 SV=3	7	4	5	2	1	759	87.6	8.13	11.5	4	2	2.8888e+07	High
O43615	Mitochondrial import inner membrane translocase subunit TIM44 OS=Homo sapiens OX=9606 GN=TIMM44 PE=1 SV=2	9	3	4	3	1	452	51.3	8.32	11.48	3	0	2.55524e+07	High
Q9Y224	RNA transcription, translation and transport factor protein OS=Homo sapiens OX=9606 GN=RTRAF PE=1 SV=1	25	4	5	4	1	244	28.1	6.65	11.46	4	0	2.55523e+07	High
P21266	Glutathione S-transferase Mu 3 OS=Homo sapiens OX=9606 GN=GSTM3 PE=1 SV=3	37	7	7	7	1	225	26.5	5.54	11.45	7	0	5.82075e+07	High
P33897	ATP-binding cassette sub-family D member 1 OS=Homo sapiens OX=9606 GN=ABCD1 PE=1 SV=2	10	5	5	5	1	745	82.9	8.95	11.44	5	0	41002701	High
Q92888	Rho guanine nucleotide exchange factor 1 OS=Homo sapiens OX=9606 GN=ARHGEF1 PE=1 SV=2	8	5	5	5	1	912	102.4	5.66	11.44	5	0	3.31353e+07	High
Q99733	Nucleosome assembly protein 1-like 4 OS=Homo sapiens OX=9606 GN=NAP1L4 PE=1 SV=1	16	5	8	3	1	375	42.8	4.69	11.37	5	0	3.24266e+07	High
O60313	Dynamin-like 120 kDa protein, mitochondrial OS=Homo sapiens OX=9606 GN=OPA1 PE=1 SV=3	6	4	4	4	1	960	111.6	7.87	11.36	4	0	2.07909e+07	High
Q7L2E3	ATP-dependent RNA helicase DHX30 OS=Homo sapiens OX=9606 GN=DHX30 PE=1 SV=1	9	10	10	10	1	1194	133.9	8.78	11.36	10	0	3.83468e+07	High
Q13409	Cytoplasmic dynein 1 intermediate chain 2 OS=Homo sapiens OX=9606 GN=DYNC1I2 PE=1 SV=3	14	4	5	4	1	638	71.4	5.2	11.31	4	0	2.52457e+07	High
Q9HCC0	Methylcrotonoyl-CoA carboxylase beta chain, mitochondrial OS=Homo sapiens OX=9606 GN=MCCC2 PE=1 SV=1	9	4	5	4	1	563	61.3	7.68	11.3	4	0	1.33971e+07	High
Q92930	Ras-related protein Rab-8B OS=Homo sapiens OX=9606 GN=RAB8B PE=1 SV=2	17	4	5	1	1	207	23.6	9.07	11.28	4	0	886420	High
O00560	Syntenin-1 OS=Homo sapiens OX=9606 GN=SDCBP PE=1 SV=1	19	2	3	2	1	298	32.4	7.53	11.25	2	0	16592566	High
P61326	Protein mago nashi homolog OS=Homo sapiens OX=9606 GN=MAGOH PE=1 SV=1	31	3	4	3	1	146	17.2	6.11	11.22	3	0	7.04369e+07	High
Q13131	5'-AMP-activated protein kinase catalytic subunit alpha-1 OS=Homo sapiens OX=9606 GN=PRKAA1 PE=1 SV=4	13	4	4	4	1	559	64	8.12	11.22	4	0	2.00264e+07	High
Q96CM8	Medium-chain acyl-CoA ligase ACSF2, mitochondrial OS=Homo sapiens OX=9606 GN=ACSF2 PE=1 SV=2	8	3	4	3	1	615	68.1	7.55	11.22	3	0	1.03701e+07	High
P46977	Dolichyl-diphosphooligosaccharide--protein glycosyltransferase subunit STT3A OS=Homo sapiens OX=9606 GN=STT3A PE=1 SV=2	11	6	7	5	1	705	80.5	8.07	11.19	6	1	4.77707e+07	High
O60547	GDP-mannose 4,6 dehydratase OS=Homo sapiens OX=9606 GN=GMDS PE=1 SV=1	19	5	6	5	1	372	41.9	7.31	11.18	5	0	13719529	High
P55735	Protein SEC13 homolog OS=Homo sapiens OX=9606 GN=SEC13 PE=1 SV=3	21	4	4	4	1	322	35.5	5.48	11.18	4	0	51197502	High
Q13616	Cullin-1 OS=Homo sapiens OX=9606 GN=CUL1 PE=1 SV=2	9	4	5	4	1	776	89.6	8	11.11	4	0	1.45078e+07	High
P26639	Threonine--tRNA ligase, cytoplasmic OS=Homo sapiens OX=9606 GN=TARS PE=1 SV=3	12	6	7	6	1	723	83.4	6.67	11.07	6	0	1.99046e+07	High
Q96EK5	KIF1-binding protein OS=Homo sapiens OX=9606 GN=KIF1BP PE=1 SV=1	8	4	4	4	1	621	71.8	5.49	11.02	4	0	1.4687e+07	High
Q13011	Delta(3,5)-Delta(2,4)-dienoyl-CoA isomerase, mitochondrial OS=Homo sapiens OX=9606 GN=ECH1 PE=1 SV=2	12	3	4	3	1	328	35.8	8	11.02	3	0	2.40023e+07	High
P11940	Polyadenylate-binding protein 1 OS=Homo sapiens OX=9606 GN=PABPC1 PE=1 SV=2	14	7	8	5	1	636	70.6	9.5	11	7	2	64844534	High
P39748	Flap endonuclease 1 OS=Homo sapiens OX=9606 GN=FEN1 PE=1 SV=1	14	3	4	3	1	380	42.6	8.62	10.98	3	0	4.88095e+07	High
Q96HY7	Probable 2-oxoglutarate dehydrogenase E1 component DHKTD1, mitochondrial OS=Homo sapiens OX=9606 GN=DHTKD1 PE=1 SV=2	5	3	4	3	1	919	103	6.93	10.97	3	0	14753141	High
P49756	RNA-binding protein 25 OS=Homo sapiens OX=9606 GN=RBM25 PE=1 SV=3	3	3	5	3	1	843	100.1	6.32	10.93	3	0	1.59241e+07	High
P50402	Emerin OS=Homo sapiens OX=9606 GN=EMD PE=1 SV=1	17	3	5	3	1	254	29	5.5	10.91	3	0	42984741	High
P42285	Exosome RNA helicase MTR4 OS=Homo sapiens OX=9606 GN=MTREX PE=1 SV=3	8	7	8	6	1	1042	117.7	6.52	10.88	7	1	6.09422e+07	High
P62851	40S ribosomal protein S25 OS=Homo sapiens OX=9606 GN=RPS25 PE=1 SV=1	26	4	5	4	1	125	13.7	10.11	10.85	4	0	1.89378e+08	High
P50914	60S ribosomal protein L14 OS=Homo sapiens OX=9606 GN=RPL14 PE=1 SV=4	21	4	6	4	1	215	23.4	10.93	10.84	4	0	2.55022e+08	High
Q14643	Inositol 1,4,5-trisphosphate receptor type 1 OS=Homo sapiens OX=9606 GN=ITPR1 PE=1 SV=3	2	5	6	3	1	2758	313.7	6.04	10.83	5	0	4.34414e+06	High
Q53EL6	Programmed cell death protein 4 OS=Homo sapiens OX=9606 GN=PDCD4 PE=1 SV=2	16	5	5	5	1	469	51.7	5.21	10.83	5	0	3.00075e+07	High
O15439	Multidrug resistance-associated protein 4 OS=Homo sapiens OX=9606 GN=ABCC4 PE=1 SV=3	4	4	4	4	1	1325	149.4	8.19	10.81	4	0	1.44473e+07	High
Q6NUQ4	Transmembrane protein 214 OS=Homo sapiens OX=9606 GN=TMEM214 PE=1 SV=2	10	4	4	4	1	689	77.1	9.14	10.79	4	0	1.21732e+07	High
Q9NR45	Sialic acid synthase OS=Homo sapiens OX=9606 GN=NANS PE=1 SV=2	19	4	4	4	1	359	40.3	6.74	10.78	4	0	2.35429e+07	High
Q9UNH7	Sorting nexin-6 OS=Homo sapiens OX=9606 GN=SNX6 PE=1 SV=1	20	5	6	5	1	406	46.6	6.16	10.77	5	0	4.25224e+06	High
Q7Z478	ATP-dependent RNA helicase DHX29 OS=Homo sapiens OX=9606 GN=DHX29 PE=1 SV=2	6	5	5	5	1	1369	155.1	8.09	10.76	5	0	7.82216e+06	High
P61619	Protein transport protein Sec61 subunit alpha isoform 1 OS=Homo sapiens OX=9606 GN=SEC61A1 PE=1 SV=2	4	1	3	1	1	476	52.2	8.06	10.76	1	0	73669565	High
P14678	Small nuclear ribonucleoprotein-associated proteins B and B' OS=Homo sapiens OX=9606 GN=SNRPB PE=1 SV=2	21	6	6	6	1	240	24.6	11.19	10.75	6	0	52494209	High
O14773	Tripeptidyl-peptidase 1 OS=Homo sapiens OX=9606 GN=TPP1 PE=1 SV=2	8	3	4	3	1	563	61.2	6.48	10.74	3	0	33609114	High
Q13162	Peroxiredoxin-4 OS=Homo sapiens OX=9606 GN=PRDX4 PE=1 SV=1	21	4	4	3	1	271	30.5	6.29	10.67	4	0	10924866	High
O60825	6-phosphofructo-2-kinase/fructose-2,6-bisphosphatase 2 OS=Homo sapiens OX=9606 GN=PFKFB2 PE=1 SV=2	15	6	6	6	1	505	58.4	8.38	10.64	6	0	3.18035e+07	High
P63173	60S ribosomal protein L38 OS=Homo sapiens OX=9606 GN=RPL38 PE=1 SV=2	19	2	4	2	1	70	8.2	10.1	10.63	2	0	145976173	High
Q96A26	Protein FAM162A OS=Homo sapiens OX=9606 GN=FAM162A PE=1 SV=2	34	4	4	4	1	154	17.3	9.77	10.62	4	0	3.02066e+07	High
Q96T76	MMS19 nucleotide excision repair protein homolog OS=Homo sapiens OX=9606 GN=MMS19 PE=1 SV=2	7	4	4	4	1	1030	113.2	6.35	10.62	4	0	3.19554e+07	High
Q15286	Ras-related protein Rab-35 OS=Homo sapiens OX=9606 GN=RAB35 PE=1 SV=1	18	3	5	1	1	201	23	8.29	10.59	3	0	6.41109e+06	High
Q96S52	GPI transamidase component PIG-S OS=Homo sapiens OX=9606 GN=PIGS PE=1 SV=3	13	5	5	5	1	555	61.6	6.49	10.59	5	0	36663289	High
Q92542	Nicastrin OS=Homo sapiens OX=9606 GN=NCSTN PE=1 SV=2	7	4	4	4	1	709	78.4	5.99	10.59	4	0	2.91322e+07	High
Q8NBJ5	Procollagen galactosyltransferase 1 OS=Homo sapiens OX=9606 GN=COLGALT1 PE=1 SV=1	14	6	7	6	1	622	71.6	7.31	10.57	6	0	76514999	High
Q14694	Ubiquitin carboxyl-terminal hydrolase 10 OS=Homo sapiens OX=9606 GN=USP10 PE=1 SV=2	7	4	5	4	1	798	87.1	5.31	10.56	4	0	2.04459e+07	High
P60660	Myosin light polypeptide 6 OS=Homo sapiens OX=9606 GN=MYL6 PE=1 SV=2	34	5	6	5	1	151	16.9	4.65	10.54	5	0	7.94246e+07	High
Q14764	Major vault protein OS=Homo sapiens OX=9606 GN=MVP PE=1 SV=4	13	7	7	7	1	893	99.3	5.48	10.54	7	0	3.1649e+07	High
Q53GQ0	Very-long-chain 3-oxoacyl-CoA reductase OS=Homo sapiens OX=9606 GN=HSD17B12 PE=1 SV=2	20	4	4	4	1	312	34.3	9.32	10.52	4	0	3.0872e+07	High
Q9Y6B6	GTP-binding protein SAR1b OS=Homo sapiens OX=9606 GN=SAR1B PE=1 SV=1	19	3	4	1	1	198	22.4	6.11	10.5	3	2	3.9513e+07	High
Q9NVI1	Fanconi anemia group I protein OS=Homo sapiens OX=9606 GN=FANCI PE=1 SV=4	6	6	6	6	1	1328	149.2	6.74	10.49	6	0	2.9138e+07	High
Q9ULX6	A-kinase anchor protein 8-like OS=Homo sapiens OX=9606 GN=AKAP8L PE=1 SV=4	7	3	4	3	1	646	71.6	5.05	10.46	3	0	1.83014e+07	High
P24928	DNA-directed RNA polymerase II subunit RPB1 OS=Homo sapiens OX=9606 GN=POLR2A PE=1 SV=2	4	5	5	5	1	1970	217	7.37	10.44	5	0	2.01438e+07	High
P47712	Cytosolic phospholipase A2 OS=Homo sapiens OX=9606 GN=PLA2G4A PE=1 SV=2	11	7	7	7	1	749	85.2	5.38	10.43	7	0	40593398	High
Q7Z2K6	Endoplasmic reticulum metallopeptidase 1 OS=Homo sapiens OX=9606 GN=ERMP1 PE=1 SV=2	6	4	4	4	1	904	100.2	7.52	10.38	4	0	28548458	High
Q9BXW7	Haloacid dehalogenase-like hydrolase domain-containing 5 OS=Homo sapiens OX=9606 GN=HDHD5 PE=1 SV=1	17	4	4	4	1	423	46.3	8.13	10.35	4	0	3.78489e+07	High
P24390	ER lumen protein-retaining receptor 1 OS=Homo sapiens OX=9606 GN=KDELR1 PE=1 SV=1	17	2	3	2	1	212	24.5	8.62	10.35	2	0	1.19456e+07	High
Q8IY67	Ribonucleoprotein PTB-binding 1 OS=Homo sapiens OX=9606 GN=RAVER1 PE=1 SV=1	10	3	3	3	1	606	63.8	8.48	10.33	3	0	1688487	High
Q9P2E9	Ribosome-binding protein 1 OS=Homo sapiens OX=9606 GN=RRBP1 PE=1 SV=5	3	3	4	3	1	1410	152.4	8.6	10.33	3	0	10365562	High
Q9BUJ2	Heterogeneous nuclear ribonucleoprotein U-like protein 1 OS=Homo sapiens OX=9606 GN=HNRNPUL1 PE=1 SV=2	9	5	5	5	1	856	95.7	6.92	10.32	5	0	2.77826e+07	High
E9PAV3	Nascent polypeptide-associated complex subunit alpha, muscle-specific form OS=Homo sapiens OX=9606 GN=NACA PE=1 SV=1	2	3	4	3	1	2078	205.3	9.58	10.28	3	0	158888843	High
B5ME19	Eukaryotic translation initiation factor 3 subunit C-like protein OS=Homo sapiens OX=9606 GN=EIF3CL PE=3 SV=1	8	4	4	4	1	914	105.4	5.64	10.27	4	0	1.57825e+07	High
Q9H3N1	Thioredoxin-related transmembrane protein 1 OS=Homo sapiens OX=9606 GN=TMX1 PE=1 SV=1	13	3	4	3	1	280	31.8	4.98	10.27	3	0	61677685	High
Q15477	Helicase SKI2W OS=Homo sapiens OX=9606 GN=SKIV2L PE=1 SV=3	6	5	5	5	1	1246	137.7	6.06	10.25	5	0	9.67351e+06	High
Q0VDF9	Heat shock 70 kDa protein 14 OS=Homo sapiens OX=9606 GN=HSPA14 PE=1 SV=1	9	3	4	3	1	509	54.8	5.59	10.18	3	0	2.29706e+07	High
P61020	Ras-related protein Rab-5B OS=Homo sapiens OX=9606 GN=RAB5B PE=1 SV=1	23	4	5	2	1	215	23.7	8.13	10.17	4	0	12424916	High
Q13325	Interferon-induced protein with tetratricopeptide repeats 5 OS=Homo sapiens OX=9606 GN=IFIT5 PE=1 SV=1	11	4	4	4	1	482	55.8	7.4	10.14	4	0	32420724	High
Q13185	Chromobox protein homolog 3 OS=Homo sapiens OX=9606 GN=CBX3 PE=1 SV=4	30	4	5	4	1	183	20.8	5.33	10.13	4	0	35512888	High
Q9BPX3	Condensin complex subunit 3 OS=Homo sapiens OX=9606 GN=NCAPG PE=1 SV=1	6	5	6	5	1	1015	114.3	5.59	10.1	5	0	3.16382e+07	High
Q9Y3U8	60S ribosomal protein L36 OS=Homo sapiens OX=9606 GN=RPL36 PE=1 SV=3	28	3	5	3	1	105	12.2	11.59	10.09	3	0	1.35845e+08	High
Q9UKD2	mRNA turnover protein 4 homolog OS=Homo sapiens OX=9606 GN=MRTO4 PE=1 SV=2	36	7	7	7	1	239	27.5	8.29	10.07	7	0	40102498	High
Q14738	Serine/threonine-protein phosphatase 2A 56 kDa regulatory subunit delta isoform OS=Homo sapiens OX=9606 GN=PPP2R5D PE=1 SV=1	12	5	5	3	1	602	69.9	8.13	10.07	5	2	6.238e+07	High
Q5VTR2	E3 ubiquitin-protein ligase BRE1A OS=Homo sapiens OX=9606 GN=RNF20 PE=1 SV=2	6	4	4	4	1	975	113.6	5.94	10.07	4	0	9020523	High
Q14192	Four and a half LIM domains protein 2 OS=Homo sapiens OX=9606 GN=FHL2 PE=1 SV=3	20	4	4	4	1	279	32.2	7.55	10.05	4	0	1.37427e+07	High
P62280	40S ribosomal protein S11 OS=Homo sapiens OX=9606 GN=RPS11 PE=1 SV=3	29	4	7	4	1	158	18.4	10.3	10.03	4	0	2.36821e+08	High
P05387	60S acidic ribosomal protein P2 OS=Homo sapiens OX=9606 GN=RPLP2 PE=1 SV=1	41	3	4	3	1	115	11.7	4.54	10.03	3	0	4.32433e+07	High
Q8TDD1	ATP-dependent RNA helicase DDX54 OS=Homo sapiens OX=9606 GN=DDX54 PE=1 SV=2	5	3	4	3	1	881	98.5	10.02	10.02	3	0	21841511	High
Q14318	Peptidyl-prolyl cis-trans isomerase FKBP8 OS=Homo sapiens OX=9606 GN=FKBP8 PE=1 SV=2	10	3	4	3	1	412	44.5	4.84	10	3	0	62751343	High
Q15629	Translocating chain-associated membrane protein 1 OS=Homo sapiens OX=9606 GN=TRAM1 PE=1 SV=3	11	4	5	4	1	374	43	9.63	9.99	4	0	1.59535e+07	High
P53985	Monocarboxylate transporter 1 OS=Homo sapiens OX=9606 GN=SLC16A1 PE=1 SV=3	6	2	4	2	1	500	53.9	8.66	9.98	2	0	4.41242e+07	High
Q9UJX2	Cell division cycle protein 23 homolog OS=Homo sapiens OX=9606 GN=CDC23 PE=1 SV=3	9	4	4	4	1	597	68.8	7.02	9.98	4	0	7.59597e+06	High
Q8NFH4	Nucleoporin Nup37 OS=Homo sapiens OX=9606 GN=NUP37 PE=1 SV=1	13	3	4	3	1	326	36.7	5.92	9.97	3	0	1.99126e+07	High
Q08257	Quinone oxidoreductase OS=Homo sapiens OX=9606 GN=CRYZ PE=1 SV=1	19	3	3	3	1	329	35.2	8.44	9.95	3	0	2.24544e+07	High
Q13057	Bifunctional coenzyme A synthase OS=Homo sapiens OX=9606 GN=COASY PE=1 SV=4	16	5	5	5	1	564	62.3	6.99	9.93	5	0	7.05067e+07	High
Q8WVX9	Fatty acyl-CoA reductase 1 OS=Homo sapiens OX=9606 GN=FAR1 PE=1 SV=1	10	4	4	4	1	515	59.3	9.17	9.9	4	0	5.06627e+07	High
Q9GZL7	Ribosome biogenesis protein WDR12 OS=Homo sapiens OX=9606 GN=WDR12 PE=1 SV=2	19	4	4	4	1	423	47.7	5.9	9.86	4	0	1.68578e+07	High
P51571	Translocon-associated protein subunit delta OS=Homo sapiens OX=9606 GN=SSR4 PE=1 SV=1	36	5	6	5	1	173	19	6.15	9.85	5	0	2.00312e+08	High
Q53GS9	U4/U6.U5 tri-snRNP-associated protein 2 OS=Homo sapiens OX=9606 GN=USP39 PE=1 SV=2	10	4	5	4	1	565	65.3	8.91	9.83	4	0	1.9222e+07	High
P42766	60S ribosomal protein L35 OS=Homo sapiens OX=9606 GN=RPL35 PE=1 SV=2	22	2	4	2	1	123	14.5	11.05	9.83	2	0	122116566	High
P43897	Elongation factor Ts, mitochondrial OS=Homo sapiens OX=9606 GN=TSFM PE=1 SV=2	18	3	3	3	1	325	35.4	8.38	9.81	3	0	3.83133e+07	High
Q8TC07	TBC1 domain family member 15 OS=Homo sapiens OX=9606 GN=TBC1D15 PE=1 SV=2	10	6	6	6	1	691	79.4	5.67	9.81	6	0	3.74068e+07	High
Q99798	Aconitate hydratase, mitochondrial OS=Homo sapiens OX=9606 GN=ACO2 PE=1 SV=2	10	4	5	4	1	780	85.4	7.61	9.78	4	0	2.39339e+07	High
Q9NZT2	Opioid growth factor receptor OS=Homo sapiens OX=9606 GN=OGFR PE=1 SV=3	7	4	4	4	1	677	73.3	4.84	9.78	4	0	1.15357e+07	High
Q9NR31	GTP-binding protein SAR1a OS=Homo sapiens OX=9606 GN=SAR1A PE=1 SV=1	28	3	3	1	1	198	22.4	6.68	9.77	3	0	7083746	High
O43252	Bifunctional 3'-phosphoadenosine 5'-phosphosulfate synthase 1 OS=Homo sapiens OX=9606 GN=PAPSS1 PE=1 SV=2	11	4	4	4	1	624	70.8	6.86	9.77	4	0	16014218	High
Q9BY42	Replication termination factor 2 OS=Homo sapiens OX=9606 GN=RTF2 PE=1 SV=3	10	2	3	2	1	306	33.9	8.59	9.76	2	0	21371809	High
Q9UBX3	Mitochondrial dicarboxylate carrier OS=Homo sapiens OX=9606 GN=SLC25A10 PE=1 SV=2	16	3	4	3	1	287	31.3	9.54	9.73	3	0	3.64178e+07	High
Q27J81	Inverted formin-2 OS=Homo sapiens OX=9606 GN=INF2 PE=1 SV=2	5	4	4	4	1	1249	135.5	5.38	9.72	4	0	2.00531e+07	High
Q5SY16	Polynucleotide 5'-hydroxyl-kinase NOL9 OS=Homo sapiens OX=9606 GN=NOL9 PE=1 SV=1	12	5	5	5	1	702	79.3	9.13	9.72	5	0	1.85406e+07	High
P51532	Transcription activator BRG1 OS=Homo sapiens OX=9606 GN=SMARCA4 PE=1 SV=2	5	7	7	4	1	1647	184.5	7.88	9.71	7	2	32170935	High
Q15293	Reticulocalbin-1 OS=Homo sapiens OX=9606 GN=RCN1 PE=1 SV=1	13	3	4	3	1	331	38.9	5	9.71	3	0	22801921	High
O75915	PRA1 family protein 3 OS=Homo sapiens OX=9606 GN=ARL6IP5 PE=1 SV=1	16	2	3	2	1	188	21.6	9.77	9.7	2	0	107350996	High
Q9UKY7	Protein CDV3 homolog OS=Homo sapiens OX=9606 GN=CDV3 PE=1 SV=1	19	1	2	1	1	258	27.3	6.4	9.7	1	0		High
Q92797	Symplekin OS=Homo sapiens OX=9606 GN=SYMPK PE=1 SV=2	6	4	4	4	1	1274	141.1	6.13	9.66	4	0	9.20926e+06	High
P37235	Hippocalcin-like protein 1 OS=Homo sapiens OX=9606 GN=HPCAL1 PE=1 SV=3	30	4	4	4	1	193	22.3	5.35	9.66	4	0	2.21038e+07	High
Q99615	DnaJ homolog subfamily C member 7 OS=Homo sapiens OX=9606 GN=DNAJC7 PE=1 SV=2	11	4	4	4	1	494	56.4	6.96	9.66	4	0	1.39585e+07	High
Q96GQ7	Probable ATP-dependent RNA helicase DDX27 OS=Homo sapiens OX=9606 GN=DDX27 PE=1 SV=2	7	5	5	5	1	796	89.8	9.28	9.64	5	0	2.57211e+07	High
Q13492	Phosphatidylinositol-binding clathrin assembly protein OS=Homo sapiens OX=9606 GN=PICALM PE=1 SV=2	7	4	6	4	1	652	70.7	7.9	9.62	4	0	1.6614e+07	High
O43776	Asparagine--tRNA ligase, cytoplasmic OS=Homo sapiens OX=9606 GN=NARS PE=1 SV=1	12	4	5	4	1	548	62.9	6.25	9.55	4	0	1.63934e+07	High
P30153	Serine/threonine-protein phosphatase 2A 65 kDa regulatory subunit A alpha isoform OS=Homo sapiens OX=9606 GN=PPP2R1A PE=1 SV=4	8	3	4	3	1	589	65.3	5.11	9.53	3	0	35311467	High
Q9BZE1	39S ribosomal protein L37, mitochondrial OS=Homo sapiens OX=9606 GN=MRPL37 PE=1 SV=2	15	4	4	4	1	423	48.1	8.59	9.52	4	0	21328778	High
Q8WUA4	General transcription factor 3C polypeptide 2 OS=Homo sapiens OX=9606 GN=GTF3C2 PE=1 SV=2	7	4	4	4	1	911	100.6	7.31	9.51	4	0	9.37996e+06	High
P27105	Erythrocyte band 7 integral membrane protein OS=Homo sapiens OX=9606 GN=STOM PE=1 SV=3	31	5	5	5	1	288	31.7	7.88	9.51	5	0	46382438	High
P11233	Ras-related protein Ral-A OS=Homo sapiens OX=9606 GN=RALA PE=1 SV=1	20	4	4	2	1	206	23.6	7.11	9.5	4	2	24104963	High
P63241	Eukaryotic translation initiation factor 5A-1 OS=Homo sapiens OX=9606 GN=EIF5A PE=1 SV=2	28	3	4	3	1	154	16.8	5.24	9.5	3	0	7.38602e+07	High
Q8WWQ0	PH-interacting protein OS=Homo sapiens OX=9606 GN=PHIP PE=1 SV=2	4	4	5	4	1	1821	206.6	8.85	9.47	4	0	14204332	High
P61163	Alpha-centractin OS=Homo sapiens OX=9606 GN=ACTR1A PE=1 SV=1	18	5	5	4	1	376	42.6	6.64	9.39	5	0	31725810	High
Q9UKF6	Cleavage and polyadenylation specificity factor subunit 3 OS=Homo sapiens OX=9606 GN=CPSF3 PE=1 SV=1	7	4	4	4	1	684	77.4	5.6	9.39	4	0	1.07585e+07	High
P11166	Solute carrier family 2, facilitated glucose transporter member 1 OS=Homo sapiens OX=9606 GN=SLC2A1 PE=1 SV=2	7	3	3	3	1	492	54	8.72	9.39	3	0	27556849	High
O94855	Protein transport protein Sec24D OS=Homo sapiens OX=9606 GN=SEC24D PE=1 SV=2	6	3	4	3	1	1032	112.9	7.25	9.33	3	0	2.1076e+07	High
P20839	Inosine-5'-monophosphate dehydrogenase 1 OS=Homo sapiens OX=9606 GN=IMPDH1 PE=1 SV=2	9	4	5	4	1	514	55.4	6.9	9.3	4	0	1.55767e+07	High
Q9H7B2	Ribosome production factor 2 homolog OS=Homo sapiens OX=9606 GN=RPF2 PE=1 SV=2	21	4	4	4	1	306	35.6	9.99	9.28	4	0	25934479	High
Q15386	Ubiquitin-protein ligase E3C OS=Homo sapiens OX=9606 GN=UBE3C PE=1 SV=3	5	3	3	3	1	1083	123.8	6.71	9.27	3	0	1.8696e+07	High
Q9NT62	Ubiquitin-like-conjugating enzyme ATG3 OS=Homo sapiens OX=9606 GN=ATG3 PE=1 SV=1	17	4	4	4	1	314	35.8	4.74	9.27	4	0	2.04768e+07	High
Q7L2H7	Eukaryotic translation initiation factor 3 subunit M OS=Homo sapiens OX=9606 GN=EIF3M PE=1 SV=1	19	5	5	5	1	374	42.5	5.63	9.25	5	0	18728680	High
Q9BPW8	Protein NipSnap homolog 1 OS=Homo sapiens OX=9606 GN=NIPSNAP1 PE=1 SV=1	22	4	5	4	1	284	33.3	9.31	9.23	4	0	50546775	High
Q14692	Ribosome biogenesis protein BMS1 homolog OS=Homo sapiens OX=9606 GN=BMS1 PE=1 SV=1	5	4	4	4	1	1282	145.7	6.44	9.21	4	0	8.98924e+06	High
P47756	F-actin-capping protein subunit beta OS=Homo sapiens OX=9606 GN=CAPZB PE=1 SV=4	21	4	4	4	1	277	31.3	5.59	9.21	4	0	3.64096e+07	High
Q03701	CCAAT/enhancer-binding protein zeta OS=Homo sapiens OX=9606 GN=CEBPZ PE=1 SV=3	6	4	5	4	1	1054	120.9	5.94	9.15	4	0	2.37494e+07	High
O60832	H/ACA ribonucleoprotein complex subunit DKC1 OS=Homo sapiens OX=9606 GN=DKC1 PE=1 SV=3	8	3	4	3	1	514	57.6	9.42	9.14	3	0	43370137	High
Q8NBU5	ATPase family AAA domain-containing protein 1 OS=Homo sapiens OX=9606 GN=ATAD1 PE=1 SV=1	12	2	3	2	1	361	40.7	6.9	9.13	2	0	4.07494e+06	High
P61964	WD repeat-containing protein 5 OS=Homo sapiens OX=9606 GN=WDR5 PE=1 SV=1	23	5	5	5	1	334	36.6	8.27	9.13	5	0	2.80661e+07	High
Q96HY6	DDRGK domain-containing protein 1 OS=Homo sapiens OX=9606 GN=DDRGK1 PE=1 SV=2	14	3	4	3	1	314	35.6	5.12	9.13	3	0	3.05211e+07	High
Q7L576	Cytoplasmic FMR1-interacting protein 1 OS=Homo sapiens OX=9606 GN=CYFIP1 PE=1 SV=1	4	5	5	5	1	1253	145.1	6.9	9.13	5	0	1.13687e+07	High
P46013	Proliferation marker protein Ki-67 OS=Homo sapiens OX=9606 GN=MKI67 PE=1 SV=2	2	4	4	4	1	3256	358.5	9.45	9.07	4	0	2.68959e+07	High
Q96RQ3	Methylcrotonoyl-CoA carboxylase subunit alpha, mitochondrial OS=Homo sapiens OX=9606 GN=MCCC1 PE=1 SV=3	8	4	4	4	1	725	80.4	7.78	9.06	4	0	36590741	High
Q13501	Sequestosome-1 OS=Homo sapiens OX=9606 GN=SQSTM1 PE=1 SV=1	8	2	3	2	1	440	47.7	5.22	9.06	2	0	5441617	High
P31947	14-3-3 protein sigma OS=Homo sapiens OX=9606 GN=SFN PE=1 SV=1	16	4	4	1	1	248	27.8	4.74	9.05	4	0		High
Q9NYF8	Bcl-2-associated transcription factor 1 OS=Homo sapiens OX=9606 GN=BCLAF1 PE=1 SV=2	4	2	3	2	1	920	106.1	9.98	9.02	2	0	20257628	High
P55809	Succinyl-CoA:3-ketoacid coenzyme A transferase 1, mitochondrial OS=Homo sapiens OX=9606 GN=OXCT1 PE=1 SV=1	16	4	5	4	1	520	56.1	7.46	9.02	4	0	1.07216e+07	High
Q9UJX3	Anaphase-promoting complex subunit 7 OS=Homo sapiens OX=9606 GN=ANAPC7 PE=1 SV=4	13	5	5	5	1	599	66.8	5.64	8.99	5	0	2.21946e+07	High
P07237	Protein disulfide-isomerase OS=Homo sapiens OX=9606 GN=P4HB PE=1 SV=3	11	4	4	4	1	508	57.1	4.87	8.97	4	0	3.38056e+07	High
P25789	Proteasome subunit alpha type-4 OS=Homo sapiens OX=9606 GN=PSMA4 PE=1 SV=1	12	2	3	2	1	261	29.5	7.72	8.96	2	0	2.5917e+07	High
Q9C0D9	Ethanolaminephosphotransferase 1 OS=Homo sapiens OX=9606 GN=SELENOI PE=1 SV=3	9	2	3	2	1	397	45.2	6.6	8.96	2	0	22651422	High
P53007	Tricarboxylate transport protein, mitochondrial OS=Homo sapiens OX=9606 GN=SLC25A1 PE=1 SV=2	21	5	5	5	1	311	34	9.89	8.95	5	0	4.60231e+07	High
Q2NL82	Pre-rRNA-processing protein TSR1 homolog OS=Homo sapiens OX=9606 GN=TSR1 PE=1 SV=1	10	4	4	4	1	804	91.8	7.42	8.95	4	0	1.79198e+07	High
Q7Z3K3	Pogo transposable element with ZNF domain OS=Homo sapiens OX=9606 GN=POGZ PE=1 SV=2	4	3	3	3	1	1410	155.2	7.4	8.95	3	0	4929296	High
Q9BSJ2	Gamma-tubulin complex component 2 OS=Homo sapiens OX=9606 GN=TUBGCP2 PE=1 SV=2	8	4	4	4	1	902	102.5	6.84	8.95	4	0	15773172	High
O43813	Glutathione S-transferase LANCL1 OS=Homo sapiens OX=9606 GN=LANCL1 PE=1 SV=1	16	4	4	4	1	399	45.3	7.75	8.94	4	0	4.51136e+07	High
Q9UBU9	Nuclear RNA export factor 1 OS=Homo sapiens OX=9606 GN=NXF1 PE=1 SV=1	10	5	5	5	1	619	70.1	8.51	8.92	5	0	1.64611e+07	High
Q9NR50	Translation initiation factor eIF-2B subunit gamma OS=Homo sapiens OX=9606 GN=EIF2B3 PE=1 SV=1	13	4	4	4	1	452	50.2	6.47	8.92	4	0	1.56401e+07	High
Q9H2U1	ATP-dependent DNA/RNA helicase DHX36 OS=Homo sapiens OX=9606 GN=DHX36 PE=1 SV=2	7	5	5	5	1	1008	114.7	7.68	8.86	5	0	2.10148e+07	High
P61011	Signal recognition particle 54 kDa protein OS=Homo sapiens OX=9606 GN=SRP54 PE=1 SV=1	8	2	3	2	1	504	55.7	8.75	8.85	2	0	14217143	High
Q15554	Telomeric repeat-binding factor 2 OS=Homo sapiens OX=9606 GN=TERF2 PE=1 SV=3	12	4	4	4	1	542	59.6	9.35	8.83	4	0	1.33281e+07	High
Q14C86	GTPase-activating protein and VPS9 domain-containing protein 1 OS=Homo sapiens OX=9606 GN=GAPVD1 PE=1 SV=2	5	5	5	5	1	1478	164.9	5.22	8.81	5	0	3.49887e+07	High
Q9NX47	E3 ubiquitin-protein ligase MARCH5 OS=Homo sapiens OX=9606 GN=MARCH5 PE=1 SV=1	18	3	4	3	1	278	31.2	8.7	8.78	3	0	4.64236e+07	High
Q9Y5S9	RNA-binding protein 8A OS=Homo sapiens OX=9606 GN=RBM8A PE=1 SV=1	11	1	3	1	1	174	19.9	5.72	8.75	1	0	26275518	High
P15291	Beta-1,4-galactosyltransferase 1 OS=Homo sapiens OX=9606 GN=B4GALT1 PE=1 SV=5	15	4	6	4	1	398	43.9	8.65	8.72	4	0	3.14039e+07	High
P43034	Platelet-activating factor acetylhydrolase IB subunit alpha OS=Homo sapiens OX=9606 GN=PAFAH1B1 PE=1 SV=2	10	3	4	2	1	410	46.6	7.37	8.65	3	0	40560476	High
P50213	Isocitrate dehydrogenase [NAD] subunit alpha, mitochondrial OS=Homo sapiens OX=9606 GN=IDH3A PE=1 SV=1	16	4	5	4	1	366	39.6	6.92	8.64	4	0	48976734	High
Q9NRX1	RNA-binding protein PNO1 OS=Homo sapiens OX=9606 GN=PNO1 PE=1 SV=1	12	2	3	2	1	252	27.9	9.73	8.64	2	0	1.07489e+07	High
P61158	Actin-related protein 3 OS=Homo sapiens OX=9606 GN=ACTR3 PE=1 SV=3	20	4	4	4	1	418	47.3	5.88	8.63	4	0	33527595	High
Q8TED0	U3 small nucleolar RNA-associated protein 15 homolog OS=Homo sapiens OX=9606 GN=UTP15 PE=1 SV=3	10	4	4	4	1	518	58.4	9.11	8.63	4	0	1.53865e+07	High
Q8TC12	Retinol dehydrogenase 11 OS=Homo sapiens OX=9606 GN=RDH11 PE=1 SV=2	20	4	4	4	1	318	35.4	8.82	8.62	4	0	2.89908e+07	High
O95758	Polypyrimidine tract-binding protein 3 OS=Homo sapiens OX=9606 GN=PTBP3 PE=1 SV=2	9	3	3	2	1	552	59.7	9.04	8.61	3	0		High
Q8NFH3	Nucleoporin Nup43 OS=Homo sapiens OX=9606 GN=NUP43 PE=1 SV=1	8	2	3	2	1	380	42.1	5.63	8.6	2	0	2.55644e+07	High
O15371	Eukaryotic translation initiation factor 3 subunit D OS=Homo sapiens OX=9606 GN=EIF3D PE=1 SV=1	8	3	3	3	1	548	63.9	6.05	8.59	3	0	2.12534e+07	High
Q9Y570	Protein phosphatase methylesterase 1 OS=Homo sapiens OX=9606 GN=PPME1 PE=1 SV=3	12	4	4	4	1	386	42.3	5.97	8.59	4	0	28507896	High
P42892	Endothelin-converting enzyme 1 OS=Homo sapiens OX=9606 GN=ECE1 PE=1 SV=2	2	1	3	1	1	770	87.1	5.88	8.58	1	0	7.49036e+06	High
O43684	Mitotic checkpoint protein BUB3 OS=Homo sapiens OX=9606 GN=BUB3 PE=1 SV=1	17	4	4	4	1	328	37.1	6.84	8.57	4	0	35564509	High
O96000	NADH dehydrogenase [ubiquinone] 1 beta subcomplex subunit 10 OS=Homo sapiens OX=9606 GN=NDUFB10 PE=1 SV=3	31	4	4	4	1	172	20.8	8.48	8.57	4	0	56573476	High
O43865	S-adenosylhomocysteine hydrolase-like protein 1 OS=Homo sapiens OX=9606 GN=AHCYL1 PE=1 SV=2	10	3	3	3	1	530	58.9	6.89	8.54	3	0	8.00035e+06	High
P62195	26S proteasome regulatory subunit 8 OS=Homo sapiens OX=9606 GN=PSMC5 PE=1 SV=1	13	3	3	3	1	406	45.6	7.55	8.51	3	0	4668994	High
P48449	Lanosterol synthase OS=Homo sapiens OX=9606 GN=LSS PE=1 SV=1	7	4	4	4	1	732	83.3	6.61	8.5	4	0	1.24021e+07	High
P43686	26S proteasome regulatory subunit 6B OS=Homo sapiens OX=9606 GN=PSMC4 PE=1 SV=2	14	4	4	4	1	418	47.3	5.21	8.49	4	0	2.07912e+07	High
O00203	AP-3 complex subunit beta-1 OS=Homo sapiens OX=9606 GN=AP3B1 PE=1 SV=3	6	5	5	5	1	1094	121.2	6.04	8.47	5	0	2.79894e+07	High
Q9Y2W1	Thyroid hormone receptor-associated protein 3 OS=Homo sapiens OX=9606 GN=THRAP3 PE=1 SV=2	5	3	5	3	1	955	108.6	10.15	8.45	3	0	9.47388e+07	High
O95747	Serine/threonine-protein kinase OSR1 OS=Homo sapiens OX=9606 GN=OXSR1 PE=1 SV=1	10	3	3	3	1	527	58	6.43	8.42	3	0	26852929	High
Q15717	ELAV-like protein 1 OS=Homo sapiens OX=9606 GN=ELAVL1 PE=1 SV=2	21	4	4	4	1	326	36.1	9.17	8.41	4	0	4.76692e+07	High
Q9UBI6	Guanine nucleotide-binding protein G(I)/G(S)/G(O) subunit gamma-12 OS=Homo sapiens OX=9606 GN=GNG12 PE=1 SV=3	51	3	3	3	1	72	8	8.97	8.41	3	0	1.41665e+07	High
P49916	DNA ligase 3 OS=Homo sapiens OX=9606 GN=LIG3 PE=1 SV=2	5	4	4	4	1	1009	112.8	9.01	8.39	4	0	15436561	High
O00154	Cytosolic acyl coenzyme A thioester hydrolase OS=Homo sapiens OX=9606 GN=ACOT7 PE=1 SV=3	11	3	3	3	1	380	41.8	8.54	8.34	3	0	1.83012e+07	High
O96019	Actin-like protein 6A OS=Homo sapiens OX=9606 GN=ACTL6A PE=1 SV=1	14	3	3	3	1	429	47.4	5.6	8.34	3	0	2.11544e+07	High
P11908	Ribose-phosphate pyrophosphokinase 2 OS=Homo sapiens OX=9606 GN=PRPS2 PE=1 SV=2	12	3	4	3	1	318	34.7	6.61	8.32	3	0	39054207	High
P27694	Replication protein A 70 kDa DNA-binding subunit OS=Homo sapiens OX=9606 GN=RPA1 PE=1 SV=2	8	3	4	3	1	616	68.1	7.21	8.32	3	0	40229060	High
Q16539	Mitogen-activated protein kinase 14 OS=Homo sapiens OX=9606 GN=MAPK14 PE=1 SV=3	15	3	3	3	1	360	41.3	5.78	8.31	3	0	23387291	High
P82650	28S ribosomal protein S22, mitochondrial OS=Homo sapiens OX=9606 GN=MRPS22 PE=1 SV=1	16	4	5	4	1	360	41.3	7.9	8.31	4	0	2.75368e+07	High
O95433	Activator of 90 kDa heat shock protein ATPase homolog 1 OS=Homo sapiens OX=9606 GN=AHSA1 PE=1 SV=1	9	2	3	2	1	338	38.3	5.53	8.3	2	0	2.70553e+07	High
Q8IXI2	Mitochondrial Rho GTPase 1 OS=Homo sapiens OX=9606 GN=RHOT1 PE=1 SV=2	10	5	5	5	1	618	70.7	6.27	8.28	5	0	2.42785e+07	High
P20645	Cation-dependent mannose-6-phosphate receptor OS=Homo sapiens OX=9606 GN=M6PR PE=1 SV=1	13	3	3	3	1	277	31	5.83	8.25	3	0	27211785	High
P29317	Ephrin type-A receptor 2 OS=Homo sapiens OX=9606 GN=EPHA2 PE=1 SV=2	3	2	3	2	1	976	108.2	6.23	8.25	2	0	5567109	High
Q5JWF2	Guanine nucleotide-binding protein G(s) subunit alpha isoforms XLas OS=Homo sapiens OX=9606 GN=GNAS PE=1 SV=2	5	4	4	3	1	1037	111	5.03	8.22	4	0	20856210	High
Q96D46	60S ribosomal export protein NMD3 OS=Homo sapiens OX=9606 GN=NMD3 PE=1 SV=1	13	3	4	3	1	503	57.6	7.14	8.21	3	0	27973154	High
Q9Y3D7	Mitochondrial import inner membrane translocase subunit TIM16 OS=Homo sapiens OX=9606 GN=PAM16 PE=1 SV=2	18	1	2	1	1	125	13.8	9.7	8.19	1	0		High
Q9Y2T2	AP-3 complex subunit mu-1 OS=Homo sapiens OX=9606 GN=AP3M1 PE=1 SV=1	15	3	3	3	1	418	46.9	6.93	8.18	3	0	1.25354e+07	High
Q9NVN8	Guanine nucleotide-binding protein-like 3-like protein OS=Homo sapiens OX=9606 GN=GNL3L PE=1 SV=1	11	3	3	3	1	582	65.5	8.44	8.16	3	0	6.91881e+06	High
Q5JVF3	PCI domain-containing protein 2 OS=Homo sapiens OX=9606 GN=PCID2 PE=1 SV=2	8	3	4	3	1	399	46	8.53	8.15	3	0	1.57844e+07	High
O15381	Nuclear valosin-containing protein-like OS=Homo sapiens OX=9606 GN=NVL PE=1 SV=1	6	3	3	3	1	856	95	6.48	8.15	3	0	1.14716e+07	High
P61254	60S ribosomal protein L26 OS=Homo sapiens OX=9606 GN=RPL26 PE=1 SV=1	21	4	5	4	1	145	17.2	10.55	8.15	4	0	1.15915e+08	High
P62306	Small nuclear ribonucleoprotein F OS=Homo sapiens OX=9606 GN=SNRPF PE=1 SV=1	15	2	3	2	1	86	9.7	4.67	8.14	2	0	1.70991e+07	High
O75521	Enoyl-CoA delta isomerase 2, mitochondrial OS=Homo sapiens OX=9606 GN=ECI2 PE=1 SV=4	13	4	4	4	1	394	43.6	9	8.14	4	0	1.19984e+07	High
P61586	Transforming protein RhoA OS=Homo sapiens OX=9606 GN=RHOA PE=1 SV=1	18	4	5	1	1	193	21.8	6.1	8.09	4	0	16788014	High
P11717	Cation-independent mannose-6-phosphate receptor OS=Homo sapiens OX=9606 GN=IGF2R PE=1 SV=3	1	1	2	1	1	2491	274.2	5.94	8.08	1	0	6959650	High
Q7L0Y3	tRNA methyltransferase 10 homolog C OS=Homo sapiens OX=9606 GN=TRMT10C PE=1 SV=2	10	4	4	4	1	403	47.3	9.36	8.05	4	0	2.25871e+07	High
P09471	Guanine nucleotide-binding protein G(o) subunit alpha OS=Homo sapiens OX=9606 GN=GNAO1 PE=1 SV=4	11	3	4	1	1	354	40	5.53	8.05	3	0		High
P13073	Cytochrome c oxidase subunit 4 isoform 1, mitochondrial OS=Homo sapiens OX=9606 GN=COX4I1 PE=1 SV=1	17	3	5	3	1	169	19.6	9.51	8.04	3	0	5.11222e+07	High
Q9P2R3	Rabankyrin-5 OS=Homo sapiens OX=9606 GN=ANKFY1 PE=1 SV=2	6	4	4	4	1	1169	128.3	6.1	8.04	4	0	1.39006e+07	High
P62633	Cellular nucleic acid-binding protein OS=Homo sapiens OX=9606 GN=CNBP PE=1 SV=1	16	2	3	2	1	177	19.5	7.71	8.02	2	0	9.84258e+06	High
Q6UW68	Transmembrane protein 205 OS=Homo sapiens OX=9606 GN=TMEM205 PE=1 SV=1	17	2	3	2	1	189	21.2	8.62	8.02	2	0	25580738	High
Q9BYX2	TBC1 domain family member 2A OS=Homo sapiens OX=9606 GN=TBC1D2 PE=1 SV=3	5	3	4	3	1	928	105.3	6.58	8	3	0	4.0425e+06	High
Q7LGA3	Heparan sulfate 2-O-sulfotransferase 1 OS=Homo sapiens OX=9606 GN=HS2ST1 PE=1 SV=1	12	3	3	3	1	356	41.9	8.69	8	3	0	15121795	High
Q9NV31	U3 small nucleolar ribonucleoprotein protein IMP3 OS=Homo sapiens OX=9606 GN=IMP3 PE=1 SV=1	27	3	3	3	1	184	21.8	9.5	7.99	3	0	18488346	High
Q8WX92	Negative elongation factor B OS=Homo sapiens OX=9606 GN=NELFB PE=1 SV=1	9	4	4	4	1	580	65.7	6.13	7.98	4	0	13319860	High
O00743	Serine/threonine-protein phosphatase 6 catalytic subunit OS=Homo sapiens OX=9606 GN=PPP6C PE=1 SV=1	17	3	3	3	1	305	35.1	5.69	7.98	3	0	5392800	High
Q09666	Neuroblast differentiation-associated protein AHNAK OS=Homo sapiens OX=9606 GN=AHNAK PE=1 SV=2	1	3	3	3	1	5890	628.7	6.15	7.97	3	0	2.2515e+07	High
Q13112	Chromatin assembly factor 1 subunit B OS=Homo sapiens OX=9606 GN=CHAF1B PE=1 SV=1	11	3	3	3	1	559	61.5	7.5	7.96	3	0	11414333	High
P13667	Protein disulfide-isomerase A4 OS=Homo sapiens OX=9606 GN=PDIA4 PE=1 SV=2	11	6	6	6	1	645	72.9	5.07	7.95	6	0	4.58188e+07	High
O75691	Small subunit processome component 20 homolog OS=Homo sapiens OX=9606 GN=UTP20 PE=1 SV=3	3	6	6	6	1	2785	318.2	7.39	7.95	6	0	1.53489e+07	High
Q8IYB3	Serine/arginine repetitive matrix protein 1 OS=Homo sapiens OX=9606 GN=SRRM1 PE=1 SV=2	3	2	3	2	1	904	102.3	11.84	7.92	2	0	18605564	High
Q9UGP8	Translocation protein SEC63 homolog OS=Homo sapiens OX=9606 GN=SEC63 PE=1 SV=2	8	5	5	5	1	760	87.9	5.31	7.91	5	0	2.43996e+07	High
O14828	Secretory carrier-associated membrane protein 3 OS=Homo sapiens OX=9606 GN=SCAMP3 PE=1 SV=3	13	3	3	3	1	347	38.3	7.64	7.89	3	0	1.64092e+07	High
Q96HC4	PDZ and LIM domain protein 5 OS=Homo sapiens OX=9606 GN=PDLIM5 PE=1 SV=5	4	2	3	2	1	596	63.9	8.21	7.85	2	0	3.08048e+07	High
O15213	WD repeat-containing protein 46 OS=Homo sapiens OX=9606 GN=WDR46 PE=1 SV=3	5	2	3	2	1	610	68	9.67	7.84	2	0	1.58123e+07	High
Q9Y4H2	Insulin receptor substrate 2 OS=Homo sapiens OX=9606 GN=IRS2 PE=1 SV=2	2	1	2	1	1	1338	137.2	8.65	7.82	1	0	2.6102e+06	High
Q99720	Sigma non-opioid intracellular receptor 1 OS=Homo sapiens OX=9606 GN=SIGMAR1 PE=1 SV=1	21	2	3	2	1	223	25.1	5.96	7.81	2	0	17739388	High
Q16666	Gamma-interferon-inducible protein 16 OS=Homo sapiens OX=9606 GN=IFI16 PE=1 SV=3	6	4	4	4	1	785	88.2	9.28	7.8	4	0	12405863	High
Q86U38	Nucleolar protein 9 OS=Homo sapiens OX=9606 GN=NOP9 PE=1 SV=1	10	4	4	4	1	636	69.4	7.28	7.8	4	0	3.37296e+07	High
Q9NZI8	Insulin-like growth factor 2 mRNA-binding protein 1 OS=Homo sapiens OX=9606 GN=IGF2BP1 PE=1 SV=2	13	6	6	5	1	577	63.4	9.2	7.79	6	0	2.35008e+07	High
P46778	60S ribosomal protein L21 OS=Homo sapiens OX=9606 GN=RPL21 PE=1 SV=2	31	4	5	4	1	160	18.6	10.49	7.79	4	0	2.95154e+08	High
Q9H8Y5	Ankyrin repeat and zinc finger domain-containing protein 1 OS=Homo sapiens OX=9606 GN=ANKZF1 PE=1 SV=1	6	2	3	2	1	726	80.9	8.41	7.77	2	0	6.90314e+06	High
Q92974	Rho guanine nucleotide exchange factor 2 OS=Homo sapiens OX=9606 GN=ARHGEF2 PE=1 SV=4	6	3	3	3	1	986	111.5	7.27	7.77	3	0	15475308	High
Q16850	Lanosterol 14-alpha demethylase OS=Homo sapiens OX=9606 GN=CYP51A1 PE=1 SV=3	6	2	3	2	1	503	56.8	8.53	7.75	2	0	3.2494e+07	High
O43837	Isocitrate dehydrogenase [NAD] subunit beta, mitochondrial OS=Homo sapiens OX=9606 GN=IDH3B PE=1 SV=2	13	3	4	3	1	385	42.2	8.46	7.74	3	0	2.60085e+07	High
P11177	Pyruvate dehydrogenase E1 component subunit beta, mitochondrial OS=Homo sapiens OX=9606 GN=PDHB PE=1 SV=3	12	3	3	3	1	359	39.2	6.65	7.74	3	0	13776904	High
O00139	Kinesin-like protein KIF2A OS=Homo sapiens OX=9606 GN=KIF2A PE=1 SV=3	6	3	3	3	1	706	79.9	6.68	7.73	3	0	1.0688e+07	High
Q15125	3-beta-hydroxysteroid-Delta(8),Delta(7)-isomerase OS=Homo sapiens OX=9606 GN=EBP PE=1 SV=3	10	2	3	2	1	230	26.3	7.9	7.72	2	0	3.69798e+07	High
O75718	Cartilage-associated protein OS=Homo sapiens OX=9606 GN=CRTAP PE=1 SV=1	14	5	5	5	1	401	46.5	5.73	7.71	5	0	3.04468e+07	High
Q9NVH0	Exonuclease 3'-5' domain-containing protein 2 OS=Homo sapiens OX=9606 GN=EXD2 PE=1 SV=2	5	2	3	2	1	621	70.3	8.32	7.68	2	0	4.62493e+06	High
Q8TAA3	Proteasome subunit alpha-type 8 OS=Homo sapiens OX=9606 GN=PSMA8 PE=2 SV=3	27	5	6	1	1	256	28.5	8.98	7.67	5	0	2.22089e+06	High
P46734	Dual specificity mitogen-activated protein kinase kinase 3 OS=Homo sapiens OX=9606 GN=MAP2K3 PE=1 SV=2	13	3	3	3	1	347	39.3	7.43	7.64	3	0	12703351	High
Q9Y3E5	Peptidyl-tRNA hydrolase 2, mitochondrial OS=Homo sapiens OX=9606 GN=PTRH2 PE=1 SV=1	27	3	3	3	1	179	19.2	8.73	7.64	3	0	22073406	High
Q12789	General transcription factor 3C polypeptide 1 OS=Homo sapiens OX=9606 GN=GTF3C1 PE=1 SV=4	2	3	3	3	1	2109	238.7	7.3	7.63	3	0	9.14074e+06	High
O60749	Sorting nexin-2 OS=Homo sapiens OX=9606 GN=SNX2 PE=1 SV=2	12	5	5	3	1	519	58.4	5.12	7.62	5	0	21488183	High
O75832	26S proteasome non-ATPase regulatory subunit 10 OS=Homo sapiens OX=9606 GN=PSMD10 PE=1 SV=1	23	3	3	3	1	226	24.4	6.1	7.6	3	0	1.01765e+07	High
Q8N2U0	Transmembrane protein 256 OS=Homo sapiens OX=9606 GN=TMEM256 PE=3 SV=1	25	1	2	1	1	113	11.7	8.94	7.56	1	0	27358924	High
Q9BQ67	Glutamate-rich WD repeat-containing protein 1 OS=Homo sapiens OX=9606 GN=GRWD1 PE=1 SV=1	9	2	2	2	1	446	49.4	4.92	7.56	2	0	15701384	High
Q13309	S-phase kinase-associated protein 2 OS=Homo sapiens OX=9606 GN=SKP2 PE=1 SV=2	14	4	4	4	1	424	47.7	7.11	7.56	4	0	1.88576e+07	High
O00429	Dynamin-1-like protein OS=Homo sapiens OX=9606 GN=DNM1L PE=1 SV=2	5	3	3	3	1	736	81.8	6.81	7.55	3	0	1.38747e+06	High
P17096	High mobility group protein HMG-I/HMG-Y OS=Homo sapiens OX=9606 GN=HMGA1 PE=1 SV=3	18	1	2	1	1	107	11.7	10.32	7.55	1	0	10616538	High
P35658	Nuclear pore complex protein Nup214 OS=Homo sapiens OX=9606 GN=NUP214 PE=1 SV=2	2	3	3	3	1	2090	213.5	7.47	7.54	3	0	8808994	High
Q13155	Aminoacyl tRNA synthase complex-interacting multifunctional protein 2 OS=Homo sapiens OX=9606 GN=AIMP2 PE=1 SV=2	27	4	4	4	1	320	35.3	8.22	7.51	4	0	42710483	High
Q96AE4	Far upstream element-binding protein 1 OS=Homo sapiens OX=9606 GN=FUBP1 PE=1 SV=3	6	3	3	2	1	644	67.5	7.61	7.51	3	0	7892927	High
P25787	Proteasome subunit alpha type-2 OS=Homo sapiens OX=9606 GN=PSMA2 PE=1 SV=2	9	1	2	1	1	234	25.9	7.43	7.51	1	0	9.42572e+06	High
P98179	RNA-binding protein 3 OS=Homo sapiens OX=9606 GN=RBM3 PE=1 SV=1	32	2	2	2	1	157	17.2	8.91	7.49	2	0	14237572	High
Q9GZT3	SRA stem-loop-interacting RNA-binding protein, mitochondrial OS=Homo sapiens OX=9606 GN=SLIRP PE=1 SV=1	36	3	3	3	1	109	12.3	10.24	7.48	3	0	44043348	High
Q9NYH9	U3 small nucleolar RNA-associated protein 6 homolog OS=Homo sapiens OX=9606 GN=UTP6 PE=2 SV=2	4	2	3	2	1	597	70.1	7.28	7.48	2	0	3.89404e+06	High
Q96T88	E3 ubiquitin-protein ligase UHRF1 OS=Homo sapiens OX=9606 GN=UHRF1 PE=1 SV=1	7	3	3	3	1	793	89.8	7.56	7.47	3	0	4256046	High
P00387	NADH-cytochrome b5 reductase 3 OS=Homo sapiens OX=9606 GN=CYB5R3 PE=1 SV=3	21	3	4	3	1	301	34.2	7.59	7.45	3	0	21559047	High
Q96JG6	Syndetin OS=Homo sapiens OX=9606 GN=VPS50 PE=1 SV=3	6	4	4	4	1	964	111.1	6.2	7.45	4	0	3.9824e+06	High
Q9Y3C6	Peptidyl-prolyl cis-trans isomerase-like 1 OS=Homo sapiens OX=9606 GN=PPIL1 PE=1 SV=1	10	1	2	1	1	166	18.2	7.99	7.44	1	0	9363306	High
Q96ME7	Zinc finger protein 512 OS=Homo sapiens OX=9606 GN=ZNF512 PE=1 SV=2	9	3	5	3	1	567	64.6	9.76	7.43	3	0	1.27869e+07	High
P53701	Cytochrome c-type heme lyase OS=Homo sapiens OX=9606 GN=HCCS PE=1 SV=1	16	3	3	3	1	268	30.6	6.68	7.42	3	0	18022502	High
P55072	Transitional endoplasmic reticulum ATPase OS=Homo sapiens OX=9606 GN=VCP PE=1 SV=4	6	3	4	3	1	806	89.3	5.26	7.42	3	0	21782665	High
Q9H4L4	Sentrin-specific protease 3 OS=Homo sapiens OX=9606 GN=SENP3 PE=1 SV=2	8	3	3	3	1	574	65	8.56	7.41	3	0	13493597	High
P28066	Proteasome subunit alpha type-5 OS=Homo sapiens OX=9606 GN=PSMA5 PE=1 SV=3	13	2	3	2	1	241	26.4	4.79	7.41	2	0	46531932	High
P55010	Eukaryotic translation initiation factor 5 OS=Homo sapiens OX=9606 GN=EIF5 PE=1 SV=2	10	3	3	3	1	431	49.2	5.58	7.4	3	0	2.42201e+07	High
Q6P1J9	Parafibromin OS=Homo sapiens OX=9606 GN=CDC73 PE=1 SV=1	10	3	3	3	1	531	60.5	9.61	7.4	3	0	26064550	High
O76071	Probable cytosolic iron-sulfur protein assembly protein CIAO1 OS=Homo sapiens OX=9606 GN=CIAO1 PE=1 SV=1	14	3	4	3	1	339	37.8	4.97	7.4	3	0	25345596	High
O15027	Protein transport protein Sec16A OS=Homo sapiens OX=9606 GN=SEC16A PE=1 SV=4	2	3	3	3	1	2357	251.7	5.8	7.4	3	0	1.05651e+07	High
P60866	40S ribosomal protein S20 OS=Homo sapiens OX=9606 GN=RPS20 PE=1 SV=1	19	2	3	2	1	119	13.4	9.94	7.38	2	0	83051286	High
O95373	Importin-7 OS=Homo sapiens OX=9606 GN=IPO7 PE=1 SV=1	4	3	3	3	1	1038	119.4	4.82	7.38	3	0	4458022	High
O75880	Protein SCO1 homolog, mitochondrial OS=Homo sapiens OX=9606 GN=SCO1 PE=1 SV=1	12	2	3	2	1	301	33.8	8.88	7.36	2	0	2.76578e+07	High
P62847	40S ribosomal protein S24 OS=Homo sapiens OX=9606 GN=RPS24 PE=1 SV=1	29	3	4	3	1	133	15.4	10.78	7.35	3	0	87803340	High
P62750	60S ribosomal protein L23a OS=Homo sapiens OX=9606 GN=RPL23A PE=1 SV=1	29	4	4	4	1	156	17.7	10.45	7.35	4	0	1.79746e+08	High
Q9H8H2	Probable ATP-dependent RNA helicase DDX31 OS=Homo sapiens OX=9606 GN=DDX31 PE=1 SV=2	7	3	4	3	1	851	94	9.99	7.34	3	0	8547214	High
Q12873	Chromodomain-helicase-DNA-binding protein 3 OS=Homo sapiens OX=9606 GN=CHD3 PE=1 SV=3	3	3	4	1	1	2000	226.5	7.3	7.32	3	0	2712506	High
O00468	Agrin OS=Homo sapiens OX=9606 GN=AGRN PE=1 SV=6	1	1	2	1	1	2068	217.2	6.39	7.32	1	0	2.09114e+06	High
O15160	DNA-directed RNA polymerases I and III subunit RPAC1 OS=Homo sapiens OX=9606 GN=POLR1C PE=1 SV=1	13	3	3	3	1	346	39.2	5.5	7.31	3	0	2.39272e+07	High
P36915	Guanine nucleotide-binding protein-like 1 OS=Homo sapiens OX=9606 GN=GNL1 PE=1 SV=2	9	4	5	4	1	607	68.6	5.8	7.3	4	0	2.41785e+07	High
Q9UDY4	DnaJ homolog subfamily B member 4 OS=Homo sapiens OX=9606 GN=DNAJB4 PE=1 SV=1	11	3	3	2	1	337	37.8	8.5	7.3	3	0	7.65232e+06	High
P27816	Microtubule-associated protein 4 OS=Homo sapiens OX=9606 GN=MAP4 PE=1 SV=3	3	2	2	2	1	1152	120.9	5.43	7.29	2	0	11086076	High
Q13596	Sorting nexin-1 OS=Homo sapiens OX=9606 GN=SNX1 PE=1 SV=3	15	6	6	4	1	522	59	5.15	7.29	6	2	7.50224e+07	High
Q9BVG8	Kinesin-like protein KIFC3 OS=Homo sapiens OX=9606 GN=KIFC3 PE=1 SV=4	4	3	3	3	1	833	92.7	7.69	7.29	3	0	1.03229e+07	High
Q15008	26S proteasome non-ATPase regulatory subunit 6 OS=Homo sapiens OX=9606 GN=PSMD6 PE=1 SV=1	13	4	6	4	1	389	45.5	5.62	7.28	4	0	3.02655e+07	High
P35251	Replication factor C subunit 1 OS=Homo sapiens OX=9606 GN=RFC1 PE=1 SV=4	4	3	3	3	1	1148	128.2	9.36	7.25	3	0	11374484	High
Q86UE4	Protein LYRIC OS=Homo sapiens OX=9606 GN=MTDH PE=1 SV=2	7	3	3	3	1	582	63.8	9.32	7.24	3	0	5.21903e+07	High
Q10589	Bone marrow stromal antigen 2 OS=Homo sapiens OX=9606 GN=BST2 PE=1 SV=1	14	2	3	2	1	180	19.8	5.6	7.22	2	0	3.08352e+06	High
P49585	Choline-phosphate cytidylyltransferase A OS=Homo sapiens OX=9606 GN=PCYT1A PE=1 SV=2	12	3	3	3	1	367	41.7	7.25	7.22	3	0	2.22158e+07	High
Q8IYB8	ATP-dependent RNA helicase SUPV3L1, mitochondrial OS=Homo sapiens OX=9606 GN=SUPV3L1 PE=1 SV=1	5	3	3	3	1	786	87.9	7.99	7.21	3	0	9.95198e+06	High
Q9HD45	Transmembrane 9 superfamily member 3 OS=Homo sapiens OX=9606 GN=TM9SF3 PE=1 SV=2	6	2	2	2	1	589	67.8	7.21	7.21	2	0	2.26452e+07	High
Q96N66	Lysophospholipid acyltransferase 7 OS=Homo sapiens OX=9606 GN=MBOAT7 PE=1 SV=2	11	3	3	3	1	472	52.7	8.97	7.21	3	0	18723059	High
A5YKK6	CCR4-NOT transcription complex subunit 1 OS=Homo sapiens OX=9606 GN=CNOT1 PE=1 SV=2	2	4	4	4	1	2376	266.8	7.11	7.21	4	0	1.80705e+07	High
O95831	Apoptosis-inducing factor 1, mitochondrial OS=Homo sapiens OX=9606 GN=AIFM1 PE=1 SV=1	8	4	4	4	1	613	66.9	8.95	7.21	4	0	1.95766e+07	High
Q9BYG3	MKI67 FHA domain-interacting nucleolar phosphoprotein OS=Homo sapiens OX=9606 GN=NIFK PE=1 SV=1	13	3	3	3	1	293	34.2	9.88	7.15	3	0	36464998	High
Q13042	Cell division cycle protein 16 homolog OS=Homo sapiens OX=9606 GN=CDC16 PE=1 SV=2	4	1	2	1	1	620	71.6	5.85	7.14	1	0	8.15667e+06	High
Q9P0J0	NADH dehydrogenase [ubiquinone] 1 alpha subcomplex subunit 13 OS=Homo sapiens OX=9606 GN=NDUFA13 PE=1 SV=3	16	2	3	2	1	144	16.7	8.43	7.14	2	0	3.56065e+07	High
Q04206	Transcription factor p65 OS=Homo sapiens OX=9606 GN=RELA PE=1 SV=2	5	2	3	2	1	551	60.2	5.68	7.13	2	0	24680392	High
Q8WWY3	U4/U6 small nuclear ribonucleoprotein Prp31 OS=Homo sapiens OX=9606 GN=PRPF31 PE=1 SV=2	10	3	4	3	1	499	55.4	5.78	7.12	3	0	15545405	High
P30533	Alpha-2-macroglobulin receptor-associated protein OS=Homo sapiens OX=9606 GN=LRPAP1 PE=1 SV=1	9	2	3	2	1	357	41.4	8.78	7.12	2	0	5.74059e+06	High
P98194	Calcium-transporting ATPase type 2C member 1 OS=Homo sapiens OX=9606 GN=ATP2C1 PE=1 SV=3	5	3	3	3	1	919	100.5	6.74	7.12	3	0	15911289	High
Q8NAV1	Pre-mRNA-splicing factor 38A OS=Homo sapiens OX=9606 GN=PRPF38A PE=1 SV=1	13	3	4	3	1	312	37.5	9.96	7.12	3	0	6225607	High
P37108	Signal recognition particle 14 kDa protein OS=Homo sapiens OX=9606 GN=SRP14 PE=1 SV=2	50	4	4	4	1	136	14.6	10.04	7.1	4	0	16639502	High
Q15836	Vesicle-associated membrane protein 3 OS=Homo sapiens OX=9606 GN=VAMP3 PE=1 SV=3	40	3	3	3	1	100	11.3	8.79	7.09	3	0	20826712	High
P30825	High affinity cationic amino acid transporter 1 OS=Homo sapiens OX=9606 GN=SLC7A1 PE=1 SV=1	5	2	3	2	1	629	67.6	5.43	7.09	2	0	1.28139e+07	High
Q8IYU8	Calcium uptake protein 2, mitochondrial OS=Homo sapiens OX=9606 GN=MICU2 PE=1 SV=2	12	3	3	3	1	434	49.6	9.09	7.09	3	0	14263736	High
Q07020	60S ribosomal protein L18 OS=Homo sapiens OX=9606 GN=RPL18 PE=1 SV=2	20	3	3	3	1	188	21.6	11.72	7.09	3	0	327561144	High
P22307	Non-specific lipid-transfer protein OS=Homo sapiens OX=9606 GN=SCP2 PE=1 SV=2	13	4	4	4	1	547	59	6.89	7.07	4	0	26624845	High
Q8N5K1	CDGSH iron-sulfur domain-containing protein 2 OS=Homo sapiens OX=9606 GN=CISD2 PE=1 SV=1	30	3	3	3	1	135	15.3	9.61	7.05	3	0	3.4835e+07	High
P26358	DNA (cytosine-5)-methyltransferase 1 OS=Homo sapiens OX=9606 GN=DNMT1 PE=1 SV=2	4	4	4	4	1	1616	183.1	7.75	7.05	4	0	1.69987e+07	High
P61769	Beta-2-microglobulin OS=Homo sapiens OX=9606 GN=B2M PE=1 SV=1	18	1	2	1	1	119	13.7	6.52	7.04	1	0	14289778	High
Q14320	Protein FAM50A OS=Homo sapiens OX=9606 GN=FAM50A PE=1 SV=2	8	2	3	2	1	339	40.2	6.83	7.04	2	0	15323894	High
Q96DG6	Carboxymethylenebutenolidase homolog OS=Homo sapiens OX=9606 GN=CMBL PE=1 SV=1	13	3	3	3	1	245	28	7.18	7.03	3	0	4.44545e+06	High
P11182	Lipoamide acyltransferase component of branched-chain alpha-keto acid dehydrogenase complex, mitochondrial OS=Homo sapiens OX=9606 GN=DBT PE=1 SV=3	10	4	5	4	1	482	53.5	8.51	7	4	0	1.10408e+07	High
Q14444	Caprin-1 OS=Homo sapiens OX=9606 GN=CAPRIN1 PE=1 SV=2	6	4	5	4	1	709	78.3	5.25	7	4	0	63109714	High
Q13310	Polyadenylate-binding protein 4 OS=Homo sapiens OX=9606 GN=PABPC4 PE=1 SV=1	7	3	3	1	1	644	70.7	9.26	7	3	0	3.64252e+06	High
Q92804	TATA-binding protein-associated factor 2N OS=Homo sapiens OX=9606 GN=TAF15 PE=1 SV=1	6	2	3	2	1	592	61.8	8.02	6.99	2	0	31381022	High
P53367	Arfaptin-1 OS=Homo sapiens OX=9606 GN=ARFIP1 PE=1 SV=2	11	3	3	3	1	373	41.7	6.7	6.97	3	0	2.48929e+07	High
Q15382	GTP-binding protein Rheb OS=Homo sapiens OX=9606 GN=RHEB PE=1 SV=1	21	3	4	3	1	184	20.5	5.92	6.95	3	0	41684176	High
P43307	Translocon-associated protein subunit alpha OS=Homo sapiens OX=9606 GN=SSR1 PE=1 SV=3	12	3	4	3	1	286	32.2	4.49	6.94	3	0	151601794	High
Q13330	Metastasis-associated protein MTA1 OS=Homo sapiens OX=9606 GN=MTA1 PE=1 SV=2	4	2	3	1	1	715	80.7	9.26	6.92	2	0	5197818	High
Q6IAN0	Dehydrogenase/reductase SDR family member 7B OS=Homo sapiens OX=9606 GN=DHRS7B PE=1 SV=2	17	4	4	4	1	325	35.1	9.55	6.88	4	0	2.24058e+07	High
O00178	GTP-binding protein 1 OS=Homo sapiens OX=9606 GN=GTPBP1 PE=1 SV=3	7	3	3	3	1	669	72.4	8.34	6.83	3	0	1.68616e+07	High
Q9ULX3	RNA-binding protein NOB1 OS=Homo sapiens OX=9606 GN=NOB1 PE=1 SV=1	10	3	3	3	1	412	46.6	7.18	6.82	3	0	8.60333e+06	High
O00461	Golgi integral membrane protein 4 OS=Homo sapiens OX=9606 GN=GOLIM4 PE=1 SV=1	6	3	4	3	1	696	81.8	4.77	6.81	3	0	3.62665e+07	High
Q9Y4W2	Ribosomal biogenesis protein LAS1L OS=Homo sapiens OX=9606 GN=LAS1L PE=1 SV=2	10	5	6	5	1	734	83	4.73	6.8	5	0	25955998	High
Q9UID3	Vacuolar protein sorting-associated protein 51 homolog OS=Homo sapiens OX=9606 GN=VPS51 PE=1 SV=2	8	4	4	4	1	782	86	6.47	6.79	4	0	1.46983e+07	High
O00469	Procollagen-lysine,2-oxoglutarate 5-dioxygenase 2 OS=Homo sapiens OX=9606 GN=PLOD2 PE=1 SV=2	5	3	3	3	1	737	84.6	6.71	6.79	3	0	1.0473e+07	High
P63220	40S ribosomal protein S21 OS=Homo sapiens OX=9606 GN=RPS21 PE=1 SV=1	40	2	2	2	1	83	9.1	8.5	6.78	2	0	14403098	High
Q9UBM7	7-dehydrocholesterol reductase OS=Homo sapiens OX=9606 GN=DHCR7 PE=1 SV=1	10	3	3	3	1	475	54.5	8.7	6.77	3	0	2.21114e+07	High
Q9BU23	Lipase maturation factor 2 OS=Homo sapiens OX=9606 GN=LMF2 PE=1 SV=2	5	2	2	2	1	707	79.6	10.1	6.77	2	0	4.93638e+06	High
P07195	L-lactate dehydrogenase B chain OS=Homo sapiens OX=9606 GN=LDHB PE=1 SV=2	22	6	6	6	1	334	36.6	6.05	6.74	6	0	4.52918e+07	High
Q9Y5J1	U3 small nucleolar RNA-associated protein 18 homolog OS=Homo sapiens OX=9606 GN=UTP18 PE=1 SV=3	7	3	3	3	1	556	62	8.76	6.74	3	0	17655198	High
P56556	NADH dehydrogenase [ubiquinone] 1 alpha subcomplex subunit 6 OS=Homo sapiens OX=9606 GN=NDUFA6 PE=1 SV=4	27	3	4	3	1	128	15.1	9.98	6.74	3	0	2.11421e+07	High
Q8NF37	Lysophosphatidylcholine acyltransferase 1 OS=Homo sapiens OX=9606 GN=LPCAT1 PE=1 SV=2	10	3	3	3	1	534	59.1	6.02	6.73	3	0	2.88957e+07	High
O15260	Surfeit locus protein 4 OS=Homo sapiens OX=9606 GN=SURF4 PE=1 SV=3	12	3	4	3	1	269	30.4	7.78	6.71	3	0	54185152	High
Q6PL18	ATPase family AAA domain-containing protein 2 OS=Homo sapiens OX=9606 GN=ATAD2 PE=1 SV=1	3	2	2	2	1	1390	158.5	6.32	6.69	2	0	6.72557e+06	High
Q96RP9	Elongation factor G, mitochondrial OS=Homo sapiens OX=9606 GN=GFM1 PE=1 SV=2	6	2	2	2	1	751	83.4	7.01	6.67	2	0	7.55705e+06	High
P40121	Macrophage-capping protein OS=Homo sapiens OX=9606 GN=CAPG PE=1 SV=2	14	3	3	3	1	348	38.5	6.19	6.67	3	0	2.85126e+07	High
Q15003	Condensin complex subunit 2 OS=Homo sapiens OX=9606 GN=NCAPH PE=1 SV=3	4	2	2	2	1	741	82.5	5.06	6.67	2	0	14087086	High
O60341	Lysine-specific histone demethylase 1A OS=Homo sapiens OX=9606 GN=KDM1A PE=1 SV=2	6	3	3	3	1	852	92.8	6.52	6.66	3	0	1.57587e+07	High
O43447	Peptidyl-prolyl cis-trans isomerase H OS=Homo sapiens OX=9606 GN=PPIH PE=1 SV=1	12	3	3	1	1	177	19.2	8.07	6.65	3	0	4649639	High
O75489	NADH dehydrogenase [ubiquinone] iron-sulfur protein 3, mitochondrial OS=Homo sapiens OX=9606 GN=NDUFS3 PE=1 SV=1	17	3	3	3	1	264	30.2	7.5	6.63	3	0	3.53394e+07	High
P49642	DNA primase small subunit OS=Homo sapiens OX=9606 GN=PRIM1 PE=1 SV=1	14	4	4	4	1	420	49.9	8.21	6.63	4	0	13468536	High
Q96C19	EF-hand domain-containing protein D2 OS=Homo sapiens OX=9606 GN=EFHD2 PE=1 SV=1	9	2	3	2	1	240	26.7	5.2	6.63	2	0	4.45865e+06	High
Q9H9A6	Leucine-rich repeat-containing protein 40 OS=Homo sapiens OX=9606 GN=LRRC40 PE=1 SV=1	9	3	3	3	1	602	68.2	6.43	6.62	3	0	7.67528e+06	High
Q9Y312	Protein AAR2 homolog OS=Homo sapiens OX=9606 GN=AAR2 PE=1 SV=2	12	3	3	3	1	384	43.4	5.96	6.6	3	0	1.40924e+07	High
Q9Y4X5	E3 ubiquitin-protein ligase ARIH1 OS=Homo sapiens OX=9606 GN=ARIH1 PE=1 SV=2	12	4	4	4	1	557	64.1	5.08	6.59	4	0	1.84703e+07	High
P67812	Signal peptidase complex catalytic subunit SEC11A OS=Homo sapiens OX=9606 GN=SEC11A PE=1 SV=1	16	3	3	3	1	179	20.6	9.48	6.58	3	0	2.89004e+07	High
Q9HCD5	Nuclear receptor coactivator 5 OS=Homo sapiens OX=9606 GN=NCOA5 PE=1 SV=2	7	3	4	3	1	579	65.5	9.6	6.58	3	0	1.87747e+07	High
Q9UBB9	Tuftelin-interacting protein 11 OS=Homo sapiens OX=9606 GN=TFIP11 PE=1 SV=1	4	2	2	2	1	837	96.8	5.67	6.57	2	0	12292085	High
Q8TF64	PDZ domain-containing protein GIPC3 OS=Homo sapiens OX=9606 GN=GIPC3 PE=1 SV=1	14	3	4	3	1	312	34	5.63	6.56	3	0	4.17629e+06	High
O43399	Tumor protein D54 OS=Homo sapiens OX=9606 GN=TPD52L2 PE=1 SV=2	33	5	5	5	1	206	22.2	5.36	6.55	5	0	76050855	High
Q15796	Mothers against decapentaplegic homolog 2 OS=Homo sapiens OX=9606 GN=SMAD2 PE=1 SV=1	10	4	4	4	1	467	52.3	6.58	6.55	4	0	3.66581e+07	High
O95376	E3 ubiquitin-protein ligase ARIH2 OS=Homo sapiens OX=9606 GN=ARIH2 PE=1 SV=1	3	1	2	1	1	493	57.8	5.63	6.54	1	0	6.48051e+06	High
P51153	Ras-related protein Rab-13 OS=Homo sapiens OX=9606 GN=RAB13 PE=1 SV=1	11	2	3	1	1	203	22.8	9.19	6.53	2	0	2.52145e+06	High
O43818	U3 small nucleolar RNA-interacting protein 2 OS=Homo sapiens OX=9606 GN=RRP9 PE=1 SV=1	9	3	4	3	1	475	51.8	7.85	6.52	3	0	25256015	High
Q08752	Peptidyl-prolyl cis-trans isomerase D OS=Homo sapiens OX=9606 GN=PPID PE=1 SV=3	11	3	3	2	1	370	40.7	7.21	6.51	3	0	10551862	High
P30520	Adenylosuccinate synthetase isozyme 2 OS=Homo sapiens OX=9606 GN=ADSS PE=1 SV=3	10	3	3	3	1	456	50.1	6.55	6.51	3	0	23281067	High
Q9BTX1	Nucleoporin NDC1 OS=Homo sapiens OX=9606 GN=NDC1 PE=1 SV=2	8	3	3	3	1	674	76.3	9.09	6.49	3	0	1.48711e+07	High
P05026	Sodium/potassium-transporting ATPase subunit beta-1 OS=Homo sapiens OX=9606 GN=ATP1B1 PE=1 SV=1	13	3	3	3	1	303	35	8.53	6.47	3	0	28769138	High
Q5SSJ5	Heterochromatin protein 1-binding protein 3 OS=Homo sapiens OX=9606 GN=HP1BP3 PE=1 SV=1	10	4	4	4	1	553	61.2	9.67	6.47	4	0	2.24647e+07	High
P61923	Coatomer subunit zeta-1 OS=Homo sapiens OX=9606 GN=COPZ1 PE=1 SV=1	21	2	2	2	1	177	20.2	4.81	6.46	2	0	2.69654e+07	High
P18077	60S ribosomal protein L35a OS=Homo sapiens OX=9606 GN=RPL35A PE=1 SV=2	16	3	3	3	1	110	12.5	11.06	6.46	3	0	80495796	High
P51812	Ribosomal protein S6 kinase alpha-3 OS=Homo sapiens OX=9606 GN=RPS6KA3 PE=1 SV=1	10	5	5	3	1	740	83.7	6.89	6.45	5	0	1.60694e+07	High
Q9HC07	Transmembrane protein 165 OS=Homo sapiens OX=9606 GN=TMEM165 PE=1 SV=1	19	3	3	3	1	324	34.9	7.02	6.43	3	0	1.76693e+07	High
Q9NP72	Ras-related protein Rab-18 OS=Homo sapiens OX=9606 GN=RAB18 PE=1 SV=1	15	2	2	2	1	206	23	5.24	6.43	2	0	1.14334e+07	High
P49841	Glycogen synthase kinase-3 beta OS=Homo sapiens OX=9606 GN=GSK3B PE=1 SV=2	12	3	3	3	1	420	46.7	8.78	6.42	3	0	22986949	High
P19784	Casein kinase II subunit alpha' OS=Homo sapiens OX=9606 GN=CSNK2A2 PE=1 SV=1	19	5	5	4	1	350	41.2	8.56	6.39	5	0	1.47563e+07	High
Q13620	Cullin-4B OS=Homo sapiens OX=9606 GN=CUL4B PE=1 SV=4	4	3	4	1	1	913	103.9	7.37	6.37	3	0	2797603	High
Q86VM9	Zinc finger CCCH domain-containing protein 18 OS=Homo sapiens OX=9606 GN=ZC3H18 PE=1 SV=2	6	4	4	4	1	953	106.3	8.32	6.36	4	0	4.07246e+06	High
P13473	Lysosome-associated membrane glycoprotein 2 OS=Homo sapiens OX=9606 GN=LAMP2 PE=1 SV=2	9	4	4	4	1	410	44.9	5.63	6.35	4	0	3.0438e+07	High
Q99643	Succinate dehydrogenase cytochrome b560 subunit, mitochondrial OS=Homo sapiens OX=9606 GN=SDHC PE=1 SV=1	17	2	3	2	1	169	18.6	9.69	6.35	2	0	24331741	High
Q9HB71	Calcyclin-binding protein OS=Homo sapiens OX=9606 GN=CACYBP PE=1 SV=2	19	2	2	2	1	228	26.2	8.25	6.3	2	0		High
P52434	DNA-directed RNA polymerases I, II, and III subunit RPABC3 OS=Homo sapiens OX=9606 GN=POLR2H PE=1 SV=4	29	4	5	4	1	150	17.1	4.68	6.29	4	0	10764458	High
P53999	Activated RNA polymerase II transcriptional coactivator p15 OS=Homo sapiens OX=9606 GN=SUB1 PE=1 SV=3	24	4	4	4	1	127	14.4	9.6	6.28	4	0	64952233	High
P30519	Heme oxygenase 2 OS=Homo sapiens OX=9606 GN=HMOX2 PE=1 SV=2	13	2	2	2	1	316	36	5.41	6.26	2	0	8915636	High
Q9BPX6	Calcium uptake protein 1, mitochondrial OS=Homo sapiens OX=9606 GN=MICU1 PE=1 SV=1	10	2	2	2	1	476	54.3	8.41	6.25	2	0	4.97647e+06	High
Q9Y606	tRNA pseudouridine synthase A OS=Homo sapiens OX=9606 GN=PUS1 PE=1 SV=3	10	4	4	4	1	427	47.4	8.41	6.25	4	0	2.15982e+07	High
Q53EP0	Fibronectin type III domain-containing protein 3B OS=Homo sapiens OX=9606 GN=FNDC3B PE=1 SV=2	4	3	3	3	1	1204	132.8	5.95	6.23	3	0	1.97983e+06	High
P57740	Nuclear pore complex protein Nup107 OS=Homo sapiens OX=9606 GN=NUP107 PE=1 SV=1	7	5	5	5	1	925	106.3	5.43	6.22	5	0	2.76586e+07	High
Q8IXB1	DnaJ homolog subfamily C member 10 OS=Homo sapiens OX=9606 GN=DNAJC10 PE=1 SV=2	3	2	2	2	1	793	91	7.18	6.21	2	0	6.25876e+06	High
Q9NVX2	Notchless protein homolog 1 OS=Homo sapiens OX=9606 GN=NLE1 PE=1 SV=4	9	3	3	3	1	485	53.3	7.34	6.2	3	0	1.34167e+07	High
O75352	Mannose-P-dolichol utilization defect 1 protein OS=Homo sapiens OX=9606 GN=MPDU1 PE=1 SV=2	10	2	2	2	1	247	26.6	8.94	6.2	2	0	37119176	High
P53396	ATP-citrate synthase OS=Homo sapiens OX=9606 GN=ACLY PE=1 SV=3	4	3	3	3	1	1101	120.8	7.33	6.18	3	0	1.3699e+07	High
Q86W42	THO complex subunit 6 homolog OS=Homo sapiens OX=9606 GN=THOC6 PE=1 SV=1	19	4	4	4	1	341	37.5	7.43	6.17	4	0	1.94756e+07	High
Q5T280	Putative methyltransferase C9orf114 OS=Homo sapiens OX=9606 GN=SPOUT1 PE=1 SV=3	7	2	2	2	1	376	42	7.43	6.17	2	0	7.75528e+06	High
Q9UM00	Calcium load-activated calcium channel OS=Homo sapiens OX=9606 GN=TMCO1 PE=1 SV=2	6	1	2	1	1	239	27.1	10.26	6.15	1	0	55303856	High
P57678	Gem-associated protein 4 OS=Homo sapiens OX=9606 GN=GEMIN4 PE=1 SV=2	3	2	2	2	1	1058	120	6.04	6.13	2	0	8.33163e+06	High
Q9Y2R4	Probable ATP-dependent RNA helicase DDX52 OS=Homo sapiens OX=9606 GN=DDX52 PE=1 SV=3	6	2	2	2	1	599	67.5	9.67	6.13	2	0	6.31596e+06	High
P41223	Protein BUD31 homolog OS=Homo sapiens OX=9606 GN=BUD31 PE=1 SV=2	27	4	4	4	1	144	17	8.82	6.13	4	0	2.93348e+07	High
Q8N556	Actin filament-associated protein 1 OS=Homo sapiens OX=9606 GN=AFAP1 PE=1 SV=2	3	3	3	3	1	730	80.7	8.68	6.12	3	0	1.11909e+07	High
Q9UBQ0	Vacuolar protein sorting-associated protein 29 OS=Homo sapiens OX=9606 GN=VPS29 PE=1 SV=1	20	3	3	3	1	182	20.5	6.79	6.1	3	0	1.48509e+07	High
O14646	Chromodomain-helicase-DNA-binding protein 1 OS=Homo sapiens OX=9606 GN=CHD1 PE=1 SV=2	3	4	4	4	1	1710	196.6	7.14	6.1	4	0	2.13479e+07	High
Q9P287	BRCA2 and CDKN1A-interacting protein OS=Homo sapiens OX=9606 GN=BCCIP PE=1 SV=1	10	2	2	2	1	314	36	4.61	6.09	2	0	8.08168e+06	High
O95168	NADH dehydrogenase [ubiquinone] 1 beta subcomplex subunit 4 OS=Homo sapiens OX=9606 GN=NDUFB4 PE=1 SV=3	33	3	3	3	1	129	15.2	9.85	6.09	3	0	1.97309e+07	High
P21281	V-type proton ATPase subunit B, brain isoform OS=Homo sapiens OX=9606 GN=ATP6V1B2 PE=1 SV=3	6	2	3	2	1	511	56.5	5.81	6.07	2	0	10706571	High
P08134	Rho-related GTP-binding protein RhoC OS=Homo sapiens OX=9606 GN=RHOC PE=1 SV=1	18	4	5	1	1	193	22	6.58	6.04	4	3	3.83645e+07	High
P06396	Gelsolin OS=Homo sapiens OX=9606 GN=GSN PE=1 SV=1	4	2	2	2	1	782	85.6	6.28	6.03	2	0	5230463	High
Q9BVC4	Target of rapamycin complex subunit LST8 OS=Homo sapiens OX=9606 GN=MLST8 PE=1 SV=1	6	1	2	1	1	326	35.9	5.86	6.02	1	0	2615267	High
Q9H4I3	TraB domain-containing protein OS=Homo sapiens OX=9606 GN=TRABD PE=1 SV=1	7	2	2	2	1	376	42.3	8	6.01	2	0	1.53801e+07	High
P15559	NAD(P)H dehydrogenase [quinone] 1 OS=Homo sapiens OX=9606 GN=NQO1 PE=1 SV=1	7	1	2	1	1	274	30.8	8.88	6.01	1	0	7008297	High
O43464	Serine protease HTRA2, mitochondrial OS=Homo sapiens OX=9606 GN=HTRA2 PE=1 SV=2	5	1	2	1	1	458	48.8	10.07	5.99	1	0	3.61257e+06	High
Q16718	NADH dehydrogenase [ubiquinone] 1 alpha subcomplex subunit 5 OS=Homo sapiens OX=9606 GN=NDUFA5 PE=1 SV=3	22	1	1	1	1	116	13.5	5.99	5.98	1	0	10321475	High
Q96G23	Ceramide synthase 2 OS=Homo sapiens OX=9606 GN=CERS2 PE=1 SV=1	8	2	2	2	1	380	44.8	8.98	5.98	2	0	21106668	High
Q9P0I2	ER membrane protein complex subunit 3 OS=Homo sapiens OX=9606 GN=EMC3 PE=1 SV=3	15	3	3	3	1	261	29.9	6.81	5.98	3	0	18486462	High
O43819	Protein SCO2 homolog, mitochondrial OS=Homo sapiens OX=9606 GN=SCO2 PE=1 SV=3	7	1	2	1	1	266	29.8	8.85	5.95	1	0	7.27316e+06	High
Q53HC9	EARP and GARP complex-interacting protein 1 OS=Homo sapiens OX=9606 GN=EIPR1 PE=1 SV=2	9	2	3	2	1	387	43.6	5.06	5.94	2	0	2.63249e+06	High
P20340	Ras-related protein Rab-6A OS=Homo sapiens OX=9606 GN=RAB6A PE=1 SV=3	22	4	5	3	1	208	23.6	5.54	5.94	4	0	14466527	High
Q9UKM9	RNA-binding protein Raly OS=Homo sapiens OX=9606 GN=RALY PE=1 SV=1	14	3	3	3	1	306	32.4	9.17	5.93	3	0	50188817	High
Q9NY12	H/ACA ribonucleoprotein complex subunit 1 OS=Homo sapiens OX=9606 GN=GAR1 PE=1 SV=1	8	1	2	1	1	217	22.3	10.92	5.93	1	0	23049671	High
Q9BUP3	Oxidoreductase HTATIP2 OS=Homo sapiens OX=9606 GN=HTATIP2 PE=1 SV=2	11	2	2	2	1	242	27	8.38	5.92	2	0	1.093e+07	High
Q13595	Transformer-2 protein homolog alpha OS=Homo sapiens OX=9606 GN=TRA2A PE=1 SV=1	16	3	3	3	1	282	32.7	11.27	5.89	3	0	17072738	High
O15269	Serine palmitoyltransferase 1 OS=Homo sapiens OX=9606 GN=SPTLC1 PE=1 SV=1	11	3	3	3	1	473	52.7	6.01	5.87	3	0	2.09856e+07	High
Q05209	Tyrosine-protein phosphatase non-receptor type 12 OS=Homo sapiens OX=9606 GN=PTPN12 PE=1 SV=3	4	2	2	2	1	780	88.1	5.62	5.87	2	0	7.42572e+06	High
P35610	Sterol O-acyltransferase 1 OS=Homo sapiens OX=9606 GN=SOAT1 PE=1 SV=3	4	2	2	2	1	550	64.7	8.94	5.85	2	0	1.69204e+08	High
P51151	Ras-related protein Rab-9A OS=Homo sapiens OX=9606 GN=RAB9A PE=1 SV=1	24	4	4	4	1	201	22.8	5.47	5.84	4	0	28800357	High
Q8N2K0	Lysophosphatidylserine lipase ABHD12 OS=Homo sapiens OX=9606 GN=ABHD12 PE=1 SV=2	10	2	2	2	1	398	45.1	8.65	5.83	2	0	8769155	High
Q9NZJ7	Mitochondrial carrier homolog 1 OS=Homo sapiens OX=9606 GN=MTCH1 PE=1 SV=1	12	3	4	3	1	389	41.5	9.32	5.82	3	0	32457330	High
O15042	U2 snRNP-associated SURP motif-containing protein OS=Homo sapiens OX=9606 GN=U2SURP PE=1 SV=2	3	4	5	3	1	1029	118.2	8.47	5.82	4	0	1.65999e+07	High
Q9H6S3	Epidermal growth factor receptor kinase substrate 8-like protein 2 OS=Homo sapiens OX=9606 GN=EPS8L2 PE=1 SV=2	6	3	3	3	1	715	80.6	6.84	5.74	3	0	10731698	High
P62891	60S ribosomal protein L39 OS=Homo sapiens OX=9606 GN=RPL39 PE=1 SV=2	20	1	2	1	1	51	6.4	12.56	5.74	1	0	49410826	High
Q8WXX5	DnaJ homolog subfamily C member 9 OS=Homo sapiens OX=9606 GN=DNAJC9 PE=1 SV=1	8	1	2	1	1	260	29.9	5.73	5.73	1	0	13186740	High
O60826	Coiled-coil domain-containing protein 22 OS=Homo sapiens OX=9606 GN=CCDC22 PE=1 SV=1	5	2	2	2	1	627	70.7	6.74	5.72	2	0	5549878	High
Q9BRZ2	E3 ubiquitin-protein ligase TRIM56 OS=Homo sapiens OX=9606 GN=TRIM56 PE=1 SV=3	3	2	2	2	1	755	81.4	7.74	5.69	2	0	5.174e+06	High
Q9H488	GDP-fucose protein O-fucosyltransferase 1 OS=Homo sapiens OX=9606 GN=POFUT1 PE=1 SV=1	8	2	3	2	1	388	43.9	8.53	5.69	2	0	1.59391e+07	High
Q14684	Ribosomal RNA processing protein 1 homolog B OS=Homo sapiens OX=9606 GN=RRP1B PE=1 SV=3	6	3	3	3	1	758	84.4	9.76	5.68	3	0	25691889	High
Q70E73	Ras-associated and pleckstrin homology domains-containing protein 1 OS=Homo sapiens OX=9606 GN=RAPH1 PE=1 SV=3	3	1	2	1	1	1250	135.2	8.85	5.68	1	0	5858344	High
P53582	Methionine aminopeptidase 1 OS=Homo sapiens OX=9606 GN=METAP1 PE=1 SV=2	13	3	3	3	1	386	43.2	7.17	5.68	3	0	21241337	High
P61513	60S ribosomal protein L37a OS=Homo sapiens OX=9606 GN=RPL37A PE=1 SV=2	29	2	3	2	1	92	10.3	10.43	5.64	2	0	33539958	High
Q6NUM9	All-trans-retinol 13,14-reductase OS=Homo sapiens OX=9606 GN=RETSAT PE=1 SV=2	6	2	3	2	1	610	66.8	8.28	5.62	2	0	2.96184e+07	High
P09382	Galectin-1 OS=Homo sapiens OX=9606 GN=LGALS1 PE=1 SV=2	11	1	2	1	1	135	14.7	5.5	5.61	1	0	2689786	High
Q9BQ52	Zinc phosphodiesterase ELAC protein 2 OS=Homo sapiens OX=9606 GN=ELAC2 PE=1 SV=2	9	4	4	4	1	826	92.2	7.9	5.6	4	0	8.65187e+06	High
Q9UDY8	Mucosa-associated lymphoid tissue lymphoma translocation protein 1 OS=Homo sapiens OX=9606 GN=MALT1 PE=1 SV=1	4	2	2	2	1	824	92.2	5.73	5.6	2	0	6.55363e+06	High
O94874	E3 UFM1-protein ligase 1 OS=Homo sapiens OX=9606 GN=UFL1 PE=1 SV=2	6	4	4	4	1	794	89.5	6.79	5.59	4	0	1.88342e+07	High
O75607	Nucleoplasmin-3 OS=Homo sapiens OX=9606 GN=NPM3 PE=1 SV=3	20	2	2	2	1	178	19.3	4.63	5.59	2	0	9.9771e+06	High
Q96CW1	AP-2 complex subunit mu OS=Homo sapiens OX=9606 GN=AP2M1 PE=1 SV=2	10	3	4	3	1	435	49.6	9.54	5.57	3	0	2.91395e+07	High
P08651	Nuclear factor 1 C-type OS=Homo sapiens OX=9606 GN=NFIC PE=1 SV=2	7	2	3	2	1	508	55.6	8.38	5.57	2	0	21438466	High
Q8WVB6	Chromosome transmission fidelity protein 18 homolog OS=Homo sapiens OX=9606 GN=CHTF18 PE=1 SV=1	3	2	2	2	1	975	107.3	7.21	5.56	2	0	1.90451e+06	High
P24752	Acetyl-CoA acetyltransferase, mitochondrial OS=Homo sapiens OX=9606 GN=ACAT1 PE=1 SV=1	6	2	2	2	1	427	45.2	8.85	5.55	2	0	9141457	High
Q9H0B6	Kinesin light chain 2 OS=Homo sapiens OX=9606 GN=KLC2 PE=1 SV=1	7	3	3	3	1	622	68.9	7.15	5.54	3	0	6.04585e+07	High
P21912	Succinate dehydrogenase [ubiquinone] iron-sulfur subunit, mitochondrial OS=Homo sapiens OX=9606 GN=SDHB PE=1 SV=3	16	5	5	5	1	280	31.6	8.76	5.54	5	0	6.07397e+07	High
Q9BT22	Chitobiosyldiphosphodolichol beta-mannosyltransferase OS=Homo sapiens OX=9606 GN=ALG1 PE=1 SV=2	6	2	2	2	1	464	52.5	7.23	5.53	2	0	7012660	High
P52788	Spermine synthase OS=Homo sapiens OX=9606 GN=SMS PE=1 SV=2	14	2	2	2	1	366	41.2	5.02	5.53	2	0		High
P47985	Cytochrome b-c1 complex subunit Rieske, mitochondrial OS=Homo sapiens OX=9606 GN=UQCRFS1 PE=1 SV=2	11	2	4	2	1	274	29.6	8.32	5.53	2	0	4.63911e+07	High
Q9UJV9	Probable ATP-dependent RNA helicase DDX41 OS=Homo sapiens OX=9606 GN=DDX41 PE=1 SV=2	6	3	3	3	1	622	69.8	6.84	5.52	3	0	8.31521e+06	High
P41227	N-alpha-acetyltransferase 10 OS=Homo sapiens OX=9606 GN=NAA10 PE=1 SV=1	6	1	2	1	1	235	26.4	5.64	5.5	1	0	6999299	High
Q9NS69	Mitochondrial import receptor subunit TOM22 homolog OS=Homo sapiens OX=9606 GN=TOMM22 PE=1 SV=3	16	2	2	2	1	142	15.5	4.34	5.5	2	0	32695275	High
Q8TEQ6	Gem-associated protein 5 OS=Homo sapiens OX=9606 GN=GEMIN5 PE=1 SV=3	2	2	2	2	1	1508	168.5	6.62	5.5	2	0	29838951	High
Q9UPU5	Ubiquitin carboxyl-terminal hydrolase 24 OS=Homo sapiens OX=9606 GN=USP24 PE=1 SV=3	2	3	3	3	1	2620	294.2	6.14	5.5	3	0	9.15107e+06	High
Q9H6Y7	E3 ubiquitin-protein ligase RNF167 OS=Homo sapiens OX=9606 GN=RNF167 PE=1 SV=1	7	1	2	1	1	350	38.3	5.63	5.49	1	0	2.02306e+06	High
Q9H8V3	Protein ECT2 OS=Homo sapiens OX=9606 GN=ECT2 PE=1 SV=4	4	2	2	2	1	914	103.4	7.71	5.49	2	0	17619164	High
Q9NZQ3	NCK-interacting protein with SH3 domain OS=Homo sapiens OX=9606 GN=NCKIPSD PE=1 SV=1	3	2	2	2	1	722	78.9	6.38	5.48	2	0	6.7625e+06	High
Q6NXE6	Armadillo repeat-containing protein 6 OS=Homo sapiens OX=9606 GN=ARMC6 PE=1 SV=2	11	4	4	4	1	501	54.1	6.24	5.48	4	0	35149826	High
Q9Y5Y2	Cytosolic Fe-S cluster assembly factor NUBP2 OS=Homo sapiens OX=9606 GN=NUBP2 PE=1 SV=1	15	2	2	2	1	271	28.8	5.83	5.46	2	0	11542529	High
P29692	Elongation factor 1-delta OS=Homo sapiens OX=9606 GN=EEF1D PE=1 SV=5	17	3	3	3	1	281	31.1	5.01	5.46	3	0	1.70197e+07	High
Q9BW92	Threonine--tRNA ligase, mitochondrial OS=Homo sapiens OX=9606 GN=TARS2 PE=1 SV=1	4	2	2	2	1	718	81	7.3	5.45	2	0	7.55117e+06	High
Q9HAV4	Exportin-5 OS=Homo sapiens OX=9606 GN=XPO5 PE=1 SV=1	2	2	2	2	1	1204	136.2	5.8	5.45	2	0	6.48617e+06	High
P50395	Rab GDP dissociation inhibitor beta OS=Homo sapiens OX=9606 GN=GDI2 PE=1 SV=2	11	4	4	4	1	445	50.6	6.47	5.43	4	0	3.97352e+07	High
Q92598	Heat shock protein 105 kDa OS=Homo sapiens OX=9606 GN=HSPH1 PE=1 SV=1	5	3	3	3	1	858	96.8	5.39	5.43	3	0	3.16296e+07	High
P51553	Isocitrate dehydrogenase [NAD] subunit gamma, mitochondrial OS=Homo sapiens OX=9606 GN=IDH3G PE=1 SV=1	8	2	2	2	1	393	42.8	8.5	5.42	2	0	8.13992e+06	High
Q9BUR5	MICOS complex subunit MIC26 OS=Homo sapiens OX=9606 GN=APOO PE=1 SV=1	18	2	2	2	1	198	22.3	9.13	5.42	2	0	9516477	High
Q9UI09	NADH dehydrogenase [ubiquinone] 1 alpha subcomplex subunit 12 OS=Homo sapiens OX=9606 GN=NDUFA12 PE=1 SV=1	17	2	2	2	1	145	17.1	9.63	5.42	2	0	1.90968e+06	High
Q9UHI6	Probable ATP-dependent RNA helicase DDX20 OS=Homo sapiens OX=9606 GN=DDX20 PE=1 SV=2	3	2	2	2	1	824	92.2	6.95	5.41	2	0	11229356	High
Q9Y2R9	28S ribosomal protein S7, mitochondrial OS=Homo sapiens OX=9606 GN=MRPS7 PE=1 SV=2	6	1	2	1	1	242	28.1	9.99	5.41	1	0	4.43241e+06	High
Q9NPQ8	Synembryn-A OS=Homo sapiens OX=9606 GN=RIC8A PE=1 SV=3	5	2	2	2	1	531	59.7	5.33	5.38	2	0	8.64448e+06	High
P62266	40S ribosomal protein S23 OS=Homo sapiens OX=9606 GN=RPS23 PE=1 SV=3	27	2	2	2	1	143	15.8	10.49	5.38	2	0	79359440	High
Q8TB72	Pumilio homolog 2 OS=Homo sapiens OX=9606 GN=PUM2 PE=1 SV=2	3	3	3	1	1	1066	114.1	7.08	5.36	3	0	2.94496e+06	High
Q99747	Gamma-soluble NSF attachment protein OS=Homo sapiens OX=9606 GN=NAPG PE=1 SV=1	10	2	2	2	1	312	34.7	5.41	5.36	2	0	9.80941e+06	High
Q8WYA6	Beta-catenin-like protein 1 OS=Homo sapiens OX=9606 GN=CTNNBL1 PE=1 SV=1	7	4	4	4	1	563	65.1	5.05	5.35	4	0	15683598	High
Q9UPT9	Ubiquitin carboxyl-terminal hydrolase 22 OS=Homo sapiens OX=9606 GN=USP22 PE=1 SV=2	4	1	1	1	1	525	59.9	8.05	5.34	1	0		High
Q12905	Interleukin enhancer-binding factor 2 OS=Homo sapiens OX=9606 GN=ILF2 PE=1 SV=2	6	2	2	2	1	390	43	5.26	5.33	2	0	26804984	High
Q93052	Lipoma-preferred partner OS=Homo sapiens OX=9606 GN=LPP PE=1 SV=1	2	1	2	1	1	612	65.7	7.37	5.32	1	0	3.76045e+06	High
O43674	NADH dehydrogenase [ubiquinone] 1 beta subcomplex subunit 5, mitochondrial OS=Homo sapiens OX=9606 GN=NDUFB5 PE=1 SV=1	8	1	2	1	1	189	21.7	9.63	5.31	1	0	11684838	High
Q8TCJ2	Dolichyl-diphosphooligosaccharide--protein glycosyltransferase subunit STT3B OS=Homo sapiens OX=9606 GN=STT3B PE=1 SV=1	5	4	4	3	1	826	93.6	8.91	5.31	4	0	1.18259e+07	High
P13051	Uracil-DNA glycosylase OS=Homo sapiens OX=9606 GN=UNG PE=1 SV=2	8	2	2	2	1	313	34.6	9.32	5.3	2	0	8034728	High
Q9GZS3	WD repeat-containing protein 61 OS=Homo sapiens OX=9606 GN=WDR61 PE=1 SV=1	8	2	2	2	1	305	33.6	5.47	5.29	2	0	8.74326e+06	High
A6NHR9	Structural maintenance of chromosomes flexible hinge domain-containing protein 1 OS=Homo sapiens OX=9606 GN=SMCHD1 PE=1 SV=2	2	3	3	3	1	2005	226.2	7.3	5.29	3	0	10796415	High
Q9H0U3	Magnesium transporter protein 1 OS=Homo sapiens OX=9606 GN=MAGT1 PE=1 SV=1	10	3	3	3	1	335	38	9.63	5.25	3	0	1.34755e+07	High
O95870	Phosphatidylserine lipase ABHD16A OS=Homo sapiens OX=9606 GN=ABHD16A PE=1 SV=3	6	3	3	3	1	558	63.2	8.13	5.24	3	0	10833468	High
P21980	Protein-glutamine gamma-glutamyltransferase 2 OS=Homo sapiens OX=9606 GN=TGM2 PE=1 SV=2	5	2	2	2	1	687	77.3	5.22	5.24	2	0	19189318	High
O94925	Glutaminase kidney isoform, mitochondrial OS=Homo sapiens OX=9606 GN=GLS PE=1 SV=1	3	1	2	1	1	669	73.4	7.77	5.24	1	0	1.0629e+07	High
Q9P2I0	Cleavage and polyadenylation specificity factor subunit 2 OS=Homo sapiens OX=9606 GN=CPSF2 PE=1 SV=2	3	2	2	2	1	782	88.4	5.11	5.22	2	0	1.09852e+07	High
Q13724	Mannosyl-oligosaccharide glucosidase OS=Homo sapiens OX=9606 GN=MOGS PE=1 SV=5	4	2	3	2	1	837	91.9	8.9	5.22	2	0	2.58078e+07	High
Q17RY6	Lymphocyte antigen 6K OS=Homo sapiens OX=9606 GN=LY6K PE=1 SV=2	18	2	4	2	1	165	18.7	7.43	5.2	2	0		High
Q32P28	Prolyl 3-hydroxylase 1 OS=Homo sapiens OX=9606 GN=P3H1 PE=1 SV=2	4	2	2	2	1	736	83.3	5.14	5.19	2	0	20182717	High
Q96K17	Transcription factor BTF3 homolog 4 OS=Homo sapiens OX=9606 GN=BTF3L4 PE=1 SV=1	18	1	1	1	1	158	17.3	6.35	5.19	1	0	13448055	High
Q5RI15	Cytochrome c oxidase assembly protein COX20, mitochondrial OS=Homo sapiens OX=9606 GN=COX20 PE=1 SV=2	22	2	2	2	1	118	13.3	8.76	5.19	2	0	6100514	High
Q9UBE0	SUMO-activating enzyme subunit 1 OS=Homo sapiens OX=9606 GN=SAE1 PE=1 SV=1	14	2	2	2	1	346	38.4	5.3	5.18	2	0		High
Q7RTV0	PHD finger-like domain-containing protein 5A OS=Homo sapiens OX=9606 GN=PHF5A PE=1 SV=1	26	2	2	2	1	110	12.4	8.41	5.16	2	0	6.88995e+06	High
O14735	CDP-diacylglycerol--inositol 3-phosphatidyltransferase OS=Homo sapiens OX=9606 GN=CDIPT PE=1 SV=1	12	2	2	2	1	213	23.5	8.03	5.14	2	0	12118588	High
P62316	Small nuclear ribonucleoprotein Sm D2 OS=Homo sapiens OX=9606 GN=SNRPD2 PE=1 SV=1	16	2	2	2	1	118	13.5	9.91	5.14	2	0	7397632	High
Q6PD62	RNA polymerase-associated protein CTR9 homolog OS=Homo sapiens OX=9606 GN=CTR9 PE=1 SV=1	3	3	4	3	1	1173	133.4	6.77	5.13	3	0	1.49102e+07	High
Q13206	Probable ATP-dependent RNA helicase DDX10 OS=Homo sapiens OX=9606 GN=DDX10 PE=1 SV=2	3	2	2	2	1	875	100.8	8.63	5.13	2	0	9612091	High
Q86VP6	Cullin-associated NEDD8-dissociated protein 1 OS=Homo sapiens OX=9606 GN=CAND1 PE=1 SV=2	2	2	2	2	1	1230	136.3	5.78	5.13	2	0	5.28198e+06	High
Q9UII4	E3 ISG15--protein ligase HERC5 OS=Homo sapiens OX=9606 GN=HERC5 PE=1 SV=2	3	2	2	2	1	1024	116.8	7.65	5.11	2	0		High
O75150	E3 ubiquitin-protein ligase BRE1B OS=Homo sapiens OX=9606 GN=RNF40 PE=1 SV=5	3	2	2	2	1	1001	113.6	6.29	5.1	2	0	7001356	High
O60907	F-box-like/WD repeat-containing protein TBL1X OS=Homo sapiens OX=9606 GN=TBL1X PE=1 SV=3	9	2	2	2	1	577	62.5	6.55	5.09	2	0	3.62166e+06	High
P07737	Profilin-1 OS=Homo sapiens OX=9606 GN=PFN1 PE=1 SV=2	21	2	2	2	1	140	15	8.27	5.07	2	0	24332680	High
Q96H79	Zinc finger CCCH-type antiviral protein 1-like OS=Homo sapiens OX=9606 GN=ZC3HAV1L PE=1 SV=2	11	2	2	2	1	300	32.9	8.13	5.05	2	0		High
Q96S55	ATPase WRNIP1 OS=Homo sapiens OX=9606 GN=WRNIP1 PE=1 SV=2	7	3	3	3	1	665	72.1	6.1	5.05	3	0	1.79371e+07	High
Q05932	Folylpolyglutamate synthase, mitochondrial OS=Homo sapiens OX=9606 GN=FPGS PE=1 SV=3	12	4	4	4	1	587	64.6	7.94	5.04	4	0	2.23946e+07	High
Q03135	Caveolin-1 OS=Homo sapiens OX=9606 GN=CAV1 PE=1 SV=4	12	1	2	1	1	178	20.5	6.02	5.03	1	0	6.05363e+06	High
Q96PK6	RNA-binding protein 14 OS=Homo sapiens OX=9606 GN=RBM14 PE=1 SV=2	6	3	3	3	1	669	69.4	9.67	5.03	3	0	40131770	High
Q8IXH7	Negative elongation factor C/D OS=Homo sapiens OX=9606 GN=NELFCD PE=1 SV=2	6	3	3	3	1	590	66.2	5.1	5.02	3	0	24685713	High
P04150	Glucocorticoid receptor OS=Homo sapiens OX=9606 GN=NR3C1 PE=1 SV=1	4	2	2	2	1	777	85.6	6.38	5.02	2	0	6.22744e+06	High
P27449	V-type proton ATPase 16 kDa proteolipid subunit OS=Homo sapiens OX=9606 GN=ATP6V0C PE=1 SV=1	12	1	2	1	1	155	15.7	8.44	5.01	1	0	11028440	High
Q96A65	Exocyst complex component 4 OS=Homo sapiens OX=9606 GN=EXOC4 PE=1 SV=1	3	2	2	2	1	974	110.4	6.49	5.01	2	0	2919905	High
Q9BSC4	Nucleolar protein 10 OS=Homo sapiens OX=9606 GN=NOL10 PE=1 SV=1	7	2	2	2	1	688	80.3	8.46	5	2	0		High
Q99470	Stromal cell-derived factor 2 OS=Homo sapiens OX=9606 GN=SDF2 PE=1 SV=2	18	2	3	2	1	211	23	7.33	4.99	2	0	1.67512e+07	High
Q9UEW8	STE20/SPS1-related proline-alanine-rich protein kinase OS=Homo sapiens OX=9606 GN=STK39 PE=1 SV=3	7	2	2	2	1	545	59.4	6.29	4.98	2	0	3929374	High
Q7LBC6	Lysine-specific demethylase 3B OS=Homo sapiens OX=9606 GN=KDM3B PE=1 SV=2	2	2	2	2	1	1761	191.5	7.18	4.97	2	0	557606	High
P21926	CD9 antigen OS=Homo sapiens OX=9606 GN=CD9 PE=1 SV=4	16	2	2	2	1	228	25.4	7.15	4.96	2	0	27536761	High
Q9UNL2	Translocon-associated protein subunit gamma OS=Homo sapiens OX=9606 GN=SSR3 PE=1 SV=1	12	2	3	2	1	185	21.1	9.61	4.96	2	0	60839332	High
Q9H269	Vacuolar protein sorting-associated protein 16 homolog OS=Homo sapiens OX=9606 GN=VPS16 PE=1 SV=2	3	2	2	2	1	839	94.6	6.77	4.95	2	0	5.0753e+06	High
Q06546	GA-binding protein alpha chain OS=Homo sapiens OX=9606 GN=GABPA PE=1 SV=1	8	2	3	2	1	454	51.3	4.97	4.94	2	0	2.13092e+06	High
P57772	Selenocysteine-specific elongation factor OS=Homo sapiens OX=9606 GN=EEFSEC PE=1 SV=4	8	3	4	3	1	596	65.3	8.35	4.93	3	0	1.18379e+07	High
Q92979	Ribosomal RNA small subunit methyltransferase NEP1 OS=Homo sapiens OX=9606 GN=EMG1 PE=1 SV=4	18	4	4	4	1	244	26.7	9.17	4.93	4	0	20773501	High
Q5JTV8	Torsin-1A-interacting protein 1 OS=Homo sapiens OX=9606 GN=TOR1AIP1 PE=1 SV=2	4	2	2	2	1	583	66.2	8.18	4.93	2	0	28045764	High
Q9NZL9	Methionine adenosyltransferase 2 subunit beta OS=Homo sapiens OX=9606 GN=MAT2B PE=1 SV=1	7	2	2	2	1	334	37.5	7.36	4.92	2	0	23633606	High
Q03518	Antigen peptide transporter 1 OS=Homo sapiens OX=9606 GN=TAP1 PE=1 SV=2	4	2	2	2	1	808	87.2	8.02	4.92	2	0	9.87299e+06	High
P09884	DNA polymerase alpha catalytic subunit OS=Homo sapiens OX=9606 GN=POLA1 PE=1 SV=2	2	3	3	3	1	1462	165.8	5.85	4.91	3	0	6.65493e+06	High
Q8NEM2	SHC SH2 domain-binding protein 1 OS=Homo sapiens OX=9606 GN=SHCBP1 PE=1 SV=3	7	3	4	3	1	672	75.6	4.75	4.9	3	0	1.10459e+07	High
Q8NEW0	Zinc transporter 7 OS=Homo sapiens OX=9606 GN=SLC30A7 PE=2 SV=1	8	2	2	2	1	376	41.6	6.95	4.9	2	0	1.68639e+07	High
Q9H8H0	Nucleolar protein 11 OS=Homo sapiens OX=9606 GN=NOL11 PE=1 SV=1	4	2	2	2	1	719	81.1	6.07	4.89	2	0	9959204	High
Q15907	Ras-related protein Rab-11B OS=Homo sapiens OX=9606 GN=RAB11B PE=1 SV=4	11	2	2	2	1	218	24.5	5.94	4.89	2	0	43555394	High
P62899	60S ribosomal protein L31 OS=Homo sapiens OX=9606 GN=RPL31 PE=1 SV=1	18	2	2	2	1	125	14.5	10.54	4.89	2	0	5.24255e+07	High
Q9Y5U9	Immediate early response 3-interacting protein 1 OS=Homo sapiens OX=9606 GN=IER3IP1 PE=1 SV=1	34	2	2	2	1	82	9	8.22	4.87	2	0	21428502	High
Q69YN2	CWF19-like protein 1 OS=Homo sapiens OX=9606 GN=CWF19L1 PE=1 SV=2	3	1	2	1	1	538	60.6	7.24	4.87	1	0	2.60233e+06	High
Q5SRE5	Nucleoporin NUP188 homolog OS=Homo sapiens OX=9606 GN=NUP188 PE=1 SV=1	3	3	3	3	1	1749	195.9	6.73	4.87	3	0	1.12416e+07	High
Q96RS6	NudC domain-containing protein 1 OS=Homo sapiens OX=9606 GN=NUDCD1 PE=1 SV=2	8	3	3	3	1	583	66.7	5.11	4.86	3	0	22705314	High
Q13362	Serine/threonine-protein phosphatase 2A 56 kDa regulatory subunit gamma isoform OS=Homo sapiens OX=9606 GN=PPP2R5C PE=1 SV=3	8	3	3	1	1	524	61	6.87	4.86	3	0	3.76599e+06	High
Q06136	3-ketodihydrosphingosine reductase OS=Homo sapiens OX=9606 GN=KDSR PE=1 SV=1	8	2	3	2	1	332	36.2	7.12	4.86	2	0	9734941	High
O14908	PDZ domain-containing protein GIPC1 OS=Homo sapiens OX=9606 GN=GIPC1 PE=1 SV=2	9	2	2	2	1	333	36	6.28	4.85	2	0	1.42849e+07	High
P82675	28S ribosomal protein S5, mitochondrial OS=Homo sapiens OX=9606 GN=MRPS5 PE=1 SV=2	7	2	2	2	1	430	48	9.92	4.84	2	0	5.30394e+06	High
Q12933	TNF receptor-associated factor 2 OS=Homo sapiens OX=9606 GN=TRAF2 PE=1 SV=2	4	2	2	2	1	501	55.8	7.53	4.84	2	0	9.50999e+06	High
P17252	Protein kinase C alpha type OS=Homo sapiens OX=9606 GN=PRKCA PE=1 SV=4	4	2	2	2	1	672	76.7	7.05	4.83	2	0	9826666	High
P23634	Plasma membrane calcium-transporting ATPase 4 OS=Homo sapiens OX=9606 GN=ATP2B4 PE=1 SV=2	4	3	3	3	1	1241	137.8	6.6	4.82	3	0	3.3121e+06	High
Q16630	Cleavage and polyadenylation specificity factor subunit 6 OS=Homo sapiens OX=9606 GN=CPSF6 PE=1 SV=2	5	2	2	2	1	551	59.2	7.15	4.82	2	0	6055012	High
Q9Y617	Phosphoserine aminotransferase OS=Homo sapiens OX=9606 GN=PSAT1 PE=1 SV=2	9	2	2	2	1	370	40.4	7.66	4.82	2	0	14920401	High
Q9Y2Q3	Glutathione S-transferase kappa 1 OS=Homo sapiens OX=9606 GN=GSTK1 PE=1 SV=3	14	2	2	2	1	226	25.5	8.41	4.82	2	0	4.39586e+06	High
Q8TAQ2	SWI/SNF complex subunit SMARCC2 OS=Homo sapiens OX=9606 GN=SMARCC2 PE=1 SV=1	4	3	3	1	1	1214	132.8	5.69	4.81	3	0	5.41386e+06	High
P50336	Protoporphyrinogen oxidase OS=Homo sapiens OX=9606 GN=PPOX PE=1 SV=1	10	4	4	3	1	477	50.7	8.16	4.79	4	0	7.22199e+06	High
P55036	26S proteasome non-ATPase regulatory subunit 4 OS=Homo sapiens OX=9606 GN=PSMD4 PE=1 SV=1	9	2	4	2	1	377	40.7	4.79	4.78	2	0	26182138	High
Q9NV06	DDB1- and CUL4-associated factor 13 OS=Homo sapiens OX=9606 GN=DCAF13 PE=1 SV=2	7	2	3	2	1	445	51.4	9.19	4.78	2	0	5.21416e+06	High
Q9P015	39S ribosomal protein L15, mitochondrial OS=Homo sapiens OX=9606 GN=MRPL15 PE=1 SV=1	11	2	2	2	1	296	33.4	10.01	4.77	2	0	3773008	High
O14981	TATA-binding protein-associated factor 172 OS=Homo sapiens OX=9606 GN=BTAF1 PE=1 SV=2	2	3	3	3	1	1849	206.8	6.52	4.76	3	0	7.70731e+06	High
Q96C36	Pyrroline-5-carboxylate reductase 2 OS=Homo sapiens OX=9606 GN=PYCR2 PE=1 SV=1	18	4	4	3	1	320	33.6	7.77	4.76	4	0	2.01115e+07	High
Q15126	Phosphomevalonate kinase OS=Homo sapiens OX=9606 GN=PMVK PE=1 SV=3	12	2	2	2	1	192	22	5.73	4.73	2	0	10247521	High
Q9UI26	Importin-11 OS=Homo sapiens OX=9606 GN=IPO11 PE=1 SV=1	3	2	2	2	1	975	112.5	5.25	4.72	2	0	3508386	High
O00170	AH receptor-interacting protein OS=Homo sapiens OX=9606 GN=AIP PE=1 SV=2	10	2	2	2	1	330	37.6	6.29	4.72	2	0	1.16144e+07	High
O75431	Metaxin-2 OS=Homo sapiens OX=9606 GN=MTX2 PE=1 SV=1	9	2	2	2	1	263	29.7	6.29	4.71	2	0	9.86349e+06	High
O00764	Pyridoxal kinase OS=Homo sapiens OX=9606 GN=PDXK PE=1 SV=1	14	3	3	3	1	312	35.1	6.13	4.71	3	0	31137946	High
O43663	Protein regulator of cytokinesis 1 OS=Homo sapiens OX=9606 GN=PRC1 PE=1 SV=2	9	3	3	3	1	620	71.6	6.68	4.7	3	0	9.88164e+06	High
P30154	Serine/threonine-protein phosphatase 2A 65 kDa regulatory subunit A beta isoform OS=Homo sapiens OX=9606 GN=PPP2R1B PE=1 SV=3	9	4	4	4	1	601	66.2	4.94	4.7	4	0	9075717	High
P51531	Probable global transcription activator SNF2L2 OS=Homo sapiens OX=9606 GN=SMARCA2 PE=1 SV=2	3	4	4	1	1	1590	181.2	7.2	4.69	4	0	4699651	High
Q92620	Pre-mRNA-splicing factor ATP-dependent RNA helicase PRP16 OS=Homo sapiens OX=9606 GN=DHX38 PE=1 SV=2	2	2	2	2	1	1227	140.4	6.54	4.67	2	0	6.96588e+06	High
Q96FV9	THO complex subunit 1 OS=Homo sapiens OX=9606 GN=THOC1 PE=1 SV=1	4	2	2	2	1	657	75.6	4.98	4.67	2	0	2.10735e+07	High
P62745	Rho-related GTP-binding protein RhoB OS=Homo sapiens OX=9606 GN=RHOB PE=1 SV=1	14	2	2	2	1	196	22.1	5.24	4.67	2	0	11171576	High
Q96FW1	Ubiquitin thioesterase OTUB1 OS=Homo sapiens OX=9606 GN=OTUB1 PE=1 SV=2	7	1	1	1	1	271	31.3	4.94	4.65	1	0	7.50345e+06	High
Q96T51	RUN and FYVE domain-containing protein 1 OS=Homo sapiens OX=9606 GN=RUFY1 PE=1 SV=2	7	4	4	4	1	708	79.8	5.74	4.65	4	0	2.09585e+07	High
Q14978	Nucleolar and coiled-body phosphoprotein 1 OS=Homo sapiens OX=9606 GN=NOLC1 PE=1 SV=2	2	1	2	1	1	699	73.6	9.47	4.64	1	0	12083534	High
P61421	V-type proton ATPase subunit d 1 OS=Homo sapiens OX=9606 GN=ATP6V0D1 PE=1 SV=1	11	2	2	2	1	351	40.3	5	4.64	2	0	8788855	High
P49643	DNA primase large subunit OS=Homo sapiens OX=9606 GN=PRIM2 PE=1 SV=2	7	3	3	3	1	509	58.8	7.91	4.63	3	0	2.77586e+07	High
P25490	Transcriptional repressor protein YY1 OS=Homo sapiens OX=9606 GN=YY1 PE=1 SV=2	9	3	3	3	1	414	44.7	6.25	4.63	3	0	3.03579e+06	High
O95163	Elongator complex protein 1 OS=Homo sapiens OX=9606 GN=ELP1 PE=1 SV=3	1	1	1	1	1	1332	150.2	5.94	4.63	1	0		High
P03905	NADH-ubiquinone oxidoreductase chain 4 OS=Homo sapiens OX=9606 GN=MT-ND4 PE=1 SV=1	5	2	2	2	1	459	51.5	9.35	4.62	2	0	5.31092e+06	High
Q9BRJ6	Uncharacterized protein C7orf50 OS=Homo sapiens OX=9606 GN=C7orf50 PE=1 SV=1	24	3	3	3	1	194	22.1	9.64	4.61	3	0	19989300	High
Q06587	E3 ubiquitin-protein ligase RING1 OS=Homo sapiens OX=9606 GN=RING1 PE=1 SV=2	11	2	3	2	1	406	42.4	5.62	4.61	2	0	2.67782e+06	High
O75179	Ankyrin repeat domain-containing protein 17 OS=Homo sapiens OX=9606 GN=ANKRD17 PE=1 SV=3	1	2	2	2	1	2603	274.1	6.52	4.61	2	0	1.22259e+07	High
P00846	ATP synthase subunit a OS=Homo sapiens OX=9606 GN=MT-ATP6 PE=1 SV=1	4	1	2	1	1	226	24.8	10.1	4.6	1	0	44884020	High
O15355	Protein phosphatase 1G OS=Homo sapiens OX=9606 GN=PPM1G PE=1 SV=1	5	2	2	2	1	546	59.2	4.36	4.59	2	0	1.2611e+07	High
Q9NRV9	Heme-binding protein 1 OS=Homo sapiens OX=9606 GN=HEBP1 PE=1 SV=1	13	2	2	2	1	189	21.1	5.8	4.59	2	0	59422842	High
Q9BVL4	Protein adenylyltransferase SelO, mitochondrial OS=Homo sapiens OX=9606 GN=SELENOO PE=1 SV=3	3	1	2	1	1	669	73.4	5.97	4.59	1	0	1.18285e+06	High
Q8WTV0	Scavenger receptor class B member 1 OS=Homo sapiens OX=9606 GN=SCARB1 PE=1 SV=1	4	2	2	2	1	552	60.8	8.24	4.58	2	0	12307335	High
O75381	Peroxisomal membrane protein PEX14 OS=Homo sapiens OX=9606 GN=PEX14 PE=1 SV=1	6	2	2	2	1	377	41.2	4.94	4.58	2	0	1.54016e+07	High
P20585	DNA mismatch repair protein Msh3 OS=Homo sapiens OX=9606 GN=MSH3 PE=1 SV=4	2	1	1	1	1	1137	127.3	8.02	4.57	1	0	5.02306e+06	High
Q9BTE3	Mini-chromosome maintenance complex-binding protein OS=Homo sapiens OX=9606 GN=MCMBP PE=1 SV=2	3	2	3	2	1	642	72.9	5.87	4.57	2	0	6.04639e+06	High
Q01844	RNA-binding protein EWS OS=Homo sapiens OX=9606 GN=EWSR1 PE=1 SV=1	5	2	2	2	1	656	68.4	9.33	4.57	2	0	13377059	High
P56134	ATP synthase subunit f, mitochondrial OS=Homo sapiens OX=9606 GN=ATP5MF PE=1 SV=3	26	2	2	2	1	94	10.9	9.67	4.56	2	0	130955490	High
Q14554	Protein disulfide-isomerase A5 OS=Homo sapiens OX=9606 GN=PDIA5 PE=1 SV=1	8	3	3	3	1	519	59.6	7.91	4.56	3	0	1.68523e+07	High
Q15067	Peroxisomal acyl-coenzyme A oxidase 1 OS=Homo sapiens OX=9606 GN=ACOX1 PE=1 SV=3	4	2	2	2	1	660	74.4	8.16	4.56	2	0	5403464	High
P15121	Aldo-keto reductase family 1 member B1 OS=Homo sapiens OX=9606 GN=AKR1B1 PE=1 SV=3	6	2	2	2	1	316	35.8	6.98	4.56	2	0	1.41858e+07	High
P61803	Dolichyl-diphosphooligosaccharide--protein glycosyltransferase subunit DAD1 OS=Homo sapiens OX=9606 GN=DAD1 PE=1 SV=3	19	2	2	2	1	113	12.5	7.08	4.56	2	0	47190889	High
O43752	Syntaxin-6 OS=Homo sapiens OX=9606 GN=STX6 PE=1 SV=1	10	1	1	1	1	255	29.2	4.93	4.56	1	0		High
Q92544	Transmembrane 9 superfamily member 4 OS=Homo sapiens OX=9606 GN=TM9SF4 PE=1 SV=2	5	2	2	2	1	642	74.5	6.54	4.55	2	0	21402420	High
Q9UHR4	Brain-specific angiogenesis inhibitor 1-associated protein 2-like protein 1 OS=Homo sapiens OX=9606 GN=BAIAP2L1 PE=1 SV=2	5	1	1	1	1	511	56.8	8.68	4.55	1	0	3.43028e+06	High
P45877	Peptidyl-prolyl cis-trans isomerase C OS=Homo sapiens OX=9606 GN=PPIC PE=1 SV=1	9	2	2	1	1	212	22.7	8.4	4.55	2	0	5816171	High
P61966	AP-1 complex subunit sigma-1A OS=Homo sapiens OX=9606 GN=AP1S1 PE=1 SV=1	16	2	2	2	1	158	18.7	5.73	4.54	2	0	10656880	High
P19525	Interferon-induced, double-stranded RNA-activated protein kinase OS=Homo sapiens OX=9606 GN=EIF2AK2 PE=1 SV=2	7	3	3	3	1	551	62.1	8.4	4.54	3	0	39474696	High
Q8TAG9	Exocyst complex component 6 OS=Homo sapiens OX=9606 GN=EXOC6 PE=1 SV=3	3	2	2	2	1	804	93.7	6.2	4.53	2	0	4.57394e+06	High
O95232	Luc7-like protein 3 OS=Homo sapiens OX=9606 GN=LUC7L3 PE=1 SV=2	10	3	3	3	1	432	51.4	9.79	4.53	3	0	26600823	High
O95235	Kinesin-like protein KIF20A OS=Homo sapiens OX=9606 GN=KIF20A PE=1 SV=1	3	2	2	2	1	890	100.2	6.92	4.53	2	0	2.72016e+06	High
O76031	ATP-dependent Clp protease ATP-binding subunit clpX-like, mitochondrial OS=Homo sapiens OX=9606 GN=CLPX PE=1 SV=2	4	2	2	2	1	633	69.2	7.58	4.53	2	0	1.4825e+07	High
O75152	Zinc finger CCCH domain-containing protein 11A OS=Homo sapiens OX=9606 GN=ZC3H11A PE=1 SV=3	2	2	2	2	1	810	89.1	8.37	4.52	2	0	1.55447e+07	High
Q8N684	Cleavage and polyadenylation specificity factor subunit 7 OS=Homo sapiens OX=9606 GN=CPSF7 PE=1 SV=1	6	2	2	2	1	471	52	8	4.52	2	0	498557	High
P20042	Eukaryotic translation initiation factor 2 subunit 2 OS=Homo sapiens OX=9606 GN=EIF2S2 PE=1 SV=2	7	2	3	2	1	333	38.4	5.8	4.49	2	0	2.42015e+07	High
O43760	Synaptogyrin-2 OS=Homo sapiens OX=9606 GN=SYNGR2 PE=1 SV=1	8	2	2	2	1	224	24.8	4.94	4.49	2	0	21025278	High
O00442	RNA 3'-terminal phosphate cyclase OS=Homo sapiens OX=9606 GN=RTCA PE=1 SV=1	9	2	2	2	1	366	39.3	7.85	4.48	2	0	2.02819e+06	High
O76003	Glutaredoxin-3 OS=Homo sapiens OX=9606 GN=GLRX3 PE=1 SV=2	7	2	2	2	1	335	37.4	5.39	4.47	2	0	1.25652e+07	High
Q9HCN8	Stromal cell-derived factor 2-like protein 1 OS=Homo sapiens OX=9606 GN=SDF2L1 PE=1 SV=2	15	2	2	2	1	221	23.6	7.03	4.47	2	0	3535294	High
Q9H078	Caseinolytic peptidase B protein homolog OS=Homo sapiens OX=9606 GN=CLPB PE=1 SV=1	5	3	3	3	1	707	78.7	9.01	4.45	3	0	1.30533e+07	High
P29372	DNA-3-methyladenine glycosylase OS=Homo sapiens OX=9606 GN=MPG PE=1 SV=3	10	1	1	1	1	298	32.8	9.57	4.45	1	0		High
Q68CQ4	Digestive organ expansion factor homolog OS=Homo sapiens OX=9606 GN=DIEXF PE=1 SV=2	4	2	2	2	1	756	87	5.88	4.44	2	0		High
Q9H2G2	STE20-like serine/threonine-protein kinase OS=Homo sapiens OX=9606 GN=SLK PE=1 SV=1	2	2	2	2	1	1235	142.6	5.15	4.44	2	0	13372801	High
Q96KB5	Lymphokine-activated killer T-cell-originated protein kinase OS=Homo sapiens OX=9606 GN=PBK PE=1 SV=3	10	2	2	2	1	322	36.1	5.12	4.43	2	0	1.21482e+07	High
Q15050	Ribosome biogenesis regulatory protein homolog OS=Homo sapiens OX=9606 GN=RRS1 PE=1 SV=2	9	2	2	2	1	365	41.2	10.7	4.43	2	0	1.13726e+07	High
Q12906	Interleukin enhancer-binding factor 3 OS=Homo sapiens OX=9606 GN=ILF3 PE=1 SV=3	3	2	2	2	1	894	95.3	8.76	4.41	2	0	14814350	High
Q15758	Neutral amino acid transporter B(0) OS=Homo sapiens OX=9606 GN=SLC1A5 PE=1 SV=2	4	2	2	2	1	541	56.6	5.48	4.41	2	0	19259307	High
P41214	Eukaryotic translation initiation factor 2D OS=Homo sapiens OX=9606 GN=EIF2D PE=1 SV=3	8	3	3	3	1	584	64.7	7.65	4.4	3	0	3453209	High
Q13523	Serine/threonine-protein kinase PRP4 homolog OS=Homo sapiens OX=9606 GN=PRPF4B PE=1 SV=3	4	3	3	3	1	1007	116.9	10.26	4.4	3	0	15182598	High
O75323	Protein NipSnap homolog 2 OS=Homo sapiens OX=9606 GN=NIPSNAP2 PE=1 SV=1	9	2	2	2	1	286	33.7	9.36	4.37	2	0	2.06924e+07	High
P43353	Aldehyde dehydrogenase family 3 member B1 OS=Homo sapiens OX=9606 GN=ALDH3B1 PE=1 SV=1	5	2	2	1	1	468	51.8	7.62	4.37	2	0	2.62845e+06	High
O43676	NADH dehydrogenase [ubiquinone] 1 beta subcomplex subunit 3 OS=Homo sapiens OX=9606 GN=NDUFB3 PE=1 SV=3	21	2	2	2	1	98	11.4	9.2	4.36	2	0	1.67898e+07	High
Q16698	2,4-dienoyl-CoA reductase, mitochondrial OS=Homo sapiens OX=9606 GN=DECR1 PE=1 SV=1	12	2	2	2	1	335	36	9.28	4.33	2	0	6243278	High
O15427	Monocarboxylate transporter 4 OS=Homo sapiens OX=9606 GN=SLC16A3 PE=1 SV=1	5	2	2	2	1	465	49.4	7.96	4.33	2	0	11937022	High
Q99459	Cell division cycle 5-like protein OS=Homo sapiens OX=9606 GN=CDC5L PE=1 SV=2	3	2	2	2	1	802	92.2	8.18	4.32	2	0	13348799	High
P16070	CD44 antigen OS=Homo sapiens OX=9606 GN=CD44 PE=1 SV=3	3	2	2	2	1	742	81.5	5.33	4.3	2	0	9532087	High
P82673	28S ribosomal protein S35, mitochondrial OS=Homo sapiens OX=9606 GN=MRPS35 PE=1 SV=1	9	2	2	2	1	323	36.8	8.24	4.29	2	0	9.48317e+06	High
O95486	Protein transport protein Sec24A OS=Homo sapiens OX=9606 GN=SEC24A PE=1 SV=2	3	2	2	1	1	1093	119.7	7.66	4.28	2	0	8177951	High
P48651	Phosphatidylserine synthase 1 OS=Homo sapiens OX=9606 GN=PTDSS1 PE=1 SV=1	6	2	2	2	1	473	55.5	8.43	4.27	2	0	25782744	High
Q9Y697	Cysteine desulfurase, mitochondrial OS=Homo sapiens OX=9606 GN=NFS1 PE=1 SV=3	9	2	2	2	1	457	50.2	8.31	4.26	2	0	8.30756e+06	High
O00186	Syntaxin-binding protein 3 OS=Homo sapiens OX=9606 GN=STXBP3 PE=1 SV=2	5	3	3	3	1	592	67.7	7.8	4.25	3	0	1.34309e+07	High
Q13435	Splicing factor 3B subunit 2 OS=Homo sapiens OX=9606 GN=SF3B2 PE=1 SV=2	2	1	1	1	1	895	100.2	5.67	4.24	1	0		High
Q9H8H3	Methyltransferase-like protein 7A OS=Homo sapiens OX=9606 GN=METTL7A PE=1 SV=1	16	3	3	3	1	244	28.3	8.38	4.23	3	0	3.14472e+07	High
P36404	ADP-ribosylation factor-like protein 2 OS=Homo sapiens OX=9606 GN=ARL2 PE=1 SV=4	13	2	2	2	1	184	20.9	6.34	4.23	2	0	9.35463e+06	High
Q9UDW1	Cytochrome b-c1 complex subunit 9 OS=Homo sapiens OX=9606 GN=UQCR10 PE=1 SV=3	38	2	2	2	1	63	7.3	9.47	4.22	2	0	5.527e+06	High
Q9NRN7	L-aminoadipate-semialdehyde dehydrogenase-phosphopantetheinyl transferase OS=Homo sapiens OX=9606 GN=AASDHPPT PE=1 SV=2	8	2	2	2	1	309	35.8	6.8	4.21	2	0		High
P62304	Small nuclear ribonucleoprotein E OS=Homo sapiens OX=9606 GN=SNRPE PE=1 SV=1	29	2	2	2	1	92	10.8	9.44	4.2	2	0	1.04225e+08	High
Q15526	Surfeit locus protein 1 OS=Homo sapiens OX=9606 GN=SURF1 PE=1 SV=1	9	2	2	2	1	300	33.3	9.6	4.2	2	0	10945419	High
Q16774	Guanylate kinase OS=Homo sapiens OX=9606 GN=GUK1 PE=1 SV=2	11	1	1	1	1	197	21.7	6.55	4.18	1	0	5083453	High
P15586	N-acetylglucosamine-6-sulfatase OS=Homo sapiens OX=9606 GN=GNS PE=1 SV=3	5	2	2	2	1	552	62	8.31	4.18	2	0	11032210	High
Q7Z5K2	Wings apart-like protein homolog OS=Homo sapiens OX=9606 GN=WAPL PE=1 SV=1	2	2	2	2	1	1190	132.9	5.44	4.17	2	0	6.74994e+06	High
O14950	Myosin regulatory light chain 12B OS=Homo sapiens OX=9606 GN=MYL12B PE=1 SV=2	17	3	3	3	1	172	19.8	4.84	4.17	3	0	24201567	High
O95674	Phosphatidate cytidylyltransferase 2 OS=Homo sapiens OX=9606 GN=CDS2 PE=1 SV=1	7	1	1	1	1	445	51.4	7.09	4.17	1	0		High
Q93008	Probable ubiquitin carboxyl-terminal hydrolase FAF-X OS=Homo sapiens OX=9606 GN=USP9X PE=1 SV=3	2	4	4	4	1	2570	292.1	5.8	4.17	4	0	1.82724e+07	High
Q8N6T7	NAD-dependent protein deacetylase sirtuin-6 OS=Homo sapiens OX=9606 GN=SIRT6 PE=1 SV=2	4	1	2	1	1	355	39.1	9.19	4.16	1	0	7.41197e+06	High
P14927	Cytochrome b-c1 complex subunit 7 OS=Homo sapiens OX=9606 GN=UQCRB PE=1 SV=2	18	1	1	1	1	111	13.5	8.78	4.16	1	0	2.52969e+06	High
Q15459	Splicing factor 3A subunit 1 OS=Homo sapiens OX=9606 GN=SF3A1 PE=1 SV=1	2	2	2	2	1	793	88.8	5.22	4.15	2	0	1.70663e+07	High
Q9NW64	Pre-mRNA-splicing factor RBM22 OS=Homo sapiens OX=9606 GN=RBM22 PE=1 SV=1	14	4	5	4	1	420	46.9	8.54	4.13	4	0	1.11506e+07	High
Q96TA2	ATP-dependent zinc metalloprotease YME1L1 OS=Homo sapiens OX=9606 GN=YME1L1 PE=1 SV=2	3	2	2	2	1	773	86.4	8.76	4.13	2	0	5.1897e+06	High
Q9NZB2	Constitutive coactivator of PPAR-gamma-like protein 1 OS=Homo sapiens OX=9606 GN=FAM120A PE=1 SV=2	3	2	2	2	1	1118	121.8	8.88	4.12	2	0		High
O75153	Clustered mitochondria protein homolog OS=Homo sapiens OX=9606 GN=CLUH PE=1 SV=2	3	4	5	4	1	1309	146.6	6.13	4.12	4	0	1.3685e+07	High
Q92522	Histone H1x OS=Homo sapiens OX=9606 GN=H1FX PE=1 SV=1	13	2	2	2	1	213	22.5	10.76	4.12	2	0	31042686	High
O95159	Zinc finger protein-like 1 OS=Homo sapiens OX=9606 GN=ZFPL1 PE=1 SV=2	6	1	1	1	1	310	34.1	8.07	4.12	1	0	1.89059e+06	High
P42695	Condensin-2 complex subunit D3 OS=Homo sapiens OX=9606 GN=NCAPD3 PE=1 SV=2	2	2	2	2	1	1498	168.8	7.5	4.12	2	0	6469125	High
Q96R06	Sperm-associated antigen 5 OS=Homo sapiens OX=9606 GN=SPAG5 PE=1 SV=2	2	2	2	2	1	1193	134.3	5	4.11	2	0	4571422	High
Q86TC9	Myopalladin OS=Homo sapiens OX=9606 GN=MYPN PE=1 SV=2	3	2	2	2	1	1320	145.2	6.77	4.11	2	0	8698904	High
Q03169	Tumor necrosis factor alpha-induced protein 2 OS=Homo sapiens OX=9606 GN=TNFAIP2 PE=2 SV=2	4	2	2	2	1	654	72.6	6.46	4.11	2	0	9179742	High
P48201	ATP synthase F(0) complex subunit C3, mitochondrial OS=Homo sapiens OX=9606 GN=ATP5MC3 PE=1 SV=1	27	2	5	2	1	142	14.7	9.45	4.09	2	0	2.26963e+06	High
Q9GZZ9	Ubiquitin-like modifier-activating enzyme 5 OS=Homo sapiens OX=9606 GN=UBA5 PE=1 SV=1	13	3	3	3	1	404	44.8	4.84	4.09	3	0	9.17042e+06	High
Q6DKJ4	Nucleoredoxin OS=Homo sapiens OX=9606 GN=NXN PE=1 SV=2	6	1	1	1	1	435	48.4	4.97	4.08	1	0	2.47394e+06	High
Q96JH7	Deubiquitinating protein VCIP135 OS=Homo sapiens OX=9606 GN=VCPIP1 PE=1 SV=2	1	1	1	1	1	1222	134.2	7.2	4.07	1	0	2.69279e+06	High
Q9H6S0	3'-5' RNA helicase YTHDC2 OS=Homo sapiens OX=9606 GN=YTHDC2 PE=1 SV=2	3	3	3	3	1	1430	160.1	8.4	4.07	3	0	6.33801e+06	High
Q70UQ0	Inhibitor of nuclear factor kappa-B kinase-interacting protein OS=Homo sapiens OX=9606 GN=IKBIP PE=1 SV=1	6	2	2	2	1	350	39.3	9.17	4.06	2	0	26595357	High
Q00765	Receptor expression-enhancing protein 5 OS=Homo sapiens OX=9606 GN=REEP5 PE=1 SV=3	9	2	3	2	1	189	21.5	8.1	4.05	2	0	34498508	High
P82912	28S ribosomal protein S11, mitochondrial OS=Homo sapiens OX=9606 GN=MRPS11 PE=1 SV=2	9	1	1	1	1	194	20.6	10.81	4.05	1	0		High
Q9P0K7	Ankycorbin OS=Homo sapiens OX=9606 GN=RAI14 PE=1 SV=2	3	1	1	1	1	980	110	6.21	4.05	1	0		High
Q5H9R7	Serine/threonine-protein phosphatase 6 regulatory subunit 3 OS=Homo sapiens OX=9606 GN=PPP6R3 PE=1 SV=2	2	2	2	2	1	873	97.6	4.6	4.04	2	0	1.38487e+07	High
Q9BZF1	Oxysterol-binding protein-related protein 8 OS=Homo sapiens OX=9606 GN=OSBPL8 PE=1 SV=3	3	2	2	2	1	889	101.1	6.96	4.04	2	0	12740986	High
Q14152	Eukaryotic translation initiation factor 3 subunit A OS=Homo sapiens OX=9606 GN=EIF3A PE=1 SV=1	3	3	3	3	1	1382	166.5	6.79	4.04	3	0	8.4723e+06	High
Q8WW22	DnaJ homolog subfamily A member 4 OS=Homo sapiens OX=9606 GN=DNAJA4 PE=1 SV=1	8	2	2	2	1	397	44.8	7.59	4.03	2	0	24028019	High
O00303	Eukaryotic translation initiation factor 3 subunit F OS=Homo sapiens OX=9606 GN=EIF3F PE=1 SV=1	7	2	2	2	1	357	37.5	5.45	4.02	2	0	8.67631e+06	High
Q8NCG7	Sn1-specific diacylglycerol lipase beta OS=Homo sapiens OX=9606 GN=DAGLB PE=1 SV=2	3	1	1	1	1	672	73.7	6.55	4.02	1	0	7.47067e+06	High
Q9Y4B6	DDB1- and CUL4-associated factor 1 OS=Homo sapiens OX=9606 GN=DCAF1 PE=1 SV=3	2	3	3	3	1	1507	168.9	5.06	4.02	3	0	4807946	High
Q96IJ6	Mannose-1-phosphate guanyltransferase alpha OS=Homo sapiens OX=9606 GN=GMPPA PE=1 SV=1	7	2	2	2	1	420	46.3	7.21	4.02	2	0	2.70284e+06	High
Q8IXT5	RNA-binding protein 12B OS=Homo sapiens OX=9606 GN=RBM12B PE=1 SV=2	2	2	2	2	1	1001	118	6.81	4.01	2	0	4303396	High
O00217	NADH dehydrogenase [ubiquinone] iron-sulfur protein 8, mitochondrial OS=Homo sapiens OX=9606 GN=NDUFS8 PE=1 SV=1	10	2	2	2	1	210	23.7	6.34	4.01	2	0	8.69735e+06	High
Q9H0H5	Rac GTPase-activating protein 1 OS=Homo sapiens OX=9606 GN=RACGAP1 PE=1 SV=1	5	3	3	3	1	632	71	8.88	4.01	3	0	1.29824e+07	High
Q9BRX8	Peroxiredoxin-like 2A OS=Homo sapiens OX=9606 GN=PRXL2A PE=1 SV=3	11	2	2	2	1	229	25.7	8.84	3.98	2	0	3.7838e+06	High
Q93050	V-type proton ATPase 116 kDa subunit a isoform 1 OS=Homo sapiens OX=9606 GN=ATP6V0A1 PE=1 SV=3	2	2	2	2	1	837	96.4	6.43	3.98	2	0	6.86702e+06	High
Q9Y5Q8	General transcription factor 3C polypeptide 5 OS=Homo sapiens OX=9606 GN=GTF3C5 PE=1 SV=2	5	2	2	2	1	519	59.5	6.9	3.96	2	0	21412247	High
Q9NXW2	DnaJ homolog subfamily B member 12 OS=Homo sapiens OX=9606 GN=DNAJB12 PE=1 SV=5	7	2	2	2	1	375	41.8	8.69	3.95	2	0	1.30591e+07	High
Q2M389	WASH complex subunit 4 OS=Homo sapiens OX=9606 GN=WASHC4 PE=1 SV=2	3	2	2	2	1	1173	136.3	7.44	3.95	2	0	10693110	High
P50583	Bis(5'-nucleosyl)-tetraphosphatase [asymmetrical] OS=Homo sapiens OX=9606 GN=NUDT2 PE=1 SV=3	16	1	1	1	1	147	16.8	5.35	3.94	1	0		High
Q92538	Golgi-specific brefeldin A-resistance guanine nucleotide exchange factor 1 OS=Homo sapiens OX=9606 GN=GBF1 PE=1 SV=2	2	2	2	2	1	1859	206.3	5.73	3.93	2	0	7.0992e+06	High
Q8NC56	LEM domain-containing protein 2 OS=Homo sapiens OX=9606 GN=LEMD2 PE=1 SV=1	4	2	2	2	1	503	56.9	9	3.92	2	0	9.16679e+06	High
Q9Y314	Nitric oxide synthase-interacting protein OS=Homo sapiens OX=9606 GN=NOSIP PE=1 SV=1	12	2	2	2	1	301	33.2	8.82	3.92	2	0	7.36207e+06	High
O00264	Membrane-associated progesterone receptor component 1 OS=Homo sapiens OX=9606 GN=PGRMC1 PE=1 SV=3	10	1	1	1	1	195	21.7	4.7	3.91	1	0	8916438	High
Q14671	Pumilio homolog 1 OS=Homo sapiens OX=9606 GN=PUM1 PE=1 SV=3	3	3	3	1	1	1186	126.4	6.84	3.91	3	1	6.33811e+06	High
Q6PI48	Aspartate--tRNA ligase, mitochondrial OS=Homo sapiens OX=9606 GN=DARS2 PE=1 SV=1	4	1	1	1	1	645	73.5	8.02	3.9	1	0	4.92202e+06	High
P18084	Integrin beta-5 OS=Homo sapiens OX=9606 GN=ITGB5 PE=1 SV=1	3	1	1	1	1	799	88	6.06	3.89	1	0	3395253	High
Q8IZW8	Tensin-4 OS=Homo sapiens OX=9606 GN=TNS4 PE=1 SV=3	3	1	1	1	1	715	76.7	7.34	3.88	1	0	1.58e+06	High
Q99959	Plakophilin-2 OS=Homo sapiens OX=9606 GN=PKP2 PE=1 SV=2	2	2	2	2	1	881	97.4	9.33	3.88	2	0	6382992	High
P11234	Ras-related protein Ral-B OS=Homo sapiens OX=9606 GN=RALB PE=1 SV=1	14	3	3	1	1	206	23.4	6.62	3.87	3	0	2.53427e+06	High
Q92922	SWI/SNF complex subunit SMARCC1 OS=Homo sapiens OX=9606 GN=SMARCC1 PE=1 SV=3	4	3	3	1	1	1105	122.8	5.76	3.87	3	1	10632746	High
Q99543	DnaJ homolog subfamily C member 2 OS=Homo sapiens OX=9606 GN=DNAJC2 PE=1 SV=4	4	2	3	2	1	621	72	8.7	3.85	2	0	8913472	High
P40429	60S ribosomal protein L13a OS=Homo sapiens OX=9606 GN=RPL13A PE=1 SV=2	14	4	4	4	1	203	23.6	10.93	3.84	4	0	151324706	High
O15155	BET1 homolog OS=Homo sapiens OX=9606 GN=BET1 PE=1 SV=1	25	2	2	2	1	118	13.3	9.06	3.82	2	0	1.52168e+07	High
P62330	ADP-ribosylation factor 6 OS=Homo sapiens OX=9606 GN=ARF6 PE=1 SV=2	18	2	2	2	1	175	20.1	8.95	3.81	2	0	6877289	High
P04049	RAF proto-oncogene serine/threonine-protein kinase OS=Homo sapiens OX=9606 GN=RAF1 PE=1 SV=1	3	2	2	2	1	648	73	9.2	3.81	2	0	4.88209e+06	High
O95302	Peptidyl-prolyl cis-trans isomerase FKBP9 OS=Homo sapiens OX=9606 GN=FKBP9 PE=1 SV=2	5	2	2	2	1	570	63	5.08	3.79	2	0	1.26198e+07	High
P11310	Medium-chain specific acyl-CoA dehydrogenase, mitochondrial OS=Homo sapiens OX=9606 GN=ACADM PE=1 SV=1	4	1	1	1	1	421	46.6	8.37	3.79	1	0	3.93219e+06	High
P52943	Cysteine-rich protein 2 OS=Homo sapiens OX=9606 GN=CRIP2 PE=1 SV=1	15	1	1	1	1	208	22.5	8.72	3.78	1	0		High
Q8N0U8	Vitamin K epoxide reductase complex subunit 1-like protein 1 OS=Homo sapiens OX=9606 GN=VKORC1L1 PE=1 SV=2	12	2	2	2	1	176	19.8	9.13	3.78	2	0	23933634	High
P26885	Peptidyl-prolyl cis-trans isomerase FKBP2 OS=Homo sapiens OX=9606 GN=FKBP2 PE=1 SV=2	9	2	2	2	1	142	15.6	9.13	3.77	2	0	17796541	High
P30085	UMP-CMP kinase OS=Homo sapiens OX=9606 GN=CMPK1 PE=1 SV=3	10	2	2	2	1	196	22.2	5.57	3.77	2	0	8.89426e+06	High
Q6WCQ1	Myosin phosphatase Rho-interacting protein OS=Homo sapiens OX=9606 GN=MPRIP PE=1 SV=3	1	1	1	1	1	1025	116.5	6.21	3.77	1	0		High
Q15334	Lethal(2) giant larvae protein homolog 1 OS=Homo sapiens OX=9606 GN=LLGL1 PE=1 SV=3	3	2	2	2	1	1064	115.3	6.29	3.76	2	0	2.89841e+06	High
P06756	Integrin alpha-V OS=Homo sapiens OX=9606 GN=ITGAV PE=1 SV=2	5	3	4	3	1	1048	116	5.68	3.76	3	0	8.26261e+06	High
P23919	Thymidylate kinase OS=Homo sapiens OX=9606 GN=DTYMK PE=1 SV=4	17	3	3	3	1	212	23.8	8.27	3.75	3	0	2.21699e+07	High
Q9Y639	Neuroplastin OS=Homo sapiens OX=9606 GN=NPTN PE=1 SV=2	5	1	2	1	1	398	44.4	7.99	3.75	1	0	11073296	High
Q9NX74	tRNA-dihydrouridine(20) synthase [NAD(P)+]-like OS=Homo sapiens OX=9606 GN=DUS2 PE=1 SV=1	5	2	2	2	1	493	55	7.11	3.75	2	0	6.25092e+06	High
Q8IZH2	5'-3' exoribonuclease 1 OS=Homo sapiens OX=9606 GN=XRN1 PE=1 SV=1	2	3	3	3	1	1706	194	7.21	3.75	3	0	10435456	High
O15397	Importin-8 OS=Homo sapiens OX=9606 GN=IPO8 PE=1 SV=2	3	2	2	2	1	1037	119.9	5.16	3.74	2	0	4.69199e+06	High
O15460	Prolyl 4-hydroxylase subunit alpha-2 OS=Homo sapiens OX=9606 GN=P4HA2 PE=1 SV=1	4	1	1	1	1	535	60.9	5.71	3.73	1	0		High
Q9Y6M5	Zinc transporter 1 OS=Homo sapiens OX=9606 GN=SLC30A1 PE=1 SV=3	6	2	2	2	1	507	55.3	6.48	3.73	2	0	1.04549e+07	High
Q96AY3	Peptidyl-prolyl cis-trans isomerase FKBP10 OS=Homo sapiens OX=9606 GN=FKBP10 PE=1 SV=1	5	2	2	2	1	582	64.2	5.62	3.72	2	0	13807523	High
Q9Y3A5	Ribosome maturation protein SBDS OS=Homo sapiens OX=9606 GN=SBDS PE=1 SV=4	7	1	1	1	1	250	28.7	8.75	3.7	1	0	3.80438e+06	High
O43324	Eukaryotic translation elongation factor 1 epsilon-1 OS=Homo sapiens OX=9606 GN=EEF1E1 PE=1 SV=1	14	1	1	1	1	174	19.8	8.54	3.69	1	0	20717782	High
Q9NRX2	39S ribosomal protein L17, mitochondrial OS=Homo sapiens OX=9606 GN=MRPL17 PE=1 SV=1	9	1	1	1	1	175	20	10.11	3.69	1	0		High
P42575	Caspase-2 OS=Homo sapiens OX=9606 GN=CASP2 PE=1 SV=2	5	1	1	1	1	452	50.7	6.81	3.67	1	0		High
O15121	Sphingolipid delta(4)-desaturase DES1 OS=Homo sapiens OX=9606 GN=DEGS1 PE=1 SV=1	11	2	2	2	1	323	37.8	7.46	3.67	2	0	5.46248e+06	High
Q9H2P0	Activity-dependent neuroprotector homeobox protein OS=Homo sapiens OX=9606 GN=ADNP PE=1 SV=1	2	1	1	1	1	1102	123.5	7.34	3.66	1	0	1.60513e+06	High
Q9H173	Nucleotide exchange factor SIL1 OS=Homo sapiens OX=9606 GN=SIL1 PE=1 SV=1	5	2	2	2	1	461	52.1	5.36	3.64	2	0	4160966	High
Q5UIP0	Telomere-associated protein RIF1 OS=Homo sapiens OX=9606 GN=RIF1 PE=1 SV=2	1	2	2	2	1	2472	274.3	5.52	3.63	2	0	6.75737e+06	High
Q9NP79	Vacuolar protein sorting-associated protein VTA1 homolog OS=Homo sapiens OX=9606 GN=VTA1 PE=1 SV=1	8	1	1	1	1	307	33.9	6.29	3.63	1	0		High
P19387	DNA-directed RNA polymerase II subunit RPB3 OS=Homo sapiens OX=9606 GN=POLR2C PE=1 SV=2	7	1	1	1	1	275	31.4	4.92	3.63	1	0	9799006	High
Q9H479	Fructosamine-3-kinase OS=Homo sapiens OX=9606 GN=FN3K PE=1 SV=1	6	1	1	1	1	309	35.1	7.55	3.62	1	0	1.77682e+06	High
O60645	Exocyst complex component 3 OS=Homo sapiens OX=9606 GN=EXOC3 PE=1 SV=3	4	3	3	3	1	745	85.5	6.29	3.62	3	0	33520258	High
P35998	26S proteasome regulatory subunit 7 OS=Homo sapiens OX=9606 GN=PSMC2 PE=1 SV=3	9	3	3	3	1	433	48.6	5.95	3.61	3	0	1.52268e+07	High
P18887	DNA repair protein XRCC1 OS=Homo sapiens OX=9606 GN=XRCC1 PE=1 SV=2	3	1	1	1	1	633	69.4	6.39	3.59	1	0		High
P48723	Heat shock 70 kDa protein 13 OS=Homo sapiens OX=9606 GN=HSPA13 PE=1 SV=1	3	1	1	1	1	471	51.9	5.76	3.57	1	0	4.5487e+06	High
Q9BZZ5	Apoptosis inhibitor 5 OS=Homo sapiens OX=9606 GN=API5 PE=1 SV=3	4	2	2	2	1	524	59	7.34	3.56	2	0	4216507	High
P18858	DNA ligase 1 OS=Homo sapiens OX=9606 GN=LIG1 PE=1 SV=1	2	1	1	1	1	919	101.7	5.62	3.55	1	0	4.24362e+06	High
P82930	28S ribosomal protein S34, mitochondrial OS=Homo sapiens OX=9606 GN=MRPS34 PE=1 SV=2	7	2	2	2	1	218	25.6	9.98	3.55	2	0	6091731	High
Q8WU90	Zinc finger CCCH domain-containing protein 15 OS=Homo sapiens OX=9606 GN=ZC3H15 PE=1 SV=1	5	1	1	1	1	426	48.6	5.31	3.54	1	0	1.87293e+06	High
Q9H9E3	Conserved oligomeric Golgi complex subunit 4 OS=Homo sapiens OX=9606 GN=COG4 PE=1 SV=3	2	1	1	1	1	785	89	5.19	3.52	1	0		High
O43772	Mitochondrial carnitine/acylcarnitine carrier protein OS=Homo sapiens OX=9606 GN=SLC25A20 PE=1 SV=1	7	2	2	2	1	301	32.9	9.41	3.52	2	0	8.20272e+06	High
Q9P289	Serine/threonine-protein kinase 26 OS=Homo sapiens OX=9606 GN=STK26 PE=1 SV=2	9	2	2	2	1	416	46.5	5.29	3.47	2	0	1.03631e+07	High
Q16822	Phosphoenolpyruvate carboxykinase [GTP], mitochondrial OS=Homo sapiens OX=9606 GN=PCK2 PE=1 SV=4	5	2	2	2	1	640	70.7	7.62	3.46	2	0	11521925	High
P09661	U2 small nuclear ribonucleoprotein A' OS=Homo sapiens OX=9606 GN=SNRPA1 PE=1 SV=2	10	2	2	2	1	255	28.4	8.62	3.46	2	0	5063979	High
P46779	60S ribosomal protein L28 OS=Homo sapiens OX=9606 GN=RPL28 PE=1 SV=3	19	3	3	3	1	137	15.7	12.02	3.46	3	0	1.15516e+07	High
Q96GM5	SWI/SNF-related matrix-associated actin-dependent regulator of chromatin subfamily D member 1 OS=Homo sapiens OX=9606 GN=SMARCD1 PE=1 SV=2	4	1	1	1	1	515	58.2	9.25	3.45	1	0	1.61076e+06	High
Q92575	UBX domain-containing protein 4 OS=Homo sapiens OX=9606 GN=UBXN4 PE=1 SV=2	4	1	1	1	1	508	56.7	6.38	3.43	1	0	4124429	High
Q9NXV6	CDKN2A-interacting protein OS=Homo sapiens OX=9606 GN=CDKN2AIP PE=1 SV=3	4	1	1	1	1	580	61.1	9.01	3.43	1	0	4.93368e+06	High
P53365	Arfaptin-2 OS=Homo sapiens OX=9606 GN=ARFIP2 PE=1 SV=1	4	1	1	1	1	341	37.8	6.04	3.42	1	0	4.65676e+06	High
O43264	Centromere/kinetochore protein zw10 homolog OS=Homo sapiens OX=9606 GN=ZW10 PE=1 SV=3	3	2	2	2	1	779	88.8	6.27	3.36	2	0	6.18356e+06	High
Q8TCC3	39S ribosomal protein L30, mitochondrial OS=Homo sapiens OX=9606 GN=MRPL30 PE=1 SV=1	13	1	1	1	1	161	18.5	9.99	3.36	1	0		High
Q8ND04	Protein SMG8 OS=Homo sapiens OX=9606 GN=SMG8 PE=1 SV=1	2	1	1	1	1	991	109.6	7.68	3.33	1	0		High
O96011	Peroxisomal membrane protein 11B OS=Homo sapiens OX=9606 GN=PEX11B PE=1 SV=1	6	1	1	1	1	259	28.4	9.85	3.32	1	0	6.30074e+06	High
Q9Y5S2	Serine/threonine-protein kinase MRCK beta OS=Homo sapiens OX=9606 GN=CDC42BPB PE=1 SV=2	1	2	2	2	1	1711	194.2	6.37	3.31	2	0	3.64382e+06	High
P21399	Cytoplasmic aconitate hydratase OS=Homo sapiens OX=9606 GN=ACO1 PE=1 SV=3	2	1	1	1	1	889	98.3	6.68	3.31	1	0		High
Q9NYP7	Elongation of very long chain fatty acids protein 5 OS=Homo sapiens OX=9606 GN=ELOVL5 PE=1 SV=1	4	1	1	1	1	299	35.3	9.42	3.31	1	0	25733356	High
Q92481	Transcription factor AP-2-beta OS=Homo sapiens OX=9606 GN=TFAP2B PE=1 SV=2	4	1	1	1	1	460	50.4	8.24	3.3	1	0	8765471	High
P32121	Beta-arrestin-2 OS=Homo sapiens OX=9606 GN=ARRB2 PE=1 SV=2	5	1	1	1	1	409	46.1	7.69	3.29	1	0		High
Q99595	Mitochondrial import inner membrane translocase subunit Tim17-A OS=Homo sapiens OX=9606 GN=TIMM17A PE=1 SV=1	13	1	1	1	1	171	18	7.87	3.29	1	0	5253625	High
P51610	Host cell factor 1 OS=Homo sapiens OX=9606 GN=HCFC1 PE=1 SV=2	1	1	1	1	1	2035	208.6	7.46	3.29	1	0	3.21302e+06	High
Q5SRD1	Putative mitochondrial import inner membrane translocase subunit Tim23B OS=Homo sapiens OX=9606 GN=TIMM23B PE=5 SV=2	7	1	1	1	1	257	28	9.39	3.28	1	0	8035774	High
Q15041	ADP-ribosylation factor-like protein 6-interacting protein 1 OS=Homo sapiens OX=9606 GN=ARL6IP1 PE=1 SV=2	7	1	1	1	1	203	23.3	9.32	3.27	1	0		High
P55039	Developmentally-regulated GTP-binding protein 2 OS=Homo sapiens OX=9606 GN=DRG2 PE=1 SV=1	5	1	1	1	1	364	40.7	8.88	3.26	1	0	6360048	High
A0AVT1	Ubiquitin-like modifier-activating enzyme 6 OS=Homo sapiens OX=9606 GN=UBA6 PE=1 SV=1	1	1	1	1	1	1052	117.9	6.14	3.26	1	0	3.45732e+06	High
O14548	Cytochrome c oxidase subunit 7A-related protein, mitochondrial OS=Homo sapiens OX=9606 GN=COX7A2L PE=1 SV=2	11	1	1	1	1	114	12.6	9.42	3.26	1	0		High
O14672	Disintegrin and metalloproteinase domain-containing protein 10 OS=Homo sapiens OX=9606 GN=ADAM10 PE=1 SV=1	2	1	1	1	1	748	84.1	7.77	3.24	1	0		High
Q9UFN0	Protein NipSnap homolog 3A OS=Homo sapiens OX=9606 GN=NIPSNAP3A PE=1 SV=2	5	1	1	1	1	247	28.4	9.16	3.22	1	0		High
P38117	Electron transfer flavoprotein subunit beta OS=Homo sapiens OX=9606 GN=ETFB PE=1 SV=3	7	1	1	1	1	255	27.8	8.1	3.21	1	0	4.65838e+06	High
P48960	CD97 antigen OS=Homo sapiens OX=9606 GN=CD97 PE=1 SV=4	2	1	1	1	1	835	91.8	6.87	3.2	1	0		High
Q9BRV3	Sugar transporter SWEET1 OS=Homo sapiens OX=9606 GN=SLC50A1 PE=2 SV=1	9	1	1	1	1	221	25	8.54	3.2	1	0		High
P49711	Transcriptional repressor CTCF OS=Homo sapiens OX=9606 GN=CTCF PE=1 SV=1	2	1	1	1	1	727	82.7	6.96	3.19	1	0		High
P41743	Protein kinase C iota type OS=Homo sapiens OX=9606 GN=PRKCI PE=1 SV=2	7	2	2	2	1	596	68.2	5.85	3.18	2	0	6750622	High
Q9UPN9	E3 ubiquitin-protein ligase TRIM33 OS=Homo sapiens OX=9606 GN=TRIM33 PE=1 SV=3	3	3	3	3	1	1127	122.5	6.67	3.17	3	0	1.7238e+07	High
Q9H7E9	UPF0488 protein C8orf33 OS=Homo sapiens OX=9606 GN=C8orf33 PE=1 SV=1	7	1	1	1	1	229	25	9.95	3.15	1	0		High
Q8N0W3	L-fucose kinase OS=Homo sapiens OX=9606 GN=FCSK PE=1 SV=2	2	1	1	1	1	1084	117.5	6.25	3.15	1	0	2.95477e+06	High
P30837	Aldehyde dehydrogenase X, mitochondrial OS=Homo sapiens OX=9606 GN=ALDH1B1 PE=1 SV=3	3	1	1	1	1	517	57.2	6.8	3.15	1	0		High
Q96SB4	SRSF protein kinase 1 OS=Homo sapiens OX=9606 GN=SRPK1 PE=1 SV=2	2	2	2	2	1	655	74.3	6.16	3.14	2	0	6.83998e+06	High
P60033	CD81 antigen OS=Homo sapiens OX=9606 GN=CD81 PE=1 SV=1	8	1	1	1	1	236	25.8	5.29	3.14	1	0		High
P56545	C-terminal-binding protein 2 OS=Homo sapiens OX=9606 GN=CTBP2 PE=1 SV=1	4	1	1	1	1	445	48.9	6.95	3.14	1	0	6.15985e+06	High
Q14157	Ubiquitin-associated protein 2-like OS=Homo sapiens OX=9606 GN=UBAP2L PE=1 SV=2	2	1	1	1	1	1087	114.5	7.11	3.13	1	0	4.05331e+06	High
Q9BRR6	ADP-dependent glucokinase OS=Homo sapiens OX=9606 GN=ADPGK PE=1 SV=1	3	1	1	1	1	497	54.1	6.2	3.13	1	0		High
Q7Z3B4	Nucleoporin p54 OS=Homo sapiens OX=9606 GN=NUP54 PE=1 SV=2	3	1	1	1	1	507	55.4	7.02	3.12	1	0		High
O94966	Ubiquitin carboxyl-terminal hydrolase 19 OS=Homo sapiens OX=9606 GN=USP19 PE=1 SV=2	1	1	1	1	1	1318	145.6	6.28	3.12	1	0		High
P27144	Adenylate kinase 4, mitochondrial OS=Homo sapiens OX=9606 GN=AK4 PE=1 SV=1	8	1	1	1	1	223	25.3	8.4	3.11	1	0	3.95652e+06	High
Q9H7D7	WD repeat-containing protein 26 OS=Homo sapiens OX=9606 GN=WDR26 PE=1 SV=3	3	1	1	1	1	661	72.1	6.16	3.1	1	0	5.64889e+06	High
Q13043	Serine/threonine-protein kinase 4 OS=Homo sapiens OX=9606 GN=STK4 PE=1 SV=2	3	1	2	1	1	487	55.6	5.07	3.09	1	0	4211204	High
Q9NUI1	Peroxisomal 2,4-dienoyl-CoA reductase OS=Homo sapiens OX=9606 GN=DECR2 PE=1 SV=1	12	2	2	2	1	292	30.8	9.22	3.08	2	0	6.34637e+06	High
O60830	Mitochondrial import inner membrane translocase subunit Tim17-B OS=Homo sapiens OX=9606 GN=TIMM17B PE=1 SV=1	26	2	2	2	1	172	18.3	9.03	3.08	2	0	4.0412e+06	High
Q9BXW6	Oxysterol-binding protein-related protein 1 OS=Homo sapiens OX=9606 GN=OSBPL1A PE=1 SV=2	2	1	1	1	1	950	108.4	6.38	3.08	1	0	2885187	High
Q0VG06	Fanconi anemia core complex-associated protein 100 OS=Homo sapiens OX=9606 GN=FAAP100 PE=1 SV=3	2	1	1	1	1	881	93.4	5.29	3.08	1	0		High
O75475	PC4 and SFRS1-interacting protein OS=Homo sapiens OX=9606 GN=PSIP1 PE=1 SV=1	3	1	1	1	1	530	60.1	9.13	3.08	1	0	2672671	High
Q9P032	NADH dehydrogenase [ubiquinone] 1 alpha subcomplex assembly factor 4 OS=Homo sapiens OX=9606 GN=NDUFAF4 PE=1 SV=1	8	1	1	1	1	175	20.3	8.82	3.07	1	0	994207	High
P61313	60S ribosomal protein L15 OS=Homo sapiens OX=9606 GN=RPL15 PE=1 SV=2	18	3	3	3	1	204	24.1	11.62	3.07	3	0	1.08169e+08	High
Q9Y3Q3	Transmembrane emp24 domain-containing protein 3 OS=Homo sapiens OX=9606 GN=TMED3 PE=1 SV=1	17	2	3	2	1	217	24.8	5.6	3.06	2	0	13984553	High
Q9Y3Y2	Chromatin target of PRMT1 protein OS=Homo sapiens OX=9606 GN=CHTOP PE=1 SV=2	6	1	1	1	1	248	26.4	12.23	3.06	1	0	9734831	High
Q16270	Insulin-like growth factor-binding protein 7 OS=Homo sapiens OX=9606 GN=IGFBP7 PE=1 SV=1	8	1	1	1	1	282	29.1	7.9	3.05	1	0		High
Q13286	Battenin OS=Homo sapiens OX=9606 GN=CLN3 PE=1 SV=1	3	1	1	1	1	438	47.6	6.38	3.05	1	0	3.55022e+06	High
Q8IX01	SURP and G-patch domain-containing protein 2 OS=Homo sapiens OX=9606 GN=SUGP2 PE=1 SV=2	2	1	1	1	1	1082	120.1	7.28	3.04	1	0	2.03991e+06	High
O43290	U4/U6.U5 tri-snRNP-associated protein 1 OS=Homo sapiens OX=9606 GN=SART1 PE=1 SV=1	3	1	1	1	1	800	90.2	6.13	3.04	1	0		High
Q6ZRP7	Sulfhydryl oxidase 2 OS=Homo sapiens OX=9606 GN=QSOX2 PE=1 SV=3	2	1	1	1	1	698	77.5	7.72	3.03	1	0	1785711	High
Q9NX58	Cell growth-regulating nucleolar protein OS=Homo sapiens OX=9606 GN=LYAR PE=1 SV=2	5	1	2	1	1	379	43.6	9.54	3.03	1	0	3373685	High
P41247	Patatin-like phospholipase domain-containing protein 4 OS=Homo sapiens OX=9606 GN=PNPLA4 PE=2 SV=3	6	1	1	1	1	253	28	9.11	3.02	1	0		High
Q14739	Delta(14)-sterol reductase LBR OS=Homo sapiens OX=9606 GN=LBR PE=1 SV=2	3	1	1	1	1	615	70.7	9.36	3.02	1	0	7.76198e+06	High
Q96LJ7	Dehydrogenase/reductase SDR family member 1 OS=Homo sapiens OX=9606 GN=DHRS1 PE=1 SV=1	5	1	1	1	1	313	33.9	7.83	3.02	1	0	543415	High
O00233	26S proteasome non-ATPase regulatory subunit 9 OS=Homo sapiens OX=9606 GN=PSMD9 PE=1 SV=3	4	1	1	1	1	223	24.7	6.95	3.01	1	0	805612	High
Q9P003	Protein cornichon homolog 4 OS=Homo sapiens OX=9606 GN=CNIH4 PE=1 SV=1	14	1	1	1	1	139	16.1	6.65	3.01	1	0	11710047	High
Q9BV38	WD repeat-containing protein 18 OS=Homo sapiens OX=9606 GN=WDR18 PE=1 SV=2	12	4	4	4	1	432	47.4	6.7	3	4	0	17511071	High
Q5U4P2	Aspartate beta-hydroxylase domain-containing protein 1 OS=Homo sapiens OX=9606 GN=ASPHD1 PE=1 SV=3	7	1	1	1	1	390	41.1	8.56	3	1	0		High
Q96GZ6	Solute carrier family 41 member 3 OS=Homo sapiens OX=9606 GN=SLC41A3 PE=1 SV=2	4	1	1	1	1	507	54.7	7.83	2.99	1	0		High
Q02127	Dihydroorotate dehydrogenase (quinone), mitochondrial OS=Homo sapiens OX=9606 GN=DHODH PE=1 SV=3	10	3	3	3	1	395	42.8	9.67	2.99	3	0	24600991	High
Q14432	cGMP-inhibited 3',5'-cyclic phosphodiesterase A OS=Homo sapiens OX=9606 GN=PDE3A PE=1 SV=3	3	2	2	2	1	1141	124.9	6	2.98	2	0	10223388	High
Q9BV23	Monoacylglycerol lipase ABHD6 OS=Homo sapiens OX=9606 GN=ABHD6 PE=1 SV=1	4	1	1	1	1	337	38.3	8.41	2.98	1	0		High
Q96E11	Ribosome-recycling factor, mitochondrial OS=Homo sapiens OX=9606 GN=MRRF PE=1 SV=1	8	1	1	1	1	262	29.3	9.79	2.96	1	0	4562958	High
Q9Y5K5	Ubiquitin carboxyl-terminal hydrolase isozyme L5 OS=Homo sapiens OX=9606 GN=UCHL5 PE=1 SV=3	15	3	3	3	1	329	37.6	5.33	2.96	3	0	1.62276e+07	High
Q9BTD8	RNA-binding protein 42 OS=Homo sapiens OX=9606 GN=RBM42 PE=1 SV=1	4	1	1	1	1	480	50.4	9.63	2.95	1	0	4457799	High
Q9Y6X3	MAU2 chromatid cohesion factor homolog OS=Homo sapiens OX=9606 GN=MAU2 PE=1 SV=2	2	1	1	1	1	613	69	7.25	2.94	1	0	2.46607e+06	High
Q9HAU5	Regulator of nonsense transcripts 2 OS=Homo sapiens OX=9606 GN=UPF2 PE=1 SV=1	1	1	1	1	1	1272	147.7	5.69	2.94	1	0	9286484	High
O75351	Vacuolar protein sorting-associated protein 4B OS=Homo sapiens OX=9606 GN=VPS4B PE=1 SV=2	6	2	2	1	1	444	49.3	7.23	2.94	2	0	4358226	High
Q13425	Beta-2-syntrophin OS=Homo sapiens OX=9606 GN=SNTB2 PE=1 SV=1	3	1	1	1	1	540	57.9	8.82	2.93	1	0	6615824	High
P20674	Cytochrome c oxidase subunit 5A, mitochondrial OS=Homo sapiens OX=9606 GN=COX5A PE=1 SV=2	11	1	1	1	1	150	16.8	6.79	2.93	1	0	6.542e+06	High
O75208	Ubiquinone biosynthesis protein COQ9, mitochondrial OS=Homo sapiens OX=9606 GN=COQ9 PE=1 SV=1	7	1	1	1	1	318	35.5	5.94	2.92	1	0		High
P09669	Cytochrome c oxidase subunit 6C OS=Homo sapiens OX=9606 GN=COX6C PE=1 SV=2	17	1	1	1	1	75	8.8	10.39	2.92	1	0	6.70104e+06	High
Q16881	Thioredoxin reductase 1, cytoplasmic OS=Homo sapiens OX=9606 GN=TXNRD1 PE=1 SV=3	2	1	1	1	1	649	70.9	7.39	2.91	1	0	8044563	High
Q13526	Peptidyl-prolyl cis-trans isomerase NIMA-interacting 1 OS=Homo sapiens OX=9606 GN=PIN1 PE=1 SV=1	9	1	1	1	1	163	18.2	8.82	2.91	1	0	4.14886e+06	High
P28702	Retinoic acid receptor RXR-beta OS=Homo sapiens OX=9606 GN=RXRB PE=1 SV=2	3	1	1	1	1	533	56.9	8.18	2.91	1	0	2533120	High
Q9NQG5	Regulation of nuclear pre-mRNA domain-containing protein 1B OS=Homo sapiens OX=9606 GN=RPRD1B PE=1 SV=1	5	1	1	1	1	326	36.9	5.97	2.91	1	0	2.97054e+06	High
Q9NP92	39S ribosomal protein S30, mitochondrial OS=Homo sapiens OX=9606 GN=MRPS30 PE=1 SV=2	3	1	1	1	1	439	50.3	7.97	2.9	1	0	3953964	High
P02768	Serum albumin OS=Homo sapiens OX=9606 GN=ALB PE=1 SV=2	2	1	2	1	1	609	69.3	6.28	2.9	1	0	40239402	High
P47755	F-actin-capping protein subunit alpha-2 OS=Homo sapiens OX=9606 GN=CAPZA2 PE=1 SV=3	12	2	2	2	1	286	32.9	5.85	2.9	2	0	25533943	High
Q99707	Methionine synthase OS=Homo sapiens OX=9606 GN=MTR PE=1 SV=2	1	1	1	1	1	1265	140.4	5.58	2.9	1	0	4.04902e+06	High
Q6FI81	Anamorsin OS=Homo sapiens OX=9606 GN=CIAPIN1 PE=1 SV=2	7	1	1	1	1	312	33.6	5.62	2.9	1	0		High
Q96DH6	RNA-binding protein Musashi homolog 2 OS=Homo sapiens OX=9606 GN=MSI2 PE=1 SV=1	7	1	1	1	1	328	35.2	8.48	2.9	1	0		High
Q3LXA3	Triokinase/FMN cyclase OS=Homo sapiens OX=9606 GN=TKFC PE=1 SV=2	4	1	1	1	1	575	58.9	7.49	2.89	1	0		High
P48059	LIM and senescent cell antigen-like-containing domain protein 1 OS=Homo sapiens OX=9606 GN=LIMS1 PE=1 SV=4	4	1	1	1	1	325	37.2	8.05	2.89	1	0	20896106	High
Q9NVH2	Integrator complex subunit 7 OS=Homo sapiens OX=9606 GN=INTS7 PE=1 SV=1	1	1	1	1	1	962	106.8	8.02	2.88	1	0	3.14503e+06	High
Q9UJX5	Anaphase-promoting complex subunit 4 OS=Homo sapiens OX=9606 GN=ANAPC4 PE=1 SV=2	2	1	1	1	1	808	92.1	5.53	2.87	1	0	3.07224e+06	High
Q9Y6J9	TAF6-like RNA polymerase II p300/CBP-associated factor-associated factor 65 kDa subunit 6L OS=Homo sapiens OX=9606 GN=TAF6L PE=1 SV=1	4	1	1	1	1	622	67.8	8.97	2.87	1	0	1.39222e+06	High
Q96CW5	Gamma-tubulin complex component 3 OS=Homo sapiens OX=9606 GN=TUBGCP3 PE=1 SV=2	2	1	1	1	1	907	103.5	8.12	2.87	1	0		High
Q9Y679	Ancient ubiquitous protein 1 OS=Homo sapiens OX=9606 GN=AUP1 PE=1 SV=2	3	1	1	1	1	410	45.8	8.65	2.87	1	0	5.9226e+06	High
Q14790	Caspase-8 OS=Homo sapiens OX=9606 GN=CASP8 PE=1 SV=1	4	1	1	1	1	479	55.4	5.1	2.86	1	0		High
Q9BV44	THUMP domain-containing protein 3 OS=Homo sapiens OX=9606 GN=THUMPD3 PE=1 SV=1	5	1	1	1	1	507	57	6.37	2.86	1	0	6265941	High
O15031	Plexin-B2 OS=Homo sapiens OX=9606 GN=PLXNB2 PE=1 SV=3	1	1	1	1	1	1838	205	6.24	2.85	1	0		High
Q5U3C3	Transmembrane protein 164 OS=Homo sapiens OX=9606 GN=TMEM164 PE=2 SV=1	8	1	1	1	1	297	33.5	8.16	2.85	1	0	836394	High
Q9Y2A7	Nck-associated protein 1 OS=Homo sapiens OX=9606 GN=NCKAP1 PE=1 SV=1	2	2	2	2	1	1128	128.7	6.62	2.84	2	0	8.45241e+06	High
P12074	Cytochrome c oxidase subunit 6A1, mitochondrial OS=Homo sapiens OX=9606 GN=COX6A1 PE=1 SV=4	43	2	3	2	1	109	12.1	9.32	2.84	2	0	26472243	High
Q8TDB6	E3 ubiquitin-protein ligase DTX3L OS=Homo sapiens OX=9606 GN=DTX3L PE=1 SV=1	2	1	1	1	1	740	83.5	8.06	2.82	1	0		High
O14949	Cytochrome b-c1 complex subunit 8 OS=Homo sapiens OX=9606 GN=UQCRQ PE=1 SV=4	16	1	1	1	1	82	9.9	10.08	2.82	1	0	22485900	High
Q8IZA0	Dyslexia-associated protein KIAA0319-like protein OS=Homo sapiens OX=9606 GN=KIAA0319L PE=1 SV=2	2	1	2	1	1	1049	115.6	6.05	2.82	1	0	2.20385e+06	High
Q6P1L8	39S ribosomal protein L14, mitochondrial OS=Homo sapiens OX=9606 GN=MRPL14 PE=1 SV=1	7	1	1	1	1	145	15.9	10.24	2.82	1	0	3.88962e+06	High
Q9GZP9	Derlin-2 OS=Homo sapiens OX=9606 GN=DERL2 PE=1 SV=1	13	1	1	1	1	239	27.5	7.28	2.81	1	0	6475118	High
Q99871	HAUS augmin-like complex subunit 7 OS=Homo sapiens OX=9606 GN=HAUS7 PE=1 SV=3	4	1	1	1	1	368	40.8	4.83	2.81	1	0		High
Q9Y672	Dolichyl pyrophosphate Man9GlcNAc2 alpha-1,3-glucosyltransferase OS=Homo sapiens OX=9606 GN=ALG6 PE=1 SV=2	3	1	1	1	1	507	58.1	8.46	2.81	1	0	4.7941e+06	High
Q9Y5Y5	Peroxisomal membrane protein PEX16 OS=Homo sapiens OX=9606 GN=PEX16 PE=1 SV=2	7	1	2	1	1	336	38.6	9.85	2.81	1	0		High
Q99570	Phosphoinositide 3-kinase regulatory subunit 4 OS=Homo sapiens OX=9606 GN=PIK3R4 PE=1 SV=3	1	1	1	1	1	1358	153	7.17	2.8	1	0	2.53031e+06	High
Q5BKZ1	DBIRD complex subunit ZNF326 OS=Homo sapiens OX=9606 GN=ZNF326 PE=1 SV=2	3	1	1	1	1	582	65.6	5.15	2.8	1	0	9139855	High
Q86VU5	Catechol O-methyltransferase domain-containing protein 1 OS=Homo sapiens OX=9606 GN=COMTD1 PE=1 SV=1	6	1	1	1	1	262	28.8	8.38	2.79	1	0		High
P12694	2-oxoisovalerate dehydrogenase subunit alpha, mitochondrial OS=Homo sapiens OX=9606 GN=BCKDHA PE=1 SV=2	4	1	1	1	1	445	50.4	8.27	2.79	1	0	3.73301e+06	High
O15084	Serine/threonine-protein phosphatase 6 regulatory ankyrin repeat subunit A OS=Homo sapiens OX=9606 GN=ANKRD28 PE=1 SV=5	2	1	1	1	1	1053	112.9	6.25	2.79	1	0		High
Q9Y6D6	Brefeldin A-inhibited guanine nucleotide-exchange protein 1 OS=Homo sapiens OX=9606 GN=ARFGEF1 PE=1 SV=2	2	2	2	2	1	1849	208.6	5.85	2.79	2	0	7.19194e+06	High
Q8IY49	Monocyte to macrophage differentiation factor 2 OS=Homo sapiens OX=9606 GN=MMD2 PE=1 SV=2	9	1	1	1	1	270	31.2	8.72	2.77	1	0		High
Q9NPA0	ER membrane protein complex subunit 7 OS=Homo sapiens OX=9606 GN=EMC7 PE=1 SV=1	12	2	3	2	1	242	26.5	9.25	2.77	2	0	19516463	High
Q7Z460	CLIP-associating protein 1 OS=Homo sapiens OX=9606 GN=CLASP1 PE=1 SV=1	1	1	1	1	1	1538	169.3	9.03	2.77	1	0		High
Q96HS1	Serine/threonine-protein phosphatase PGAM5, mitochondrial OS=Homo sapiens OX=9606 GN=PGAM5 PE=1 SV=2	8	2	2	2	1	289	32	8.68	2.76	2	0	2.00555e+07	High
Q9BXY0	Protein MAK16 homolog OS=Homo sapiens OX=9606 GN=MAK16 PE=1 SV=2	6	1	1	1	1	300	35.3	5.38	2.76	1	0	5556429	High
O75027	ATP-binding cassette sub-family B member 7, mitochondrial OS=Homo sapiens OX=9606 GN=ABCB7 PE=1 SV=2	2	1	1	1	1	752	82.6	9.33	2.75	1	0	5.14932e+06	High
Q9Y4P1	Cysteine protease ATG4B OS=Homo sapiens OX=9606 GN=ATG4B PE=1 SV=2	3	1	1	1	1	393	44.3	5.07	2.75	1	0	2.39446e+06	High
P04080	Cystatin-B OS=Homo sapiens OX=9606 GN=CSTB PE=1 SV=2	12	1	1	1	1	98	11.1	7.56	2.74	1	0	4.51617e+06	High
Q9UMY1	Nucleolar protein 7 OS=Homo sapiens OX=9606 GN=NOL7 PE=1 SV=2	7	1	1	1	1	257	29.4	9.67	2.74	1	0	4.14155e+06	High
Q9UH65	Switch-associated protein 70 OS=Homo sapiens OX=9606 GN=SWAP70 PE=1 SV=1	2	1	2	1	1	585	69	5.87	2.73	1	0	9339515	High
P13804	Electron transfer flavoprotein subunit alpha, mitochondrial OS=Homo sapiens OX=9606 GN=ETFA PE=1 SV=1	10	2	3	2	1	333	35.1	8.38	2.73	2	0	2.35101e+07	High
Q8IUF8	Ribosomal oxygenase 2 OS=Homo sapiens OX=9606 GN=RIOX2 PE=1 SV=1	5	2	2	2	1	465	52.8	6.7	2.73	2	0	3786123	High
Q9BXP5	Serrate RNA effector molecule homolog OS=Homo sapiens OX=9606 GN=SRRT PE=1 SV=1	2	1	1	1	1	876	100.6	5.96	2.73	1	0		High
P14635	G2/mitotic-specific cyclin-B1 OS=Homo sapiens OX=9606 GN=CCNB1 PE=1 SV=1	3	1	2	1	1	433	48.3	7.47	2.73	1	0	9.08688e+07	High
Q86UK7	E3 ubiquitin-protein ligase ZNF598 OS=Homo sapiens OX=9606 GN=ZNF598 PE=1 SV=1	1	1	1	1	1	904	98.6	8.4	2.72	1	0	10347876	High
P04632	Calpain small subunit 1 OS=Homo sapiens OX=9606 GN=CAPNS1 PE=1 SV=1	6	1	1	1	1	268	28.3	5.2	2.72	1	0		High
O00629	Importin subunit alpha-3 OS=Homo sapiens OX=9606 GN=KPNA4 PE=1 SV=1	3	1	1	1	1	521	57.9	4.96	2.72	1	0	5.59857e+06	High
Q96ST3	Paired amphipathic helix protein Sin3a OS=Homo sapiens OX=9606 GN=SIN3A PE=1 SV=2	2	1	1	1	1	1273	145.1	7.25	2.72	1	0		High
O75390	Citrate synthase, mitochondrial OS=Homo sapiens OX=9606 GN=CS PE=1 SV=2	5	2	2	2	1	466	51.7	8.32	2.72	2	0	4.0088e+06	High
Q7Z4S6	Kinesin-like protein KIF21A OS=Homo sapiens OX=9606 GN=KIF21A PE=1 SV=2	1	1	1	1	1	1674	187.1	6.42	2.72	1	0		High
Q14677	Clathrin interactor 1 OS=Homo sapiens OX=9606 GN=CLINT1 PE=1 SV=1	5	2	2	2	1	625	68.2	6.42	2.71	2	0	6982622	High
Q14151	Scaffold attachment factor B2 OS=Homo sapiens OX=9606 GN=SAFB2 PE=1 SV=1	2	2	2	2	1	953	107.4	6.16	2.71	2	0	8.34715e+06	High
Q14011	Cold-inducible RNA-binding protein OS=Homo sapiens OX=9606 GN=CIRBP PE=1 SV=1	12	1	1	1	1	172	18.6	9.51	2.71	1	0	3.76682e+06	High
Q6UXN9	WD repeat-containing protein 82 OS=Homo sapiens OX=9606 GN=WDR82 PE=1 SV=1	6	1	1	1	1	313	35.1	7.69	2.7	1	0		High
Q6PJG6	BRCA1-associated ATM activator 1 OS=Homo sapiens OX=9606 GN=BRAT1 PE=1 SV=2	1	1	1	1	1	821	88.1	5.27	2.7	1	0		High
Q10472	Polypeptide N-acetylgalactosaminyltransferase 1 OS=Homo sapiens OX=9606 GN=GALNT1 PE=1 SV=1	4	2	2	2	1	559	64.2	7.72	2.7	2	0	1.21298e+07	High
Q9Y3A4	Ribosomal RNA-processing protein 7 homolog A OS=Homo sapiens OX=9606 GN=RRP7A PE=1 SV=2	9	1	1	1	1	280	32.3	9.58	2.69	1	0	10158992	High
P42771	Cyclin-dependent kinase inhibitor 2A OS=Homo sapiens OX=9606 GN=CDKN2A PE=1 SV=2	11	1	1	1	1	156	16.5	5.81	2.69	1	0	7002711	High
Q99575	Ribonucleases P/MRP protein subunit POP1 OS=Homo sapiens OX=9606 GN=POP1 PE=1 SV=2	2	1	1	1	1	1024	114.6	9.22	2.68	1	0	2.1684e+06	High
Q8NBM4	Ubiquitin-associated domain-containing protein 2 OS=Homo sapiens OX=9606 GN=UBAC2 PE=1 SV=1	6	1	1	1	1	344	38.9	9.01	2.68	1	0	4924919	High
O60869	Endothelial differentiation-related factor 1 OS=Homo sapiens OX=9606 GN=EDF1 PE=1 SV=1	10	1	1	1	1	148	16.4	9.95	2.68	1	0	7.78643e+06	High
P36551	Oxygen-dependent coproporphyrinogen-III oxidase, mitochondrial OS=Homo sapiens OX=9606 GN=CPOX PE=1 SV=3	4	1	1	1	1	454	50.1	8.25	2.67	1	0	4.10345e+06	High
Q9NUQ2	1-acyl-sn-glycerol-3-phosphate acyltransferase epsilon OS=Homo sapiens OX=9606 GN=AGPAT5 PE=1 SV=3	3	1	1	1	1	364	42	9.1	2.67	1	0	7.87114e+06	High
P35354	Prostaglandin G/H synthase 2 OS=Homo sapiens OX=9606 GN=PTGS2 PE=1 SV=2	2	1	1	1	1	604	69	7.39	2.67	1	0	5250900	High
Q13510	Acid ceramidase OS=Homo sapiens OX=9606 GN=ASAH1 PE=1 SV=5	6	1	1	1	1	395	44.6	7.62	2.67	1	0	4200501	High
Q12792	Twinfilin-1 OS=Homo sapiens OX=9606 GN=TWF1 PE=1 SV=3	4	1	1	1	1	350	40.3	6.96	2.66	1	0		High
P13726	Tissue factor OS=Homo sapiens OX=9606 GN=F3 PE=1 SV=1	7	1	1	1	1	295	33	7.03	2.66	1	0		High
Q06265	Exosome complex component RRP45 OS=Homo sapiens OX=9606 GN=EXOSC9 PE=1 SV=3	2	1	1	1	1	439	48.9	5.29	2.66	1	0	5260946	High
P60900	Proteasome subunit alpha type-6 OS=Homo sapiens OX=9606 GN=PSMA6 PE=1 SV=1	5	1	1	1	1	246	27.4	6.76	2.65	1	0		High
Q68CZ2	Tensin-3 OS=Homo sapiens OX=9606 GN=TNS3 PE=1 SV=2	1	1	1	1	1	1445	155.2	6.81	2.65	1	0	8.03798e+06	High
P13987	CD59 glycoprotein OS=Homo sapiens OX=9606 GN=CD59 PE=1 SV=1	19	2	2	2	1	128	14.2	6.48	2.64	2	0	19937968	High
Q14257	Reticulocalbin-2 OS=Homo sapiens OX=9606 GN=RCN2 PE=1 SV=1	6	1	1	1	1	317	36.9	4.4	2.64	1	0	7962182	High
Q9NW13	RNA-binding protein 28 OS=Homo sapiens OX=9606 GN=RBM28 PE=1 SV=3	3	2	2	2	1	759	85.7	9.22	2.63	2	0	10451917	High
Q12996	Cleavage stimulation factor subunit 3 OS=Homo sapiens OX=9606 GN=CSTF3 PE=1 SV=1	2	1	1	1	1	717	82.9	8.12	2.63	1	0	9412650	High
Q8IWA0	WD repeat-containing protein 75 OS=Homo sapiens OX=9606 GN=WDR75 PE=1 SV=1	2	1	1	1	1	830	94.4	5.96	2.62	1	0		High
Q9BYD2	39S ribosomal protein L9, mitochondrial OS=Homo sapiens OX=9606 GN=MRPL9 PE=1 SV=2	6	1	1	1	1	267	30.2	10.08	2.62	1	0		High
Q96QD8	Sodium-coupled neutral amino acid transporter 2 OS=Homo sapiens OX=9606 GN=SLC38A2 PE=1 SV=2	3	1	1	1	1	506	56	8	2.61	1	0	5321735	High
P09001	39S ribosomal protein L3, mitochondrial OS=Homo sapiens OX=9606 GN=MRPL3 PE=1 SV=1	3	1	2	1	1	348	38.6	9.48	2.61	1	0	971839	High
Q9H857	5'-nucleotidase domain-containing protein 2 OS=Homo sapiens OX=9606 GN=NT5DC2 PE=1 SV=1	2	1	1	1	1	520	60.7	6.77	2.61	1	0		High
P51970	NADH dehydrogenase [ubiquinone] 1 alpha subcomplex subunit 8 OS=Homo sapiens OX=9606 GN=NDUFA8 PE=1 SV=3	12	2	2	2	1	172	20.1	7.65	2.61	2	0	3844008	High
A8MWD9	Putative small nuclear ribonucleoprotein G-like protein 15 OS=Homo sapiens OX=9606 GN=SNRPGP15 PE=5 SV=2	17	1	1	1	1	76	8.5	8.84	2.6	1	0	22602704	High
Q709C8	Vacuolar protein sorting-associated protein 13C OS=Homo sapiens OX=9606 GN=VPS13C PE=1 SV=1	1	2	2	2	1	3753	422.1	6.83	2.6	2	0		High
O15143	Actin-related protein 2/3 complex subunit 1B OS=Homo sapiens OX=9606 GN=ARPC1B PE=1 SV=3	3	1	2	1	1	372	40.9	8.35	2.59	1	0	6.60092e+06	High
Q5XKP0	MICOS complex subunit MIC13 OS=Homo sapiens OX=9606 GN=MICOS13 PE=1 SV=1	32	2	2	2	1	118	13.1	9.42	2.59	2	0	5944410	High
Q8IWB1	Inositol 1,4,5-trisphosphate receptor-interacting protein OS=Homo sapiens OX=9606 GN=ITPRIP PE=1 SV=1	2	1	1	1	1	547	62	5.88	2.58	1	0	5.67491e+06	High
Q6L8Q7	2',5'-phosphodiesterase 12 OS=Homo sapiens OX=9606 GN=PDE12 PE=1 SV=2	4	1	1	1	1	609	67.3	6.57	2.58	1	0		High
O75976	Carboxypeptidase D OS=Homo sapiens OX=9606 GN=CPD PE=1 SV=2	1	1	1	1	1	1380	152.8	6.05	2.58	1	0		High
Q92925	SWI/SNF-related matrix-associated actin-dependent regulator of chromatin subfamily D member 2 OS=Homo sapiens OX=9606 GN=SMARCD2 PE=1 SV=3	3	1	1	1	1	531	58.9	9.64	2.57	1	0	5.1014e+06	High
Q9NZ45	CDGSH iron-sulfur domain-containing protein 1 OS=Homo sapiens OX=9606 GN=CISD1 PE=1 SV=1	14	1	1	1	1	108	12.2	9.09	2.57	1	0	2.77655e+06	High
Q9Y5P4	Collagen type IV alpha-3-binding protein OS=Homo sapiens OX=9606 GN=COL4A3BP PE=1 SV=1	3	1	1	1	1	624	70.8	5.48	2.57	1	0	3.27626e+06	High
Q9UL25	Ras-related protein Rab-21 OS=Homo sapiens OX=9606 GN=RAB21 PE=1 SV=3	8	1	1	1	1	225	24.3	7.94	2.57	1	0	4.70343e+06	High
P07305	Histone H1.0 OS=Homo sapiens OX=9606 GN=H1F0 PE=1 SV=3	7	1	1	1	1	194	20.9	10.84	2.57	1	0	20141262	High
Q5QJE6	Deoxynucleotidyltransferase terminal-interacting protein 2 OS=Homo sapiens OX=9606 GN=DNTTIP2 PE=1 SV=2	4	2	2	2	1	756	84.4	6.16	2.56	2	0	1.25701e+07	High
P28074	Proteasome subunit beta type-5 OS=Homo sapiens OX=9606 GN=PSMB5 PE=1 SV=3	4	1	1	1	1	263	28.5	6.92	2.56	1	0	1.70002e+06	High
Q92597	Protein NDRG1 OS=Homo sapiens OX=9606 GN=NDRG1 PE=1 SV=1	4	1	1	1	1	394	42.8	5.82	2.56	1	0	13106632	High
P98175	RNA-binding protein 10 OS=Homo sapiens OX=9606 GN=RBM10 PE=1 SV=3	1	1	1	1	1	930	103.5	5.97	2.56	1	0	3690190	High
Q9BR61	Acyl-CoA-binding domain-containing protein 6 OS=Homo sapiens OX=9606 GN=ACBD6 PE=1 SV=1	4	1	1	1	1	282	31.1	5.11	2.56	1	0	1.28113e+06	High
Q9UBV2	Protein sel-1 homolog 1 OS=Homo sapiens OX=9606 GN=SEL1L PE=1 SV=3	5	2	2	2	1	794	88.7	5.39	2.55	2	0	10557719	High
Q9BVG9	Phosphatidylserine synthase 2 OS=Homo sapiens OX=9606 GN=PTDSS2 PE=1 SV=1	8	2	2	2	1	487	56.2	6.25	2.55	2	0	5.79663e+06	High
Q9UNK0	Syntaxin-8 OS=Homo sapiens OX=9606 GN=STX8 PE=1 SV=2	8	1	1	1	1	236	26.9	4.98	2.55	1	0		High
P62857	40S ribosomal protein S28 OS=Homo sapiens OX=9606 GN=RPS28 PE=1 SV=1	17	1	1	1	1	69	7.8	10.7	2.55	1	0	20834946	High
Q9Y4R8	Telomere length regulation protein TEL2 homolog OS=Homo sapiens OX=9606 GN=TELO2 PE=1 SV=2	2	1	1	1	1	837	91.7	5.76	2.55	1	0	1.70837e+06	High
Q13427	Peptidyl-prolyl cis-trans isomerase G OS=Homo sapiens OX=9606 GN=PPIG PE=1 SV=2	2	1	1	1	1	754	88.6	10.29	2.54	1	0	4.59883e+06	High
A5PLL7	Transmembrane protein 189 OS=Homo sapiens OX=9606 GN=TMEM189 PE=1 SV=3	6	1	1	1	1	270	31.1	6.83	2.54	1	0	2.92035e+06	High
Q00536	Cyclin-dependent kinase 16 OS=Homo sapiens OX=9606 GN=CDK16 PE=1 SV=1	4	1	1	1	1	496	55.7	7.62	2.54	1	0		High
Q9H444	Charged multivesicular body protein 4b OS=Homo sapiens OX=9606 GN=CHMP4B PE=1 SV=1	6	1	1	1	1	224	24.9	4.82	2.54	1	0	4.06513e+06	High
Q9H1C4	Protein unc-93 homolog B1 OS=Homo sapiens OX=9606 GN=UNC93B1 PE=1 SV=2	3	1	1	1	1	597	66.6	6.96	2.53	1	0		High
Q9NVV4	Poly(A) RNA polymerase, mitochondrial OS=Homo sapiens OX=9606 GN=MTPAP PE=1 SV=1	4	1	1	1	1	582	66.1	9.04	2.53	1	0		High
O75934	Pre-mRNA-splicing factor SPF27 OS=Homo sapiens OX=9606 GN=BCAS2 PE=1 SV=1	6	1	1	1	1	225	26.1	5.66	2.53	1	0	9575265	High
P61165	Transmembrane protein 258 OS=Homo sapiens OX=9606 GN=TMEM258 PE=1 SV=1	10	1	1	1	1	79	9.1	5.83	2.52	1	0	6.37916e+06	High
Q9H089	Large subunit GTPase 1 homolog OS=Homo sapiens OX=9606 GN=LSG1 PE=1 SV=2	2	1	1	1	1	658	75.2	6.38	2.52	1	0	3.92387e+06	High
Q5BJH7	Protein YIF1B OS=Homo sapiens OX=9606 GN=YIF1B PE=1 SV=1	4	1	1	1	1	314	34.4	9.16	2.52	1	0	14481486	High
Q9H9J2	39S ribosomal protein L44, mitochondrial OS=Homo sapiens OX=9606 GN=MRPL44 PE=1 SV=1	4	1	1	1	1	332	37.5	8.4	2.52	1	0	1.974e+06	High
P16144	Integrin beta-4 OS=Homo sapiens OX=9606 GN=ITGB4 PE=1 SV=5	1	1	1	1	1	1822	202	6.09	2.52	1	0	4157215	High
O95295	SNARE-associated protein Snapin OS=Homo sapiens OX=9606 GN=SNAPIN PE=1 SV=1	10	1	1	1	1	136	14.9	9.31	2.5	1	0	4777947	High
Q7Z4Q2	HEAT repeat-containing protein 3 OS=Homo sapiens OX=9606 GN=HEATR3 PE=1 SV=2	2	1	1	1	1	680	74.5	5.11	2.5	1	0	6.1479e+06	High
P56199	Integrin alpha-1 OS=Homo sapiens OX=9606 GN=ITGA1 PE=1 SV=2	1	1	1	1	1	1179	130.8	6.29	2.5	1	0	2.95459e+06	High
Q6P1N0	Coiled-coil and C2 domain-containing protein 1A OS=Homo sapiens OX=9606 GN=CC2D1A PE=1 SV=1	2	1	1	1	1	951	104	8.09	2.5	1	0	2.23997e+06	High
P51452	Dual specificity protein phosphatase 3 OS=Homo sapiens OX=9606 GN=DUSP3 PE=1 SV=1	7	1	1	1	1	185	20.5	7.8	2.5	1	0	3.14591e+06	High
O60443	Gasdermin-E OS=Homo sapiens OX=9606 GN=GSDME PE=1 SV=2	5	2	2	2	1	496	54.5	5.17	2.49	2	0	9010729	High
Q9UL63	Muskelin OS=Homo sapiens OX=9606 GN=MKLN1 PE=1 SV=2	2	1	1	1	1	735	84.7	6.34	2.49	1	0		High
P17301	Integrin alpha-2 OS=Homo sapiens OX=9606 GN=ITGA2 PE=1 SV=1	3	3	3	3	1	1181	129.2	5.31	2.49	3	0	2.24239e+07	High
P0DMN0	Sulfotransferase 1A4 OS=Homo sapiens OX=9606 GN=SULT1A4 PE=1 SV=1	5	1	1	1	1	295	34.2	6.01	2.49	1	0	9396296	High
Q9BYD3	39S ribosomal protein L4, mitochondrial OS=Homo sapiens OX=9606 GN=MRPL4 PE=1 SV=1	5	1	1	1	1	311	34.9	9.72	2.49	1	0	17729006	High
Q9UK22	F-box only protein 2 OS=Homo sapiens OX=9606 GN=FBXO2 PE=1 SV=2	5	1	1	1	1	296	33.3	4.37	2.49	1	0	4.50478e+06	High
Q8NB90	ATPase family protein 2 homolog OS=Homo sapiens OX=9606 GN=SPATA5 PE=1 SV=3	2	1	1	1	1	893	97.8	5.66	2.49	1	0		High
Q7Z2E3	Aprataxin OS=Homo sapiens OX=9606 GN=APTX PE=1 SV=2	4	1	1	1	1	356	40.7	9.17	2.48	1	0		High
P10155	60 kDa SS-A/Ro ribonucleoprotein OS=Homo sapiens OX=9606 GN=RO60 PE=1 SV=2	2	1	1	1	1	538	60.6	8.03	2.48	1	0	5.79524e+06	High
Q9UHA3	Probable ribosome biogenesis protein RLP24 OS=Homo sapiens OX=9606 GN=RSL24D1 PE=1 SV=1	11	1	1	1	1	163	19.6	9.98	2.48	1	0	7384094	High
Q969S3	Zinc finger protein 622 OS=Homo sapiens OX=9606 GN=ZNF622 PE=1 SV=1	5	1	2	1	1	477	54.2	6.15	2.48	1	0	2.25528e+06	High
O95251	Histone acetyltransferase KAT7 OS=Homo sapiens OX=9606 GN=KAT7 PE=1 SV=1	5	2	2	2	1	611	70.6	8.85	2.48	2	0	6.29015e+06	High
Q9HBL7	Plasminogen receptor (KT) OS=Homo sapiens OX=9606 GN=PLGRKT PE=1 SV=1	7	1	1	1	1	147	17.2	9.58	2.48	1	0	12968783	High
Q9UHV9	Prefoldin subunit 2 OS=Homo sapiens OX=9606 GN=PFDN2 PE=1 SV=1	9	1	1	1	1	154	16.6	6.58	2.47	1	0	8572571	High
Q9H7B4	Histone-lysine N-methyltransferase SMYD3 OS=Homo sapiens OX=9606 GN=SMYD3 PE=1 SV=4	3	1	1	1	1	428	49.1	7.25	2.47	1	0	3.02478e+06	High
Q9UBT7	Alpha-catulin OS=Homo sapiens OX=9606 GN=CTNNAL1 PE=1 SV=2	1	1	1	1	1	734	81.8	6.64	2.47	1	0	3.68389e+06	High
Q96G21	U3 small nucleolar ribonucleoprotein protein IMP4 OS=Homo sapiens OX=9606 GN=IMP4 PE=1 SV=1	5	1	1	1	1	291	33.7	9.47	2.47	1	0		High
Q08380	Galectin-3-binding protein OS=Homo sapiens OX=9606 GN=LGALS3BP PE=1 SV=1	3	1	1	1	1	585	65.3	5.27	2.47	1	0	4.90716e+06	High
P36405	ADP-ribosylation factor-like protein 3 OS=Homo sapiens OX=9606 GN=ARL3 PE=1 SV=2	6	1	1	1	1	182	20.4	7.24	2.47	1	0	8396060	High
Q9HBL0	Tensin-1 OS=Homo sapiens OX=9606 GN=TNS1 PE=1 SV=2	1	1	1	1	1	1735	185.6	7.75	2.47	1	0	5.8622e+06	High
P10515	Dihydrolipoyllysine-residue acetyltransferase component of pyruvate dehydrogenase complex, mitochondrial OS=Homo sapiens OX=9606 GN=DLAT PE=1 SV=3	4	2	2	2	1	647	69	7.84	2.46	2	0	6.58254e+06	High
P45985	Dual specificity mitogen-activated protein kinase kinase 4 OS=Homo sapiens OX=9606 GN=MAP2K4 PE=1 SV=1	4	1	1	1	1	399	44.3	8.07	2.46	1	0	8536470	High
P55211	Caspase-9 OS=Homo sapiens OX=9606 GN=CASP9 PE=1 SV=3	5	1	1	1	1	416	46.3	6.05	2.46	1	0	3.34945e+06	High
Q9BYB4	Guanine nucleotide-binding protein subunit beta-like protein 1 OS=Homo sapiens OX=9606 GN=GNB1L PE=1 SV=2	2	1	1	1	1	327	35.6	7.97	2.46	1	0		High
P07947	Tyrosine-protein kinase Yes OS=Homo sapiens OX=9606 GN=YES1 PE=1 SV=3	6	2	2	2	1	543	60.8	6.74	2.45	2	0	3.34132e+06	High
P49458	Signal recognition particle 9 kDa protein OS=Homo sapiens OX=9606 GN=SRP9 PE=1 SV=2	13	1	1	1	1	86	10.1	7.97	2.45	1	0	13373637	High
P62877	E3 ubiquitin-protein ligase RBX1 OS=Homo sapiens OX=9606 GN=RBX1 PE=1 SV=1	13	1	1	1	1	108	12.3	6.96	2.45	1	0		High
Q13636	Ras-related protein Rab-31 OS=Homo sapiens OX=9606 GN=RAB31 PE=1 SV=1	11	2	2	2	1	194	21.6	7.06	2.45	2	0	6.26778e+06	High
Q53GS7	Nucleoporin GLE1 OS=Homo sapiens OX=9606 GN=GLE1 PE=1 SV=2	6	2	2	2	1	698	79.8	7.43	2.44	2	0	2.0662e+06	High
Q9H3R2	Mucin-13 OS=Homo sapiens OX=9606 GN=MUC13 PE=1 SV=3	6	2	2	2	1	512	54.6	5.07	2.44	2	0	7.33904e+06	High
P22570	NADPH:adrenodoxin oxidoreductase, mitochondrial OS=Homo sapiens OX=9606 GN=FDXR PE=1 SV=3	2	1	1	1	1	491	53.8	8.44	2.44	1	0	652209	High
Q9NP66	High mobility group protein 20A OS=Homo sapiens OX=9606 GN=HMG20A PE=1 SV=1	5	1	1	1	1	347	40.1	6.49	2.44	1	0	3.85779e+06	High
O75530	Polycomb protein EED OS=Homo sapiens OX=9606 GN=EED PE=1 SV=2	5	2	2	2	1	441	50.2	7.03	2.43	2	0	9275996	High
Q8N6R0	eEF1A lysine and N-terminal methyltransferase OS=Homo sapiens OX=9606 GN=EEF1AKNMT PE=1 SV=1	2	1	1	1	1	699	78.7	6.73	2.42	1	0	8652550	High
Q92879	CUGBP Elav-like family member 1 OS=Homo sapiens OX=9606 GN=CELF1 PE=1 SV=2	3	1	1	1	1	486	52	8.46	2.42	1	0		High
Q9UBD5	Origin recognition complex subunit 3 OS=Homo sapiens OX=9606 GN=ORC3 PE=1 SV=1	2	1	1	1	1	711	82.2	7.61	2.42	1	0	2.80139e+06	High
P83436	Conserved oligomeric Golgi complex subunit 7 OS=Homo sapiens OX=9606 GN=COG7 PE=1 SV=1	2	1	1	1	1	770	86.3	5.47	2.4	1	0		High
P42677	40S ribosomal protein S27 OS=Homo sapiens OX=9606 GN=RPS27 PE=1 SV=3	15	1	1	1	1	84	9.5	9.45	2.4	1	0	72359696	High
P23458	Tyrosine-protein kinase JAK1 OS=Homo sapiens OX=9606 GN=JAK1 PE=1 SV=2	1	1	1	1	1	1154	133.2	7.55	2.39	1	0		High
P50542	Peroxisomal targeting signal 1 receptor OS=Homo sapiens OX=9606 GN=PEX5 PE=1 SV=3	3	1	1	1	1	639	70.8	4.54	2.39	1	0	3.00957e+06	High
Q15056	Eukaryotic translation initiation factor 4H OS=Homo sapiens OX=9606 GN=EIF4H PE=1 SV=5	10	2	2	2	1	248	27.4	7.23	2.39	2	0	6593290	High
Q9UP83	Conserved oligomeric Golgi complex subunit 5 OS=Homo sapiens OX=9606 GN=COG5 PE=1 SV=3	2	1	1	1	1	839	92.7	6.6	2.39	1	0	3.27985e+06	High
Q8WUK0	Phosphatidylglycerophosphatase and protein-tyrosine phosphatase 1 OS=Homo sapiens OX=9606 GN=PTPMT1 PE=1 SV=1	6	1	1	1	1	201	22.8	9.77	2.39	1	0	5.62259e+06	High
P16435	NADPH--cytochrome P450 reductase OS=Homo sapiens OX=9606 GN=POR PE=1 SV=2	3	2	2	2	1	677	76.6	5.58	2.39	2	0	6.07168e+06	High
Q14155	Rho guanine nucleotide exchange factor 7 OS=Homo sapiens OX=9606 GN=ARHGEF7 PE=1 SV=2	2	1	1	1	1	803	90	7.09	2.39	1	0	3.63923e+06	High
O00400	Acetyl-coenzyme A transporter 1 OS=Homo sapiens OX=9606 GN=SLC33A1 PE=1 SV=1	2	1	1	1	1	549	60.9	7.33	2.39	1	0	4.7343e+06	High
P60468	Protein transport protein Sec61 subunit beta OS=Homo sapiens OX=9606 GN=SEC61B PE=1 SV=2	10	1	1	1	1	96	10	11.56	2.38	1	0	24897602	High
Q8TAF3	WD repeat-containing protein 48 OS=Homo sapiens OX=9606 GN=WDR48 PE=1 SV=1	4	2	2	2	1	677	76.2	7.03	2.38	2	0	2.72834e+06	High
Q68CQ7	Glycosyltransferase 8 domain-containing protein 1 OS=Homo sapiens OX=9606 GN=GLT8D1 PE=1 SV=2	4	1	1	1	1	371	41.9	9.35	2.38	1	0	5352766	High
Q6R327	Rapamycin-insensitive companion of mTOR OS=Homo sapiens OX=9606 GN=RICTOR PE=1 SV=1	1	1	1	1	1	1708	192.1	7.47	2.38	1	0	5377466	High
Q9Y6G9	Cytoplasmic dynein 1 light intermediate chain 1 OS=Homo sapiens OX=9606 GN=DYNC1LI1 PE=1 SV=3	2	1	1	1	1	523	56.5	6.42	2.37	1	0	2.28142e+06	High
Q9Y3B9	RRP15-like protein OS=Homo sapiens OX=9606 GN=RRP15 PE=1 SV=2	4	1	1	1	1	282	31.5	5.52	2.37	1	0	8996170	High
Q9BSH4	Translational activator of cytochrome c oxidase 1 OS=Homo sapiens OX=9606 GN=TACO1 PE=1 SV=1	4	1	1	1	1	297	32.5	8.13	2.37	1	0	3506030	High
Q93034	Cullin-5 OS=Homo sapiens OX=9606 GN=CUL5 PE=1 SV=4	1	1	1	1	1	780	90.9	7.94	2.37	1	0	1.66955e+06	High
Q9BZX2	Uridine-cytidine kinase 2 OS=Homo sapiens OX=9606 GN=UCK2 PE=1 SV=1	5	1	1	1	1	261	29.3	6.7	2.36	1	0	7201594	High
Q13613	Myotubularin-related protein 1 OS=Homo sapiens OX=9606 GN=MTMR1 PE=1 SV=4	4	2	2	2	1	665	74.6	7.14	2.36	2	0	13957265	High
Q15785	Mitochondrial import receptor subunit TOM34 OS=Homo sapiens OX=9606 GN=TOMM34 PE=1 SV=2	6	1	1	1	1	309	34.5	8.98	2.36	1	0	4.04917e+06	High
Q9BW60	Elongation of very long chain fatty acids protein 1 OS=Homo sapiens OX=9606 GN=ELOVL1 PE=1 SV=1	5	1	1	1	1	279	32.6	9.6	2.36	1	0	5107592	High
Q5TA45	Integrator complex subunit 11 OS=Homo sapiens OX=9606 GN=INTS11 PE=1 SV=2	2	1	1	1	1	600	67.6	8.06	2.36	1	0	3.94303e+06	High
O15270	Serine palmitoyltransferase 2 OS=Homo sapiens OX=9606 GN=SPTLC2 PE=1 SV=1	5	2	2	2	1	562	62.9	7.78	2.36	2	0	9298737	High
O15226	NF-kappa-B-repressing factor OS=Homo sapiens OX=9606 GN=NKRF PE=1 SV=2	4	2	2	2	1	690	77.6	8.79	2.36	2	0	2.40336e+06	High
Q5VTL8	Pre-mRNA-splicing factor 38B OS=Homo sapiens OX=9606 GN=PRPF38B PE=1 SV=1	2	1	1	1	1	546	64.4	10.54	2.36	1	0	1.91388e+06	High
Q9GZT4	Serine racemase OS=Homo sapiens OX=9606 GN=SRR PE=1 SV=1	5	1	1	1	1	340	36.5	6.54	2.36	1	0		High
P55061	Bax inhibitor 1 OS=Homo sapiens OX=9606 GN=TMBIM6 PE=1 SV=2	3	1	1	1	1	237	26.5	8.54	2.36	1	0	1.88669e+06	High
Q9UHL4	Dipeptidyl peptidase 2 OS=Homo sapiens OX=9606 GN=DPP7 PE=1 SV=3	4	1	1	1	1	492	54.3	6.32	2.35	1	0		High
Q8TCT8	Signal peptide peptidase-like 2A OS=Homo sapiens OX=9606 GN=SPPL2A PE=1 SV=2	3	1	2	1	1	520	58.1	8.32	2.35	1	0	4609455	High
Q5VT66	Mitochondrial amidoxime-reducing component 1 OS=Homo sapiens OX=9606 GN=MARC1 PE=1 SV=1	9	2	2	1	1	337	37.5	8.88	2.35	2	0	3904575	High
Q9NZZ3	Charged multivesicular body protein 5 OS=Homo sapiens OX=9606 GN=CHMP5 PE=1 SV=1	7	1	1	1	1	219	24.6	4.83	2.35	1	0	11890859	High
P17152	Transmembrane protein 11, mitochondrial OS=Homo sapiens OX=9606 GN=TMEM11 PE=1 SV=1	8	1	1	1	1	192	21.5	7.36	2.35	1	0	7207221	High
Q3B726	DNA-directed RNA polymerase I subunit RPA43 OS=Homo sapiens OX=9606 GN=TWISTNB PE=1 SV=1	5	1	1	1	1	338	37.4	6.98	2.35	1	0	3.66318e+06	High
Q9BUZ4	TNF receptor-associated factor 4 OS=Homo sapiens OX=9606 GN=TRAF4 PE=1 SV=1	4	1	1	1	1	470	53.5	8.15	2.35	1	0	3.04021e+06	High
P56385	ATP synthase subunit e, mitochondrial OS=Homo sapiens OX=9606 GN=ATP5ME PE=1 SV=2	38	2	2	2	1	69	7.9	9.35	2.34	2	0	19941452	High
Q9UKS6	Protein kinase C and casein kinase substrate in neurons protein 3 OS=Homo sapiens OX=9606 GN=PACSIN3 PE=1 SV=2	3	1	1	1	1	424	48.5	6.18	2.34	1	0	3103660	High
Q8N3C0	Activating signal cointegrator 1 complex subunit 3 OS=Homo sapiens OX=9606 GN=ASCC3 PE=1 SV=3	0	1	1	1	1	2202	251.3	7.09	2.34	1	0	1.67719e+06	High
Q15370	Elongin-B OS=Homo sapiens OX=9606 GN=ELOB PE=1 SV=1	10	1	1	1	1	118	13.1	4.88	2.33	1	0		High
Q9BZV1	UBX domain-containing protein 6 OS=Homo sapiens OX=9606 GN=UBXN6 PE=1 SV=1	4	1	1	1	1	441	49.7	6.89	2.33	1	0	3.06094e+06	High
Q9BQE5	Apolipoprotein L2 OS=Homo sapiens OX=9606 GN=APOL2 PE=1 SV=1	3	1	1	1	1	337	37.1	6.74	2.33	1	0	2.39626e+06	High
Q5VZL5	Zinc finger MYM-type protein 4 OS=Homo sapiens OX=9606 GN=ZMYM4 PE=1 SV=1	1	1	1	1	1	1548	172.7	6.84	2.33	1	0	2.71854e+06	High
Q5VW32	BRO1 domain-containing protein BROX OS=Homo sapiens OX=9606 GN=BROX PE=1 SV=1	5	1	1	1	1	411	46.4	7.65	2.32	1	0	3.61258e+06	High
Q13769	THO complex subunit 5 homolog OS=Homo sapiens OX=9606 GN=THOC5 PE=1 SV=2	4	2	2	2	1	683	78.5	6.87	2.32	2	0	1.25287e+07	High
O75190	DnaJ homolog subfamily B member 6 OS=Homo sapiens OX=9606 GN=DNAJB6 PE=1 SV=2	4	1	1	1	1	326	36.1	9.16	2.32	1	0	20096290	High
O60566	Mitotic checkpoint serine/threonine-protein kinase BUB1 beta OS=Homo sapiens OX=9606 GN=BUB1B PE=1 SV=3	2	1	1	1	1	1050	119.5	5.27	2.32	1	0		High
P09972	Fructose-bisphosphate aldolase C OS=Homo sapiens OX=9606 GN=ALDOC PE=1 SV=2	6	1	1	1	1	364	39.4	6.87	2.32	1	0	5597639	High
O60293	Zinc finger C3H1 domain-containing protein OS=Homo sapiens OX=9606 GN=ZFC3H1 PE=1 SV=3	1	1	1	1	1	1989	226.2	8.13	2.32	1	0		High
Q08379	Golgin subfamily A member 2 OS=Homo sapiens OX=9606 GN=GOLGA2 PE=1 SV=3	1	1	1	1	1	1002	113	5.02	2.32	1	0	2.43257e+06	High
Q9P2E5	Chondroitin sulfate glucuronyltransferase OS=Homo sapiens OX=9606 GN=CHPF2 PE=2 SV=2	3	2	2	2	1	772	85.9	7.83	2.32	2	0	1.96776e+06	High
Q6VN20	Ran-binding protein 10 OS=Homo sapiens OX=9606 GN=RANBP10 PE=1 SV=1	5	2	2	2	1	620	67.2	6.77	2.32	2	0	1.83402e+06	High
P49207	60S ribosomal protein L34 OS=Homo sapiens OX=9606 GN=RPL34 PE=1 SV=3	18	2	2	2	1	117	13.3	11.47	2.32	2	0	4.55967e+06	High
Q9Y508	E3 ubiquitin-protein ligase RNF114 OS=Homo sapiens OX=9606 GN=RNF114 PE=1 SV=1	5	1	1	1	1	228	25.7	7.25	2.31	1	0	3.60782e+06	High
Q92882	Osteoclast-stimulating factor 1 OS=Homo sapiens OX=9606 GN=OSTF1 PE=1 SV=2	6	1	1	1	1	214	23.8	5.68	2.31	1	0	4.11929e+06	High
Q04941	Proteolipid protein 2 OS=Homo sapiens OX=9606 GN=PLP2 PE=1 SV=1	10	1	1	1	1	152	16.7	7.24	2.31	1	0	10846518	High
P82933	28S ribosomal protein S9, mitochondrial OS=Homo sapiens OX=9606 GN=MRPS9 PE=1 SV=2	4	1	1	1	1	396	45.8	9.51	2.31	1	0	6.01863e+06	High
Q7Z7K6	Centromere protein V OS=Homo sapiens OX=9606 GN=CENPV PE=1 SV=1	7	1	1	1	1	275	29.9	9.73	2.31	1	0	7197858	High
Q4V328	GRIP1-associated protein 1 OS=Homo sapiens OX=9606 GN=GRIPAP1 PE=1 SV=2	1	1	1	1	1	841	95.9	5.11	2.31	1	0		High
O15357	Phosphatidylinositol 3,4,5-trisphosphate 5-phosphatase 2 OS=Homo sapiens OX=9606 GN=INPPL1 PE=1 SV=2	3	2	2	2	1	1258	138.5	6.54	2.31	2	0	3.68907e+06	High
P04181	Ornithine aminotransferase, mitochondrial OS=Homo sapiens OX=9606 GN=OAT PE=1 SV=1	4	1	1	1	1	439	48.5	7.03	2.31	1	0	12148992	High
Q71RC2	La-related protein 4 OS=Homo sapiens OX=9606 GN=LARP4 PE=1 SV=3	2	1	1	1	1	724	80.5	6.61	2.31	1	0	13082774	High
P61960	Ubiquitin-fold modifier 1 OS=Homo sapiens OX=9606 GN=UFM1 PE=1 SV=1	18	1	1	1	1	85	9.1	9.31	2.3	1	0	5.93337e+06	High
Q9UPT5	Exocyst complex component 7 OS=Homo sapiens OX=9606 GN=EXOC7 PE=1 SV=3	2	1	1	1	1	735	83.3	6.79	2.3	1	0	3264553	High
Q5VU43	Myomegalin OS=Homo sapiens OX=9606 GN=PDE4DIP PE=1 SV=3	0	1	2	1	1	2346	264.9	5.47	2.3	1	0	3.5598e+07	High
Q13685	Angio-associated migratory cell protein OS=Homo sapiens OX=9606 GN=AAMP PE=1 SV=2	3	1	1	1	1	434	46.7	4.42	2.3	1	0	5.64082e+06	High
P60059	Protein transport protein Sec61 subunit gamma OS=Homo sapiens OX=9606 GN=SEC61G PE=1 SV=1	18	1	2	1	1	68	7.7	9.99	2.29	1	0	19109648	High
Q96HW7	Integrator complex subunit 4 OS=Homo sapiens OX=9606 GN=INTS4 PE=1 SV=2	1	1	1	1	1	963	108.1	6.44	2.29	1	0	1.84985e+06	High
Q9H3R5	Centromere protein H OS=Homo sapiens OX=9606 GN=CENPH PE=1 SV=1	7	1	1	1	1	247	28.5	5.29	2.29	1	0		High
Q9UI30	Multifunctional methyltransferase subunit TRM112-like protein OS=Homo sapiens OX=9606 GN=TRMT112 PE=1 SV=1	22	2	2	2	1	125	14.2	5.26	2.27	2	0	1.44742e+07	High
Q9BQB6	Vitamin K epoxide reductase complex subunit 1 OS=Homo sapiens OX=9606 GN=VKORC1 PE=1 SV=1	8	1	1	1	1	163	18.2	9.36	2.27	1	0	52965716	High
Q9H2W6	39S ribosomal protein L46, mitochondrial OS=Homo sapiens OX=9606 GN=MRPL46 PE=1 SV=1	5	1	1	1	1	279	31.7	7.05	2.27	1	0		High
Q9BXW9	Fanconi anemia group D2 protein OS=Homo sapiens OX=9606 GN=FANCD2 PE=1 SV=2	2	2	2	2	1	1451	164	5.88	2.27	2	0		High
Q6PJ69	Tripartite motif-containing protein 65 OS=Homo sapiens OX=9606 GN=TRIM65 PE=1 SV=3	3	1	1	1	1	517	57.3	6.7	2.27	1	0	4.19385e+06	High
Q9NY61	Protein AATF OS=Homo sapiens OX=9606 GN=AATF PE=1 SV=1	2	1	1	1	1	560	63.1	4.94	2.26	1	0		High
P15328	Folate receptor alpha OS=Homo sapiens OX=9606 GN=FOLR1 PE=1 SV=3	4	1	1	1	1	257	29.8	7.97	2.25	1	0	2.80127e+06	High
Q9UBK8	Methionine synthase reductase OS=Homo sapiens OX=9606 GN=MTRR PE=1 SV=4	2	1	2	1	1	698	77.6	6.49	2.25	1	0	7322938	High
Q15428	Splicing factor 3A subunit 2 OS=Homo sapiens OX=9606 GN=SF3A2 PE=1 SV=2	4	1	1	1	1	464	49.2	9.64	2.25	1	0		High
P54619	5'-AMP-activated protein kinase subunit gamma-1 OS=Homo sapiens OX=9606 GN=PRKAG1 PE=1 SV=1	7	2	2	2	1	331	37.6	6.92	2.25	2	0	1.40151e+07	High
P31483	Nucleolysin TIA-1 isoform p40 OS=Homo sapiens OX=9606 GN=TIA1 PE=1 SV=3	3	1	1	1	1	386	42.9	7.74	2.25	1	0	16210949	High
P35080	Profilin-2 OS=Homo sapiens OX=9606 GN=PFN2 PE=1 SV=3	10	1	1	1	1	140	15	6.99	2.25	1	0	7.29696e+06	High
Q96IU4	Protein ABHD14B OS=Homo sapiens OX=9606 GN=ABHD14B PE=1 SV=1	10	1	1	1	1	210	22.3	6.4	2.25	1	0		High
Q9UHW9	Solute carrier family 12 member 6 OS=Homo sapiens OX=9606 GN=SLC12A6 PE=1 SV=2	1	1	1	1	1	1150	127.5	7.08	2.24	1	0	5030808	High
Q92685	Dol-P-Man:Man(5)GlcNAc(2)-PP-Dol alpha-1,3-mannosyltransferase OS=Homo sapiens OX=9606 GN=ALG3 PE=1 SV=1	2	1	1	1	1	438	50.1	9.44	2.24	1	0	5155345	High
P55081	Microfibrillar-associated protein 1 OS=Homo sapiens OX=9606 GN=MFAP1 PE=1 SV=2	5	1	1	1	1	439	51.9	4.98	2.24	1	0	327223	High
Q92889	DNA repair endonuclease XPF OS=Homo sapiens OX=9606 GN=ERCC4 PE=1 SV=3	1	1	1	1	1	916	104.4	6.93	2.24	1	0	427373	High
O43292	Glycosylphosphatidylinositol anchor attachment 1 protein OS=Homo sapiens OX=9606 GN=GPAA1 PE=1 SV=3	4	2	2	2	1	621	67.6	8.06	2.23	2	0	1.06417e+07	High
P63272	Transcription elongation factor SPT4 OS=Homo sapiens OX=9606 GN=SUPT4H1 PE=1 SV=1	14	1	1	1	1	117	13.2	8.06	2.23	1	0		High
Q9NSD9	Phenylalanine--tRNA ligase beta subunit OS=Homo sapiens OX=9606 GN=FARSB PE=1 SV=3	5	2	2	2	1	589	66.1	6.84	2.23	2	0	8.33323e+06	High
O14965	Aurora kinase A OS=Homo sapiens OX=9606 GN=AURKA PE=1 SV=2	4	1	1	1	1	403	45.8	9.39	2.22	1	0	3.62317e+06	High
Q96T37	RNA-binding protein 15 OS=Homo sapiens OX=9606 GN=RBM15 PE=1 SV=2	1	1	1	1	1	977	107.1	10.08	2.22	1	0	3181186	High
P83111	Serine beta-lactamase-like protein LACTB, mitochondrial OS=Homo sapiens OX=9606 GN=LACTB PE=1 SV=2	5	2	2	2	1	547	60.7	8.53	2.22	2	0	1.00194e+07	High
Q7Z4W1	L-xylulose reductase OS=Homo sapiens OX=9606 GN=DCXR PE=1 SV=2	5	1	1	1	1	244	25.9	8.1	2.21	1	0	8.10588e+06	High
Q9Y3B4	Splicing factor 3B subunit 6 OS=Homo sapiens OX=9606 GN=SF3B6 PE=1 SV=1	10	1	1	1	1	125	14.6	9.38	2.21	1	0	6.5067e+06	High
P43003	Excitatory amino acid transporter 1 OS=Homo sapiens OX=9606 GN=SLC1A3 PE=1 SV=1	2	1	1	1	1	542	59.5	8.41	2.21	1	0	14997364	High
P01008	Antithrombin-III OS=Homo sapiens OX=9606 GN=SERPINC1 PE=1 SV=1	2	1	1	1	1	464	52.6	6.71	2.21	1	0		High
Q92901	60S ribosomal protein L3-like OS=Homo sapiens OX=9606 GN=RPL3L PE=2 SV=3	5	2	2	1	1	407	46.3	10.45	2.2	2	0	19294550	High
Q9Y2V7	Conserved oligomeric Golgi complex subunit 6 OS=Homo sapiens OX=9606 GN=COG6 PE=1 SV=2	2	1	1	1	1	657	73.2	5.76	2.2	1	0	3.29998e+06	High
Q9Y5Q9	General transcription factor 3C polypeptide 3 OS=Homo sapiens OX=9606 GN=GTF3C3 PE=1 SV=1	1	1	1	1	1	886	101.2	5.07	2.2	1	0	4.10083e+06	High
P62861	40S ribosomal protein S30 OS=Homo sapiens OX=9606 GN=FAU PE=1 SV=1	17	1	1	1	1	59	6.6	12.15	2.19	1	0	12629132	High
P40692	DNA mismatch repair protein Mlh1 OS=Homo sapiens OX=9606 GN=MLH1 PE=1 SV=1	2	1	1	1	1	756	84.5	5.72	2.19	1	0	4.68872e+06	High
Q9H9P8	L-2-hydroxyglutarate dehydrogenase, mitochondrial OS=Homo sapiens OX=9606 GN=L2HGDH PE=1 SV=3	3	1	1	1	1	463	50.3	8.15	2.19	1	0	2.76288e+06	High
Q16719	Kynureninase OS=Homo sapiens OX=9606 GN=KYNU PE=1 SV=1	3	1	2	1	1	465	52.3	7.03	2.19	1	0	3.90747e+06	High
Q14118	Dystroglycan OS=Homo sapiens OX=9606 GN=DAG1 PE=1 SV=2	1	1	1	1	1	895	97.4	8.56	2.19	1	0	2.28833e+06	High
O75251	NADH dehydrogenase [ubiquinone] iron-sulfur protein 7, mitochondrial OS=Homo sapiens OX=9606 GN=NDUFS7 PE=1 SV=3	4	1	1	1	1	213	23.5	9.99	2.19	1	0	9108334	High
Q8NBL1	Protein O-glucosyltransferase 1 OS=Homo sapiens OX=9606 GN=POGLUT1 PE=1 SV=1	4	1	1	1	1	392	46.2	8.72	2.19	1	0	7214066	High
O60231	Pre-mRNA-splicing factor ATP-dependent RNA helicase DHX16 OS=Homo sapiens OX=9606 GN=DHX16 PE=1 SV=2	4	3	4	2	1	1041	119.2	6.8	2.19	3	0	8.54245e+06	High
P42696	RNA-binding protein 34 OS=Homo sapiens OX=9606 GN=RBM34 PE=1 SV=2	3	1	1	1	1	430	48.5	10.11	2.18	1	0	5.2104e+06	High
Q14160	Protein scribble homolog OS=Homo sapiens OX=9606 GN=SCRIB PE=1 SV=4	2	1	1	1	1	1630	174.8	5.07	2.18	1	0		High
Q9NR09	Baculoviral IAP repeat-containing protein 6 OS=Homo sapiens OX=9606 GN=BIRC6 PE=1 SV=2	0	1	1	1	1	4857	529.9	6.05	2.18	1	0		High
Q15031	Probable leucine--tRNA ligase, mitochondrial OS=Homo sapiens OX=9606 GN=LARS2 PE=1 SV=2	1	1	1	1	1	903	101.9	8.22	2.18	1	0	4.91675e+06	High
Q16204	Coiled-coil domain-containing protein 6 OS=Homo sapiens OX=9606 GN=CCDC6 PE=1 SV=2	2	1	1	1	1	474	53.3	7.34	2.18	1	0	1.51246e+06	High
Q16890	Tumor protein D53 OS=Homo sapiens OX=9606 GN=TPD52L1 PE=1 SV=1	7	1	1	1	1	204	22.4	5.62	2.17	1	0		High
Q96T58	Msx2-interacting protein OS=Homo sapiens OX=9606 GN=SPEN PE=1 SV=1	0	1	2	1	1	3664	402	7.64	2.17	1	0	923888	High
P61009	Signal peptidase complex subunit 3 OS=Homo sapiens OX=9606 GN=SPCS3 PE=1 SV=1	7	1	1	1	1	180	20.3	8.62	2.17	1	0	25552390	High
P18206	Vinculin OS=Homo sapiens OX=9606 GN=VCL PE=1 SV=4	1	1	1	1	1	1134	123.7	5.66	2.17	1	0		High
O43670	BUB3-interacting and GLEBS motif-containing protein ZNF207 OS=Homo sapiens OX=9606 GN=ZNF207 PE=1 SV=1	3	1	1	1	1	478	50.7	9.1	2.17	1	0	13183323	High
Q9H0C8	Integrin-linked kinase-associated serine/threonine phosphatase 2C OS=Homo sapiens OX=9606 GN=ILKAP PE=1 SV=1	3	1	1	1	1	392	42.9	7.09	2.16	1	0	4.95278e+06	High
Q9H330	Transmembrane protein 245 OS=Homo sapiens OX=9606 GN=TMEM245 PE=1 SV=3	2	1	1	1	1	879	97.3	8.91	2.16	1	0	8401226	High
Q8N7H5	RNA polymerase II-associated factor 1 homolog OS=Homo sapiens OX=9606 GN=PAF1 PE=1 SV=2	3	1	1	1	1	531	59.9	4.63	2.16	1	0	8693967	High
O95633	Follistatin-related protein 3 OS=Homo sapiens OX=9606 GN=FSTL3 PE=1 SV=1	5	1	1	1	1	263	27.6	6.77	2.16	1	0		High
Q96MW5	Conserved oligomeric Golgi complex subunit 8 OS=Homo sapiens OX=9606 GN=COG8 PE=1 SV=2	5	2	3	2	1	612	68.4	5.2	2.16	2	0	17102012	High
P21127	Cyclin-dependent kinase 11B OS=Homo sapiens OX=9606 GN=CDK11B PE=1 SV=4	2	1	1	1	1	795	92.6	5.54	2.15	1	0	4.85925e+06	High
Q07021	Complement component 1 Q subcomponent-binding protein, mitochondrial OS=Homo sapiens OX=9606 GN=C1QBP PE=1 SV=1	5	1	1	1	1	282	31.3	4.84	2.15	1	0	5.00962e+06	High
Q9H9B1	Histone-lysine N-methyltransferase EHMT1 OS=Homo sapiens OX=9606 GN=EHMT1 PE=1 SV=4	1	1	2	1	1	1298	141.4	5.76	2.15	1	0	7.22033e+06	High
Q9GZY8	Mitochondrial fission factor OS=Homo sapiens OX=9606 GN=MFF PE=1 SV=1	8	2	2	2	1	342	38.4	8.95	2.15	2	0	1.0444e+07	High
Q9NPD3	Exosome complex component RRP41 OS=Homo sapiens OX=9606 GN=EXOSC4 PE=1 SV=3	9	2	2	2	1	245	26.4	6.52	2.14	2	0	5.54814e+06	High
Q8WVC0	RNA polymerase-associated protein LEO1 OS=Homo sapiens OX=9606 GN=LEO1 PE=1 SV=1	2	1	1	1	1	666	75.4	4.51	2.14	1	0		High
Q9UKM7	Endoplasmic reticulum mannosyl-oligosaccharide 1,2-alpha-mannosidase OS=Homo sapiens OX=9606 GN=MAN1B1 PE=1 SV=2	2	1	1	1	1	699	79.5	7.72	2.14	1	0	3.92143e+06	High
Q9HA77	Probable cysteine--tRNA ligase, mitochondrial OS=Homo sapiens OX=9606 GN=CARS2 PE=1 SV=1	2	1	1	1	1	564	62.2	8.34	2.14	1	0		High
Q9BY89	Uncharacterized protein KIAA1671 OS=Homo sapiens OX=9606 GN=KIAA1671 PE=1 SV=2	1	1	1	1	1	1806	196.6	8.47	2.13	1	0		High
Q96EC8	Protein YIPF6 OS=Homo sapiens OX=9606 GN=YIPF6 PE=1 SV=2	6	1	1	1	1	236	26.2	5.64	2.13	1	0		High
Q08722	Leukocyte surface antigen CD47 OS=Homo sapiens OX=9606 GN=CD47 PE=1 SV=1	2	1	1	1	1	323	35.2	7.21	2.13	1	0	7.82874e+06	High
Q15058	Kinesin-like protein KIF14 OS=Homo sapiens OX=9606 GN=KIF14 PE=1 SV=1	1	1	1	1	1	1648	186.4	7.91	2.13	1	0	4.73825e+06	High
P49721	Proteasome subunit beta type-2 OS=Homo sapiens OX=9606 GN=PSMB2 PE=1 SV=1	5	1	1	1	1	201	22.8	7.02	2.13	1	0	8356181	High
O14957	Cytochrome b-c1 complex subunit 10 OS=Homo sapiens OX=9606 GN=UQCR11 PE=1 SV=1	21	1	1	1	1	56	6.6	9.88	2.12	1	0	6.70675e+06	High
Q8WVY7	Ubiquitin-like domain-containing CTD phosphatase 1 OS=Homo sapiens OX=9606 GN=UBLCP1 PE=1 SV=2	4	1	1	1	1	318	36.8	6.46	2.12	1	0	4658686	High
Q13315	Serine-protein kinase ATM OS=Homo sapiens OX=9606 GN=ATM PE=1 SV=4	0	1	1	1	1	3056	350.5	6.81	2.12	1	0	1.81327e+06	High
Q9NVQ4	Fas apoptotic inhibitory molecule 1 OS=Homo sapiens OX=9606 GN=FAIM PE=1 SV=1	7	1	1	1	1	179	20.2	5.83	2.12	1	0		High
Q01628	Interferon-induced transmembrane protein 3 OS=Homo sapiens OX=9606 GN=IFITM3 PE=1 SV=2	12	1	1	1	1	133	14.6	7.01	2.11	1	0	49996160	High
O43396	Thioredoxin-like protein 1 OS=Homo sapiens OX=9606 GN=TXNL1 PE=1 SV=3	9	2	3	2	1	289	32.2	4.96	2.11	2	0	3.02837e+06	High
P50897	Palmitoyl-protein thioesterase 1 OS=Homo sapiens OX=9606 GN=PPT1 PE=1 SV=1	5	1	1	1	1	306	34.2	6.52	2.11	1	0		High
Q8IX18	Probable ATP-dependent RNA helicase DHX40 OS=Homo sapiens OX=9606 GN=DHX40 PE=1 SV=2	2	1	1	1	1	779	88.5	8.65	2.11	1	0		High
O43156	TELO2-interacting protein 1 homolog OS=Homo sapiens OX=9606 GN=TTI1 PE=1 SV=3	1	1	1	1	1	1089	122	5.97	2.11	1	0		High
P01130	Low-density lipoprotein receptor OS=Homo sapiens OX=9606 GN=LDLR PE=1 SV=1	2	1	1	1	1	860	95.3	5.05	2.11	1	0	4.19831e+06	High
Q9NQT4	Exosome complex component RRP46 OS=Homo sapiens OX=9606 GN=EXOSC5 PE=1 SV=1	10	1	1	1	1	235	25.2	7.59	2.1	1	0	4.42353e+06	High
Q9BRJ2	39S ribosomal protein L45, mitochondrial OS=Homo sapiens OX=9606 GN=MRPL45 PE=1 SV=2	7	1	1	1	1	306	35.3	9.03	2.1	1	0	2.23698e+06	High
Q14CX7	N-alpha-acetyltransferase 25, NatB auxiliary subunit OS=Homo sapiens OX=9606 GN=NAA25 PE=1 SV=1	1	1	1	1	1	972	112.2	6.64	2.1	1	0	2.3659e+06	High
Q15751	Probable E3 ubiquitin-protein ligase HERC1 OS=Homo sapiens OX=9606 GN=HERC1 PE=1 SV=2	0	1	1	1	1	4861	531.9	6.04	2.09	1	0	1.59818e+06	High
Q9UN37	Vacuolar protein sorting-associated protein 4A OS=Homo sapiens OX=9606 GN=VPS4A PE=1 SV=1	5	2	2	1	1	437	48.9	7.8	2.09	2	1	12416420	High
Q8WXH0	Nesprin-2 OS=Homo sapiens OX=9606 GN=SYNE2 PE=1 SV=3	0	1	1	1	1	6885	795.9	5.36	2.09	1	0		High
P50995	Annexin A11 OS=Homo sapiens OX=9606 GN=ANXA11 PE=1 SV=1	6	2	2	2	1	505	54.4	7.65	2.09	2	0	6.78432e+06	High
Q8WWW0	Ras association domain-containing protein 5 OS=Homo sapiens OX=9606 GN=RASSF5 PE=1 SV=1	4	1	1	1	1	418	47.1	9.14	2.08	1	0		High
P55145	Mesencephalic astrocyte-derived neurotrophic factor OS=Homo sapiens OX=9606 GN=MANF PE=1 SV=3	17	2	2	2	1	182	20.7	8.69	2.08	2	0	1.45705e+07	High
Q8N6T3	ADP-ribosylation factor GTPase-activating protein 1 OS=Homo sapiens OX=9606 GN=ARFGAP1 PE=1 SV=2	2	1	1	1	1	406	44.6	5.66	2.07	1	0	4.8821e+06	High
Q96JM3	Chromosome alignment-maintaining phosphoprotein 1 OS=Homo sapiens OX=9606 GN=CHAMP1 PE=1 SV=2	1	1	1	1	1	812	89	8.44	2.07	1	0	4.29083e+06	High
O00566	U3 small nucleolar ribonucleoprotein protein MPP10 OS=Homo sapiens OX=9606 GN=MPHOSPH10 PE=1 SV=2	2	1	1	1	1	681	78.8	4.86	2.07	1	0		High
O95602	DNA-directed RNA polymerase I subunit RPA1 OS=Homo sapiens OX=9606 GN=POLR1A PE=1 SV=2	2	2	2	2	1	1720	194.7	7.03	2.07	2	0	2.27664e+06	High
Q8N163	Cell cycle and apoptosis regulator protein 2 OS=Homo sapiens OX=9606 GN=CCAR2 PE=1 SV=2	2	1	1	1	1	923	102.8	5.22	2.07	1	0	4.32458e+06	High
Q9NQ55	Suppressor of SWI4 1 homolog OS=Homo sapiens OX=9606 GN=PPAN PE=2 SV=1	4	1	1	1	1	473	53.2	10.13	2.07	1	0	16446870	High
Q9BVC6	Transmembrane protein 109 OS=Homo sapiens OX=9606 GN=TMEM109 PE=1 SV=1	5	1	1	1	1	243	26.2	10.48	2.07	1	0	66128300	High
Q9Y450	HBS1-like protein OS=Homo sapiens OX=9606 GN=HBS1L PE=1 SV=1	2	1	1	1	1	684	75.4	6.61	2.06	1	0	6.95649e+06	High
Q9NUL3	Double-stranded RNA-binding protein Staufen homolog 2 OS=Homo sapiens OX=9606 GN=STAU2 PE=1 SV=2	2	1	1	1	1	570	62.6	9.61	2.06	1	0	5.303e+06	High
P40818	Ubiquitin carboxyl-terminal hydrolase 8 OS=Homo sapiens OX=9606 GN=USP8 PE=1 SV=1	2	1	1	1	1	1118	127.4	8.51	2.06	1	0	4356514	High
Q96KG9	N-terminal kinase-like protein OS=Homo sapiens OX=9606 GN=SCYL1 PE=1 SV=1	1	1	1	1	1	808	89.6	6.3	2.06	1	0	2.00354e+06	High
Q9NYR9	NF-kappa-B inhibitor-interacting Ras-like protein 2 OS=Homo sapiens OX=9606 GN=NKIRAS2 PE=1 SV=1	6	1	1	1	1	191	21.5	8.05	2.05	1	0	3.05185e+06	High
P48556	26S proteasome non-ATPase regulatory subunit 8 OS=Homo sapiens OX=9606 GN=PSMD8 PE=1 SV=2	2	1	1	1	1	350	39.6	9.7	2.05	1	0	4516062	High
P14406	Cytochrome c oxidase subunit 7A2, mitochondrial OS=Homo sapiens OX=9606 GN=COX7A2 PE=1 SV=1	16	1	1	1	1	83	9.4	9.76	2.05	1	0	31820494	High
Q9NX14	NADH dehydrogenase [ubiquinone] 1 beta subcomplex subunit 11, mitochondrial OS=Homo sapiens OX=9606 GN=NDUFB11 PE=1 SV=1	15	1	1	1	1	153	17.3	5.22	2.05	1	0	9143901	High
Q13573	SNW domain-containing protein 1 OS=Homo sapiens OX=9606 GN=SNW1 PE=1 SV=1	2	1	1	1	1	536	61.5	9.52	2.05	1	0		High
Q13123	Protein Red OS=Homo sapiens OX=9606 GN=IK PE=1 SV=3	1	1	1	1	1	557	65.6	6.64	2.05	1	0	6.55098e+06	High
P06865	Beta-hexosaminidase subunit alpha OS=Homo sapiens OX=9606 GN=HEXA PE=1 SV=2	2	1	1	1	1	529	60.7	5.16	2.05	1	0	2430801	High
[truncated: 393 more rows]

## Sheet: 119012747_Proteins
Accession	Description	Coverage [%]	# Peptides	# PSMs	# Unique Peptides	# Protein Groups	# AAs	MW [kDa]	calc. pI	Score Sequest HT: Sequest HT	# Peptides (by Search Engine): Sequest HT	# Razor Peptides	Abundance: F8: Sample	Found in Sample: [S8] F8: Sample
P11021	Endoplasmic reticulum chaperone BiP OS=Homo sapiens OX=9606 GN=HSPA5 PE=1 SV=2	59	51	139	49	1	654	72.3	5.16	294.6	51	0	3.74732e+09	High
P11142	Heat shock cognate 71 kDa protein OS=Homo sapiens OX=9606 GN=HSPA8 PE=1 SV=1	70	54	150	35	1	646	70.9	5.52	287.96	54	17	4.98071e+09	High
P14618	Pyruvate kinase PKM OS=Homo sapiens OX=9606 GN=PKM PE=1 SV=4	54	29	58	29	1	531	57.9	7.84	133.71	29	0	8.84518e+08	High
P08238	Heat shock protein HSP 90-beta OS=Homo sapiens OX=9606 GN=HSP90AB1 PE=1 SV=4	50	42	62	25	1	724	83.2	5.03	130.32	42	17	4.27205e+08	High
P04264	Keratin, type II cytoskeletal 1 OS=Homo sapiens OX=9606 GN=KRT1 PE=1 SV=6	56	34	60	32	1	644	66	8.12	128.41	34	2	3.63421e+08	High
P10809	60 kDa heat shock protein, mitochondrial OS=Homo sapiens OX=9606 GN=HSPD1 PE=1 SV=2	44	27	48	27	1	573	61	5.87	114.69	27	0	2.29293e+08	High
P38646	Stress-70 protein, mitochondrial OS=Homo sapiens OX=9606 GN=HSPA9 PE=1 SV=2	52	32	55	31	1	679	73.6	6.16	113.59	32	0	4.50099e+08	High
P02545	Prelamin-A/C OS=Homo sapiens OX=9606 GN=LMNA PE=1 SV=1	47	37	49	35	1	664	74.1	7.02	109.47	37	2	2.14195e+08	High
P26038	Moesin OS=Homo sapiens OX=9606 GN=MSN PE=1 SV=3	49	37	59	24	1	577	67.8	6.4	103.71	37	12	2.51679e+08	High
P54652	Heat shock-related 70 kDa protein 2 OS=Homo sapiens OX=9606 GN=HSPA2 PE=1 SV=1	23	20	50	1	1	639	70	5.74	94.24	20	1	7.93748e+06	High
P20700	Lamin-B1 OS=Homo sapiens OX=9606 GN=LMNB1 PE=1 SV=2	41	35	54	29	1	586	66.4	5.16	86.29	35	4	3.05348e+08	High
P35527	Keratin, type I cytoskeletal 9 OS=Homo sapiens OX=9606 GN=KRT9 PE=1 SV=3	54	23	40	23	1	623	62	5.24	85.09	23	0	1.97179e+08	High
O14983	Sarcoplasmic/endoplasmic reticulum calcium ATPase 1 OS=Homo sapiens OX=9606 GN=ATP2A1 PE=1 SV=1	27	28	40	15	1	1001	110.2	5.16	78.23	28	12	1.67196e+08	High
P29401	Transketolase OS=Homo sapiens OX=9606 GN=TKT PE=1 SV=3	27	20	45	20	1	623	67.8	7.66	77.14	20	0	6.64563e+08	High
P07900	Heat shock protein HSP 90-alpha OS=Homo sapiens OX=9606 GN=HSP90AA1 PE=1 SV=5	37	30	40	15	1	732	84.6	5.02	76.24	30	0	3.83443e+07	High
P04843	Dolichyl-diphosphooligosaccharide--protein glycosyltransferase subunit 1 OS=Homo sapiens OX=9606 GN=RPN1 PE=1 SV=1	41	19	33	19	1	607	68.5	6.38	76.03	19	0	144924750	High
P11940	Polyadenylate-binding protein 1 OS=Homo sapiens OX=9606 GN=PABPC1 PE=1 SV=2	45	27	37	19	1	636	70.6	9.5	74.3	27	7	1.67956e+08	High
P60709	Actin, cytoplasmic 1 OS=Homo sapiens OX=9606 GN=ACTB PE=1 SV=1	57	18	41	8	1	375	41.7	5.48	70.97	18	12	4.62941e+08	High
P0DMV9	Heat shock 70 kDa protein 1B OS=Homo sapiens OX=9606 GN=HSPA1B PE=1 SV=1	31	20	37	7	1	641	70	5.66	67.01	20	8	9.25862e+07	High
P25705	ATP synthase subunit alpha, mitochondrial OS=Homo sapiens OX=9606 GN=ATP5F1A PE=1 SV=1	47	25	35	25	1	553	59.7	9.13	66.9	25	0	1.52649e+08	High
P14625	Endoplasmin OS=Homo sapiens OX=9606 GN=HSP90B1 PE=1 SV=1	30	28	35	26	1	803	92.4	4.84	66.43	28	0	1.02495e+08	High
P06576	ATP synthase subunit beta, mitochondrial OS=Homo sapiens OX=9606 GN=ATP5F1B PE=1 SV=3	52	22	34	22	1	529	56.5	5.4	63.9	22	0	1.74394e+08	High
P13645	Keratin, type I cytoskeletal 10 OS=Homo sapiens OX=9606 GN=KRT10 PE=1 SV=6	37	24	31	20	1	584	58.8	5.21	62.71	24	3	1.14336e+08	High
P36871	Phosphoglucomutase-1 OS=Homo sapiens OX=9606 GN=PGM1 PE=1 SV=3	41	20	29	20	1	562	61.4	6.76	61.52	20	0	1.55497e+08	High
P68104	Elongation factor 1-alpha 1 OS=Homo sapiens OX=9606 GN=EEF1A1 PE=1 SV=1	32	15	28	7	1	462	50.1	9.01	60.93	15	8	2.77342e+08	High
P38606	V-type proton ATPase catalytic subunit A OS=Homo sapiens OX=9606 GN=ATP6V1A PE=1 SV=2	41	16	26	16	1	617	68.3	5.52	60.4	16	0	1.12536e+08	High
P02768	Serum albumin OS=Homo sapiens OX=9606 GN=ALB PE=1 SV=2	33	20	32	20	1	609	69.3	6.28	57.43	20	0	3.19024e+08	High
P13797	Plastin-3 OS=Homo sapiens OX=9606 GN=PLS3 PE=1 SV=4	33	22	40	16	1	630	70.8	5.6	57.42	22	6	1.73692e+08	High
P04075	Fructose-bisphosphate aldolase A OS=Homo sapiens OX=9606 GN=ALDOA PE=1 SV=2	43	16	27	15	1	364	39.4	8.09	54.93	16	1	1.51143e+08	High
P08133	Annexin A6 OS=Homo sapiens OX=9606 GN=ANXA6 PE=1 SV=3	28	22	32	22	1	673	75.8	5.6	54.04	22	0	8.26141e+07	High
P13639	Elongation factor 2 OS=Homo sapiens OX=9606 GN=EEF2 PE=1 SV=4	31	22	32	22	1	858	95.3	6.83	53.22	22	0	4.94062e+07	High
P35908	Keratin, type II cytoskeletal 2 epidermal OS=Homo sapiens OX=9606 GN=KRT2 PE=1 SV=2	48	24	27	16	1	639	65.4	8	51.23	24	7	3.72667e+07	High
P13796	Plastin-2 OS=Homo sapiens OX=9606 GN=LCP1 PE=1 SV=6	35	21	39	15	1	627	70.2	5.43	50.53	21	0	1.94454e+08	High
P17066	Heat shock 70 kDa protein 6 OS=Homo sapiens OX=9606 GN=HSPA6 PE=1 SV=2	16	11	24	1	1	643	71	6.14	48.37	11	0	300670	High
P16615	Sarcoplasmic/endoplasmic reticulum calcium ATPase 2 OS=Homo sapiens OX=9606 GN=ATP2A2 PE=1 SV=1	18	17	25	4	1	1042	114.7	5.34	48.09	17	0	8.19107e+06	High
P07237	Protein disulfide-isomerase OS=Homo sapiens OX=9606 GN=P4HB PE=1 SV=3	30	17	30	17	1	508	57.1	4.87	44.5	17	0	2.1487e+08	High
P13929	Beta-enolase OS=Homo sapiens OX=9606 GN=ENO3 PE=1 SV=5	40	11	17	9	1	434	47	7.71	44.39	11	2	2.94988e+07	High
Q71U36	Tubulin alpha-1A chain OS=Homo sapiens OX=9606 GN=TUBA1A PE=1 SV=1	48	17	27	6	1	451	50.1	5.06	44.39	17	9	8.13296e+07	High
O00571	ATP-dependent RNA helicase DDX3X OS=Homo sapiens OX=9606 GN=DDX3X PE=1 SV=3	31	19	23	18	1	662	73.2	7.18	43.87	19	1	7.95212e+07	High
P11217	Glycogen phosphorylase, muscle form OS=Homo sapiens OX=9606 GN=PYGM PE=1 SV=6	22	17	23	17	1	842	97	7.03	43.66	17	0	5.67981e+07	High
O75083	WD repeat-containing protein 1 OS=Homo sapiens OX=9606 GN=WDR1 PE=1 SV=4	24	13	21	13	1	606	66.2	6.65	43.36	13	0	96420573	High
Q16555	Dihydropyrimidinase-related protein 2 OS=Homo sapiens OX=9606 GN=DPYSL2 PE=1 SV=1	39	15	19	13	1	572	62.3	6.38	43.33	15	2	45071691	High
P68371	Tubulin beta-4B chain OS=Homo sapiens OX=9606 GN=TUBB4B PE=1 SV=1	39	17	26	2	1	445	49.8	4.89	40.17	17	15	6.7067e+07	High
P17844	Probable ATP-dependent RNA helicase DDX5 OS=Homo sapiens OX=9606 GN=DDX5 PE=1 SV=1	32	18	22	11	1	614	69.1	8.92	38.83	18	0	3.1509e+07	High
O75746	Calcium-binding mitochondrial carrier protein Aralar1 OS=Homo sapiens OX=9606 GN=SLC25A12 PE=1 SV=2	30	16	22	11	1	678	74.7	8.38	38.81	16	5	8.23467e+07	High
P07437	Tubulin beta chain OS=Homo sapiens OX=9606 GN=TUBB PE=1 SV=2	33	15	26	3	1	444	49.6	4.89	38.55	15	0	9.57714e+06	High
P34931	Heat shock 70 kDa protein 1-like OS=Homo sapiens OX=9606 GN=HSPA1L PE=1 SV=2	20	14	27	3	1	641	70.3	6.02	38.48	14	0	2.37214e+06	High
P48147	Prolyl endopeptidase OS=Homo sapiens OX=9606 GN=PREP PE=1 SV=2	27	17	23	17	1	710	80.6	5.86	38.1	17	0	8.54419e+07	High
Q9Y490	Talin-1 OS=Homo sapiens OX=9606 GN=TLN1 PE=1 SV=3	12	24	25	24	1	2541	269.6	6.07	37.49	24	0	4.31732e+07	High
P68366	Tubulin alpha-4A chain OS=Homo sapiens OX=9606 GN=TUBA4A PE=1 SV=1	40	14	22	3	1	448	49.9	5.06	36.87	14	0	4.9497e+06	High
P06732	Creatine kinase M-type OS=Homo sapiens OX=9606 GN=CKM PE=1 SV=2	27	11	16	11	1	381	43.1	7.25	36.37	11	0	9.38536e+07	High
Q00610	Clathrin heavy chain 1 OS=Homo sapiens OX=9606 GN=CLTC PE=1 SV=5	18	22	25	22	1	1675	191.5	5.69	35.38	22	0	2.3481e+07	High
Q05639	Elongation factor 1-alpha 2 OS=Homo sapiens OX=9606 GN=EEF1A2 PE=1 SV=1	27	11	17	3	1	463	50.4	9.03	35.17	11	0	7.05584e+06	High
P17812	CTP synthase 1 OS=Homo sapiens OX=9606 GN=CTPS1 PE=1 SV=2	23	13	17	13	1	591	66.6	6.46	34.87	13	0	2.73622e+07	High
P00367	Glutamate dehydrogenase 1, mitochondrial OS=Homo sapiens OX=9606 GN=GLUD1 PE=1 SV=2	30	14	18	14	1	558	61.4	7.8	34.4	14	0	5.02313e+07	High
P15311	Ezrin OS=Homo sapiens OX=9606 GN=EZR PE=1 SV=4	26	20	27	7	1	586	69.4	6.27	34.18	20	0	1.04918e+07	High
P06733	Alpha-enolase OS=Homo sapiens OX=9606 GN=ENO1 PE=1 SV=2	29	9	14	7	1	434	47.1	7.39	33.95	9	0	3.02357e+07	High
P04406	Glyceraldehyde-3-phosphate dehydrogenase OS=Homo sapiens OX=9606 GN=GAPDH PE=1 SV=3	30	11	21	11	1	335	36	8.46	33.74	11	0	9.24562e+07	High
P08670	Vimentin OS=Homo sapiens OX=9606 GN=VIM PE=1 SV=4	38	16	19	15	1	466	53.6	5.12	33.57	16	0	4.53161e+07	High
P30153	Serine/threonine-protein phosphatase 2A 65 kDa regulatory subunit A alpha isoform OS=Homo sapiens OX=9606 GN=PPP2R1A PE=1 SV=4	24	12	16	12	1	589	65.3	5.11	33.52	12	0	2.41402e+07	High
O00425	Insulin-like growth factor 2 mRNA-binding protein 3 OS=Homo sapiens OX=9606 GN=IGF2BP3 PE=1 SV=2	27	13	21	10	1	579	63.7	8.87	33.42	13	3	4.35735e+07	High
Q00839	Heterogeneous nuclear ribonucleoprotein U OS=Homo sapiens OX=9606 GN=HNRNPU PE=1 SV=6	19	13	16	13	1	825	90.5	6	32.86	13	0	2.80068e+07	High
P54136	Arginine--tRNA ligase, cytoplasmic OS=Homo sapiens OX=9606 GN=RARS PE=1 SV=2	22	14	18	14	1	660	75.3	6.68	32.64	14	0	5.93095e+07	High
Q13885	Tubulin beta-2A chain OS=Homo sapiens OX=9606 GN=TUBB2A PE=1 SV=1	30	14	22	1	1	445	49.9	4.89	32	14	0	1.07459e+06	High
Q92841	Probable ATP-dependent RNA helicase DDX17 OS=Homo sapiens OX=9606 GN=DDX17 PE=1 SV=2	27	18	21	11	1	729	80.2	8.27	31.01	18	6	9.32599e+07	High
P78371	T-complex protein 1 subunit beta OS=Homo sapiens OX=9606 GN=CCT2 PE=1 SV=4	30	11	15	11	1	535	57.5	6.46	30.85	11	0	1.51768e+07	High
P30101	Protein disulfide-isomerase A3 OS=Homo sapiens OX=9606 GN=PDIA3 PE=1 SV=4	26	18	23	18	1	505	56.7	6.35	30.66	18	0	1.42378e+08	High
Q99798	Aconitate hydratase, mitochondrial OS=Homo sapiens OX=9606 GN=ACO2 PE=1 SV=2	21	12	14	12	1	780	85.4	7.61	30.06	12	0	6.04194e+07	High
P35241	Radixin OS=Homo sapiens OX=9606 GN=RDX PE=1 SV=1	16	13	20	1	1	583	68.5	6.37	29.8	13	0		High
P31040	Succinate dehydrogenase [ubiquinone] flavoprotein subunit, mitochondrial OS=Homo sapiens OX=9606 GN=SDHA PE=1 SV=2	20	11	17	11	1	664	72.6	7.39	29.65	11	0	9.9656e+07	High
P52272	Heterogeneous nuclear ribonucleoprotein M OS=Homo sapiens OX=9606 GN=HNRNPM PE=1 SV=3	23	12	15	12	1	730	77.5	8.7	29.6	12	0	1.74391e+07	High
O94973	AP-2 complex subunit alpha-2 OS=Homo sapiens OX=9606 GN=AP2A2 PE=1 SV=2	17	13	17	7	1	939	103.9	6.96	28.75	13	5	1.48336e+07	High
Q08043	Alpha-actinin-3 OS=Homo sapiens OX=9606 GN=ACTN3 PE=1 SV=2	16	12	14	8	1	901	103.2	5.52	28.73	12	0	6.48377e+06	High
P21333	Filamin-A OS=Homo sapiens OX=9606 GN=FLNA PE=1 SV=4	10	19	21	19	1	2647	280.6	6.06	28.65	19	0	1.36242e+07	High
P46940	Ras GTPase-activating-like protein IQGAP1 OS=Homo sapiens OX=9606 GN=IQGAP1 PE=1 SV=1	11	14	16	14	1	1657	189.1	6.48	28.21	14	0	3.10627e+07	High
O43252	Bifunctional 3'-phosphoadenosine 5'-phosphosulfate synthase 1 OS=Homo sapiens OX=9606 GN=PAPSS1 PE=1 SV=2	15	8	12	8	1	624	70.8	6.86	27.5	8	0	1.89723e+07	High
O43242	26S proteasome non-ATPase regulatory subunit 3 OS=Homo sapiens OX=9606 GN=PSMD3 PE=1 SV=2	31	15	17	15	1	534	60.9	8.44	27.15	15	0	1.84665e+07	High
Q9UHB9	Signal recognition particle subunit SRP68 OS=Homo sapiens OX=9606 GN=SRP68 PE=1 SV=2	23	11	13	11	1	627	70.7	8.56	26.73	11	0	2.30389e+07	High
P68133	Actin, alpha skeletal muscle OS=Homo sapiens OX=9606 GN=ACTA1 PE=1 SV=1	42	14	26	4	1	377	42	5.39	26.7	14	0	9.11269e+06	High
P05141	ADP/ATP translocase 2 OS=Homo sapiens OX=9606 GN=SLC25A5 PE=1 SV=7	34	11	16	4	1	298	32.8	9.69	26.19	11	7	3.89462e+07	High
P08237	ATP-dependent 6-phosphofructokinase, muscle type OS=Homo sapiens OX=9606 GN=PFKM PE=1 SV=2	16	11	17	9	1	780	85.1	7.99	25.41	11	2	4.87332e+07	High
P02533	Keratin, type I cytoskeletal 14 OS=Homo sapiens OX=9606 GN=KRT14 PE=1 SV=4	35	16	19	7	1	472	51.5	5.16	25.12	16	5	1.97042e+07	High
P17987	T-complex protein 1 subunit alpha OS=Homo sapiens OX=9606 GN=TCP1 PE=1 SV=1	24	11	13	11	1	556	60.3	6.11	24.63	11	0	3.54823e+07	High
Q9Y262	Eukaryotic translation initiation factor 3 subunit L OS=Homo sapiens OX=9606 GN=EIF3L PE=1 SV=1	28	13	14	13	1	564	66.7	6.34	24.35	13	0	2.02931e+07	High
P49368	T-complex protein 1 subunit gamma OS=Homo sapiens OX=9606 GN=CCT3 PE=1 SV=4	28	12	13	12	1	545	60.5	6.49	23.85	12	0	1.72006e+07	High
Q7KZF4	Staphylococcal nuclease domain-containing protein 1 OS=Homo sapiens OX=9606 GN=SND1 PE=1 SV=1	16	12	12	12	1	910	101.9	7.17	23.16	12	0	50499770	High
P35609	Alpha-actinin-2 OS=Homo sapiens OX=9606 GN=ACTN2 PE=1 SV=1	18	14	15	7	1	894	103.8	5.45	22.4	14	7	16797819	High
P34932	Heat shock 70 kDa protein 4 OS=Homo sapiens OX=9606 GN=HSPA4 PE=1 SV=4	20	11	12	11	1	840	94.3	5.19	21.95	11	0	2.36015e+07	High
P08240	Signal recognition particle receptor subunit alpha OS=Homo sapiens OX=9606 GN=SRPRA PE=1 SV=2	23	12	15	12	1	638	69.8	8.95	21.9	12	0	1.9062e+07	High
Q8WVM8	Sec1 family domain-containing protein 1 OS=Homo sapiens OX=9606 GN=SCFD1 PE=1 SV=4	19	9	11	9	1	642	72.3	6.27	21.77	9	0	1.90443e+07	High
Q9NY65	Tubulin alpha-8 chain OS=Homo sapiens OX=9606 GN=TUBA8 PE=1 SV=1	31	11	14	1	1	449	50.1	5.06	21.72	11	0		High
O60506	Heterogeneous nuclear ribonucleoprotein Q OS=Homo sapiens OX=9606 GN=SYNCRIP PE=1 SV=2	27	12	14	9	1	623	69.6	8.59	21.65	12	3	2.81573e+07	High
Q9Y6M1	Insulin-like growth factor 2 mRNA-binding protein 2 OS=Homo sapiens OX=9606 GN=IGF2BP2 PE=1 SV=2	15	8	13	5	1	599	66.1	8.46	21.55	8	0	5.88437e+06	High
P31939	Bifunctional purine biosynthesis protein PURH OS=Homo sapiens OX=9606 GN=ATIC PE=1 SV=3	12	7	11	7	1	592	64.6	6.71	21.45	7	0	1.81974e+07	High
P16435	NADPH--cytochrome P450 reductase OS=Homo sapiens OX=9606 GN=POR PE=1 SV=2	19	11	15	11	1	677	76.6	5.58	21.33	11	0	2.90971e+07	High
Q13200	26S proteasome non-ATPase regulatory subunit 2 OS=Homo sapiens OX=9606 GN=PSMD2 PE=1 SV=3	15	9	13	9	1	908	100.1	5.2	21.05	9	0	2.36569e+07	High
P62805	Histone H4 OS=Homo sapiens OX=9606 GN=HIST1H4A PE=1 SV=2	52	7	11	7	1	103	11.4	11.36	21.03	7	0	4.04326e+07	High
P02538	Keratin, type II cytoskeletal 6A OS=Homo sapiens OX=9606 GN=KRT6A PE=1 SV=3	25	14	15	4	1	564	60	8	20.86	14	1	3.71837e+06	High
Q12931	Heat shock protein 75 kDa, mitochondrial OS=Homo sapiens OX=9606 GN=TRAP1 PE=1 SV=3	15	11	12	10	1	704	80.1	8.21	20.84	11	0	1.79238e+07	High
P55072	Transitional endoplasmic reticulum ATPase OS=Homo sapiens OX=9606 GN=VCP PE=1 SV=4	21	14	17	14	1	806	89.3	5.26	20.76	14	0	1.6299e+07	High
P61978	Heterogeneous nuclear ribonucleoprotein K OS=Homo sapiens OX=9606 GN=HNRNPK PE=1 SV=1	26	8	10	8	1	463	50.9	5.54	20.61	8	0	1.58205e+07	High
P50991	T-complex protein 1 subunit delta OS=Homo sapiens OX=9606 GN=CCT4 PE=1 SV=4	27	12	14	12	1	539	57.9	7.83	20.6	12	0	1.58372e+07	High
P00558	Phosphoglycerate kinase 1 OS=Homo sapiens OX=9606 GN=PGK1 PE=1 SV=3	28	9	13	9	1	417	44.6	8.1	20.5	9	0	2.90752e+07	High
P12814	Alpha-actinin-1 OS=Homo sapiens OX=9606 GN=ACTN1 PE=1 SV=2	14	11	11	2	1	892	103	5.41	20.31	11	0	1.01364e+06	High
O60814	Histone H2B type 1-K OS=Homo sapiens OX=9606 GN=HIST1H2BK PE=1 SV=3	41	5	10	5	1	126	13.9	10.32	20.29	5	0	4.04128e+07	High
Q14195	Dihydropyrimidinase-related protein 3 OS=Homo sapiens OX=9606 GN=DPYSL3 PE=1 SV=1	19	8	8	6	1	570	61.9	6.49	19.89	8	0	6.95814e+06	High
P31948	Stress-induced-phosphoprotein 1 OS=Homo sapiens OX=9606 GN=STIP1 PE=1 SV=1	23	10	16	10	1	543	62.6	6.8	19.86	10	0	3.06227e+07	High
O43707	Alpha-actinin-4 OS=Homo sapiens OX=9606 GN=ACTN4 PE=1 SV=2	14	11	12	3	1	911	104.8	5.44	19.85	11	2	6.05868e+06	High
P35637	RNA-binding protein FUS OS=Homo sapiens OX=9606 GN=FUS PE=1 SV=1	14	5	8	5	1	526	53.4	9.36	19.8	5	0	1.13275e+07	High
P43304	Glycerol-3-phosphate dehydrogenase, mitochondrial OS=Homo sapiens OX=9606 GN=GPD2 PE=1 SV=3	13	8	10	8	1	727	80.8	7.69	19.7	8	0	2.72293e+07	High
Q09666	Neuroblast differentiation-associated protein AHNAK OS=Homo sapiens OX=9606 GN=AHNAK PE=1 SV=2	11	13	22	13	1	5890	628.7	6.15	19.65	13	0	2.62699e+07	High
Q16851	UTP--glucose-1-phosphate uridylyltransferase OS=Homo sapiens OX=9606 GN=UGP2 PE=1 SV=5	26	12	14	12	1	508	56.9	8.15	19.56	12	0	2.67698e+07	High
P23246	Splicing factor, proline- and glutamine-rich OS=Homo sapiens OX=9606 GN=SFPQ PE=1 SV=2	11	7	9	7	1	707	76.1	9.44	19.5	7	0	1.70659e+07	High
P49915	GMP synthase [glutamine-hydrolyzing] OS=Homo sapiens OX=9606 GN=GMPS PE=1 SV=1	21	10	11	10	1	693	76.7	6.87	19.48	10	0	2.21662e+07	High
P12235	ADP/ATP translocase 1 OS=Homo sapiens OX=9606 GN=SLC25A4 PE=1 SV=4	29	10	13	3	1	298	33	9.76	19.34	10	0	6.63344e+06	High
Q13509	Tubulin beta-3 chain OS=Homo sapiens OX=9606 GN=TUBB3 PE=1 SV=2	24	10	16	1	1	450	50.4	4.93	19.03	10	0	452296	High
Q13310	Polyadenylate-binding protein 4 OS=Homo sapiens OX=9606 GN=PABPC4 PE=1 SV=1	19	11	12	3	1	644	70.7	9.26	18.91	11	0	729761	High
Q14974	Importin subunit beta-1 OS=Homo sapiens OX=9606 GN=KPNB1 PE=1 SV=2	13	8	9	8	1	876	97.1	4.78	18.87	8	0	8.60901e+06	High
O14744	Protein arginine N-methyltransferase 5 OS=Homo sapiens OX=9606 GN=PRMT5 PE=1 SV=4	11	7	8	7	1	637	72.6	6.29	18.49	7	0	8.30137e+06	High
Q9BUF5	Tubulin beta-6 chain OS=Homo sapiens OX=9606 GN=TUBB6 PE=1 SV=1	20	9	14	2	1	446	49.8	4.88	18.47	9	0	523000	High
P07355	Annexin A2 OS=Homo sapiens OX=9606 GN=ANXA2 PE=1 SV=2	28	10	10	10	1	339	38.6	7.75	18.22	10	0	2.3293e+07	High
P13667	Protein disulfide-isomerase A4 OS=Homo sapiens OX=9606 GN=PDIA4 PE=1 SV=2	22	15	19	15	1	645	72.9	5.07	18.17	15	0	5.55002e+07	High
P05091	Aldehyde dehydrogenase, mitochondrial OS=Homo sapiens OX=9606 GN=ALDH2 PE=1 SV=2	17	8	9	8	1	517	56.3	7.05	17.48	8	0	1.00494e+07	High
O60749	Sorting nexin-2 OS=Homo sapiens OX=9606 GN=SNX2 PE=1 SV=2	21	11	11	11	1	519	58.4	5.12	17.37	11	0	2.31286e+07	High
P19338	Nucleolin OS=Homo sapiens OX=9606 GN=NCL PE=1 SV=3	11	9	10	9	1	710	76.6	4.7	16.95	9	0	2.59814e+07	High
P08779	Keratin, type I cytoskeletal 16 OS=Homo sapiens OX=9606 GN=KRT16 PE=1 SV=4	20	11	12	2	1	473	51.2	5.05	16.87	11	0	763167	High
P01024	Complement C3 OS=Homo sapiens OX=9606 GN=C3 PE=1 SV=2	5	8	10	8	1	1663	187	6.4	16.84	8	0	5.73597e+07	High
Q06210	Glutamine--fructose-6-phosphate aminotransferase [isomerizing] 1 OS=Homo sapiens OX=9606 GN=GFPT1 PE=1 SV=3	15	8	8	8	1	699	78.8	7.11	16.81	8	0	6.30165e+06	High
P60842	Eukaryotic initiation factor 4A-I OS=Homo sapiens OX=9606 GN=EIF4A1 PE=1 SV=1	18	6	7	5	1	406	46.1	5.48	16.72	6	1	1.82038e+07	High
P26641	Elongation factor 1-gamma OS=Homo sapiens OX=9606 GN=EEF1G PE=1 SV=3	14	7	9	7	1	437	50.1	6.67	16.36	7	0	2.19489e+07	High
Q99832	T-complex protein 1 subunit eta OS=Homo sapiens OX=9606 GN=CCT7 PE=1 SV=2	21	9	11	9	1	543	59.3	7.65	16.35	9	0	18148257	High
Q86TD4	Sarcalumenin OS=Homo sapiens OX=9606 GN=SRL PE=2 SV=2	8	9	11	9	1	932	100.7	4.4	16.35	9	0	1.74326e+07	High
P14866	Heterogeneous nuclear ribonucleoprotein L OS=Homo sapiens OX=9606 GN=HNRNPL PE=1 SV=2	15	7	8	7	1	589	64.1	8.22	16.31	7	0	8.1407e+06	High
P28331	NADH-ubiquinone oxidoreductase 75 kDa subunit, mitochondrial OS=Homo sapiens OX=9606 GN=NDUFS1 PE=1 SV=3	18	12	13	12	1	727	79.4	6.23	16.3	12	0	1.33038e+07	High
O95831	Apoptosis-inducing factor 1, mitochondrial OS=Homo sapiens OX=9606 GN=AIFM1 PE=1 SV=1	12	6	7	6	1	613	66.9	8.95	16.19	6	0	1.05898e+07	High
Q96QK1	Vacuolar protein sorting-associated protein 35 OS=Homo sapiens OX=9606 GN=VPS35 PE=1 SV=2	12	8	9	8	1	796	91.6	5.49	15.99	8	0	1.00803e+07	High
O94826	Mitochondrial import receptor subunit TOM70 OS=Homo sapiens OX=9606 GN=TOMM70 PE=1 SV=1	18	10	11	10	1	608	67.4	7.12	15.95	10	0	2.03282e+07	High
Q03252	Lamin-B2 OS=Homo sapiens OX=9606 GN=LMNB2 PE=1 SV=4	15	12	17	6	1	620	69.9	5.59	15.9	12	0	8.01808e+06	High
P06748	Nucleophosmin OS=Homo sapiens OX=9606 GN=NPM1 PE=1 SV=2	23	5	6	5	1	294	32.6	4.78	15.89	5	0	9.43421e+06	High
Q9NSD9	Phenylalanine--tRNA ligase beta subunit OS=Homo sapiens OX=9606 GN=FARSB PE=1 SV=3	13	7	8	7	1	589	66.1	6.84	15.86	7	0	1.15128e+07	High
P68871	Hemoglobin subunit beta OS=Homo sapiens OX=9606 GN=HBB PE=1 SV=2	56	7	8	7	1	147	16	7.28	15.68	7	0	1.7655e+07	High
Q10567	AP-1 complex subunit beta-1 OS=Homo sapiens OX=9606 GN=AP1B1 PE=1 SV=2	13	10	10	6	1	949	104.6	5.06	15.27	10	4	1.2472e+07	High
O00567	Nucleolar protein 56 OS=Homo sapiens OX=9606 GN=NOP56 PE=1 SV=4	14	7	8	7	1	594	66	9.19	15.22	7	0	1.30173e+07	High
Q9H4A4	Aminopeptidase B OS=Homo sapiens OX=9606 GN=RNPEP PE=1 SV=2	13	8	10	8	1	650	72.5	5.74	15.18	8	0	7.56357e+06	High
P11498	Pyruvate carboxylase, mitochondrial OS=Homo sapiens OX=9606 GN=PC PE=1 SV=2	8	8	8	8	1	1178	129.6	6.84	15.15	8	0	1.70399e+07	High
P69905	Hemoglobin subunit alpha OS=Homo sapiens OX=9606 GN=HBA1 PE=1 SV=2	37	5	7	5	1	142	15.2	8.68	14.93	5	0	3.18217e+07	High
P62424	60S ribosomal protein L7a OS=Homo sapiens OX=9606 GN=RPL7A PE=1 SV=2	19	7	8	7	1	266	30	10.61	14.81	7	0	1.47331e+07	High
Q86YZ3	Hornerin OS=Homo sapiens OX=9606 GN=HRNR PE=1 SV=2	5	3	5	3	1	2850	282.2	10.04	14.79	3	0		High
P05023	Sodium/potassium-transporting ATPase subunit alpha-1 OS=Homo sapiens OX=9606 GN=ATP1A1 PE=1 SV=1	13	11	12	11	1	1023	112.8	5.49	14.76	11	0	3.45126e+07	High
Q9UJS0	Calcium-binding mitochondrial carrier protein Aralar2 OS=Homo sapiens OX=9606 GN=SLC25A13 PE=1 SV=2	12	8	10	3	1	675	74.1	8.62	14.54	8	0	5.25222e+06	High
Q9NQW7	Xaa-Pro aminopeptidase 1 OS=Homo sapiens OX=9606 GN=XPNPEP1 PE=1 SV=3	20	9	9	9	1	623	69.9	5.67	14.27	9	0	1.02071e+07	High
P61247	40S ribosomal protein S3a OS=Homo sapiens OX=9606 GN=RPS3A PE=1 SV=2	21	6	7	6	1	264	29.9	9.73	14.26	6	0	1.04589e+07	High
P22314	Ubiquitin-like modifier-activating enzyme 1 OS=Homo sapiens OX=9606 GN=UBA1 PE=1 SV=3	6	6	8	6	1	1058	117.8	5.76	13.97	6	0	1.48963e+07	High
P13647	Keratin, type II cytoskeletal 5 OS=Homo sapiens OX=9606 GN=KRT5 PE=1 SV=3	19	12	13	4	1	590	62.3	7.74	13.7	12	0	3.04363e+07	High
P0C0S8	Histone H2A type 1 OS=Homo sapiens OX=9606 GN=HIST1H2AG PE=1 SV=2	35	6	8	2	1	130	14.1	10.9	13.67	6	3	2.77196e+07	High
Q9Y2X3	Nucleolar protein 58 OS=Homo sapiens OX=9606 GN=NOP58 PE=1 SV=1	13	5	6	5	1	529	59.5	8.92	13.6	5	0	5.79585e+06	High
P15170	Eukaryotic peptide chain release factor GTP-binding subunit ERF3A OS=Homo sapiens OX=9606 GN=GSPT1 PE=1 SV=1	20	8	9	8	1	499	55.7	5.62	13.59	8	0	9.90214e+06	High
Q14315	Filamin-C OS=Homo sapiens OX=9606 GN=FLNC PE=1 SV=3	4	9	9	8	1	2725	290.8	5.97	13.58	9	1	6.19493e+06	High
P04908	Histone H2A type 1-B/E OS=Homo sapiens OX=9606 GN=HIST1H2AB PE=1 SV=2	35	5	7	1	1	130	14.1	11.05	13.44	5	0	1.15989e+06	High
P17858	ATP-dependent 6-phosphofructokinase, liver type OS=Homo sapiens OX=9606 GN=PFKL PE=1 SV=6	11	6	8	4	1	780	85	7.5	13.32	6	0	3.01907e+06	High
Q14498	RNA-binding protein 39 OS=Homo sapiens OX=9606 GN=RBM39 PE=1 SV=2	16	6	6	6	1	530	59.3	10.1	13.27	6	0	10299415	High
P23368	NAD-dependent malic enzyme, mitochondrial OS=Homo sapiens OX=9606 GN=ME2 PE=1 SV=1	11	5	6	5	1	584	65.4	7.61	13.19	5	0	4.34983e+06	High
P12035	Keratin, type II cytoskeletal 3 OS=Homo sapiens OX=9606 GN=KRT3 PE=1 SV=3	9	7	8	1	1	628	64.4	6.48	12.88	7	0	949516	High
P61221	ATP-binding cassette sub-family E member 1 OS=Homo sapiens OX=9606 GN=ABCE1 PE=1 SV=1	14	7	8	7	1	599	67.3	8.34	12.8	7	0	7.67131e+06	High
O00299	Chloride intracellular channel protein 1 OS=Homo sapiens OX=9606 GN=CLIC1 PE=1 SV=4	21	6	6	6	1	241	26.9	5.17	12.74	6	0	8.77293e+06	High
P53396	ATP-citrate synthase OS=Homo sapiens OX=9606 GN=ACLY PE=1 SV=3	6	6	7	6	1	1101	120.8	7.33	12.62	6	0	1.15243e+07	High
P17655	Calpain-2 catalytic subunit OS=Homo sapiens OX=9606 GN=CAPN2 PE=1 SV=6	8	6	6	6	1	700	79.9	4.98	12.42	6	0	8.05705e+06	High
P52306	Rap1 GTPase-GDP dissociation stimulator 1 OS=Homo sapiens OX=9606 GN=RAP1GDS1 PE=1 SV=3	9	4	5	4	1	607	66.3	5.31	12.38	4	0	1.30792e+06	High
P50395	Rab GDP dissociation inhibitor beta OS=Homo sapiens OX=9606 GN=GDI2 PE=1 SV=2	18	5	7	5	1	445	50.6	6.47	12.37	5	0	6.59411e+06	High
P29350	Tyrosine-protein phosphatase non-receptor type 6 OS=Homo sapiens OX=9606 GN=PTPN6 PE=1 SV=1	14	8	8	8	1	595	67.5	7.78	12.36	8	0	9.53159e+06	High
Q96G03	Phosphoglucomutase-2 OS=Homo sapiens OX=9606 GN=PGM2 PE=1 SV=4	17	10	11	9	1	612	68.2	6.73	12.33	10	1	2.07339e+07	High
Q8N1G4	Leucine-rich repeat-containing protein 47 OS=Homo sapiens OX=9606 GN=LRRC47 PE=1 SV=1	13	6	6	6	1	583	63.4	8.28	12.27	6	0	1.05375e+07	High
Q9UG63	ATP-binding cassette sub-family F member 2 OS=Homo sapiens OX=9606 GN=ABCF2 PE=1 SV=2	18	10	10	10	1	623	71.2	7.37	12.2	10	0	1.09716e+07	High
Q15046	Lysine--tRNA ligase OS=Homo sapiens OX=9606 GN=KARS PE=1 SV=3	12	9	11	9	1	597	68	6.35	12.19	9	0	4.58328e+07	High
P05107	Integrin beta-2 OS=Homo sapiens OX=9606 GN=ITGB2 PE=1 SV=2	6	4	5	4	1	769	84.7	6.95	12.09	4	0	3.94807e+06	High
P05164	Myeloperoxidase OS=Homo sapiens OX=9606 GN=MPO PE=1 SV=1	12	8	8	8	1	745	83.8	8.97	12.08	8	0	2.75257e+07	High
P04083	Annexin A1 OS=Homo sapiens OX=9606 GN=ANXA1 PE=1 SV=2	10	4	5	4	1	346	38.7	7.02	11.94	4	0	7.90055e+06	High
P11413	Glucose-6-phosphate 1-dehydrogenase OS=Homo sapiens OX=9606 GN=G6PD PE=1 SV=4	14	7	9	7	1	515	59.2	6.84	11.89	7	0	2.11777e+07	High
Q8WZ42	Titin OS=Homo sapiens OX=9606 GN=TTN PE=1 SV=4	0	11	11	11	1	34350	3813.7	6.35	11.85	11	0	6.73654e+06	High
Q9NR30	Nucleolar RNA helicase 2 OS=Homo sapiens OX=9606 GN=DDX21 PE=1 SV=5	8	5	5	5	1	783	87.3	9.28	11.74	5	0	2.23681e+06	High
P09960	Leukotriene A-4 hydrolase OS=Homo sapiens OX=9606 GN=LTA4H PE=1 SV=2	13	8	9	8	1	611	69.2	6.18	11.5	8	0	2.21364e+07	High
Q86VP6	Cullin-associated NEDD8-dissociated protein 1 OS=Homo sapiens OX=9606 GN=CAND1 PE=1 SV=2	5	5	5	5	1	1230	136.3	5.78	11.4	5	0	5.71554e+06	High
O95782	AP-2 complex subunit alpha-1 OS=Homo sapiens OX=9606 GN=AP2A1 PE=1 SV=3	7	7	9	1	1	977	107.5	7.03	11.3	7	0	1.09408e+06	High
P23396	40S ribosomal protein S3 OS=Homo sapiens OX=9606 GN=RPS3 PE=1 SV=2	23	7	8	7	1	243	26.7	9.66	11.26	7	0	1.56451e+07	High
Q14738	Serine/threonine-protein phosphatase 2A 56 kDa regulatory subunit delta isoform OS=Homo sapiens OX=9606 GN=PPP2R5D PE=1 SV=1	16	8	8	8	1	602	69.9	8.13	11.1	8	0	9.11402e+06	High
P40227	T-complex protein 1 subunit zeta OS=Homo sapiens OX=9606 GN=CCT6A PE=1 SV=3	18	6	7	6	1	531	58	6.68	11.02	6	0	1.0439e+07	High
Q9NZN4	EH domain-containing protein 2 OS=Homo sapiens OX=9606 GN=EHD2 PE=1 SV=2	14	10	10	9	1	543	61.1	6.46	10.98	10	1	1.03734e+07	High
P63104	14-3-3 protein zeta/delta OS=Homo sapiens OX=9606 GN=YWHAZ PE=1 SV=1	22	4	5	3	1	245	27.7	4.79	10.92	4	1	6.91335e+06	High
P13807	Glycogen [starch] synthase, muscle OS=Homo sapiens OX=9606 GN=GYS1 PE=1 SV=2	8	4	4	4	1	737	83.7	6.18	10.77	4	0	4.33852e+06	High
Q00341	Vigilin OS=Homo sapiens OX=9606 GN=HDLBP PE=1 SV=2	5	5	5	5	1	1268	141.4	6.87	10.56	5	0	3.03861e+06	High
P21399	Cytoplasmic aconitate hydratase OS=Homo sapiens OX=9606 GN=ACO1 PE=1 SV=3	6	3	5	3	1	889	98.3	6.68	10.52	3	0	5.18124e+06	High
P62979	Ubiquitin-40S ribosomal protein S27a OS=Homo sapiens OX=9606 GN=RPS27A PE=1 SV=2	28	4	6	4	1	156	18	9.64	10.5	4	0	2.80771e+07	High
Q07065	Cytoskeleton-associated protein 4 OS=Homo sapiens OX=9606 GN=CKAP4 PE=1 SV=2	9	4	4	4	1	602	66	5.92	10.24	4	0	7.88839e+06	High
P27694	Replication protein A 70 kDa DNA-binding subunit OS=Homo sapiens OX=9606 GN=RPA1 PE=1 SV=2	12	5	6	5	1	616	68.1	7.21	10.19	5	0	1.17929e+07	High
P04040	Catalase OS=Homo sapiens OX=9606 GN=CAT PE=1 SV=3	6	3	4	3	1	527	59.7	7.39	10.17	3	0	5.16458e+06	High
P50990	T-complex protein 1 subunit theta OS=Homo sapiens OX=9606 GN=CCT8 PE=1 SV=4	13	6	6	6	1	548	59.6	5.6	10.08	6	0	1.69094e+07	High
P23786	Carnitine O-palmitoyltransferase 2, mitochondrial OS=Homo sapiens OX=9606 GN=CPT2 PE=1 SV=2	8	4	5	4	1	658	73.7	8.18	10.05	4	0	1.44051e+07	High
P09972	Fructose-bisphosphate aldolase C OS=Homo sapiens OX=9606 GN=ALDOC PE=1 SV=2	8	2	4	1	1	364	39.4	6.87	9.68	2	0	9.62736e+06	High
Q8WXI9	Transcriptional repressor p66-beta OS=Homo sapiens OX=9606 GN=GATAD2B PE=1 SV=1	13	5	5	5	1	593	65.2	9.7	9.57	5	0	5.43816e+06	High
P35222	Catenin beta-1 OS=Homo sapiens OX=9606 GN=CTNNB1 PE=1 SV=1	11	8	8	8	1	781	85.4	5.86	9.51	8	0	4.69612e+06	High
Q9H307	Pinin OS=Homo sapiens OX=9606 GN=PNN PE=1 SV=5	9	6	6	6	1	717	81.6	7.14	9.46	6	0	5.8452e+06	High
Q07866	Kinesin light chain 1 OS=Homo sapiens OX=9606 GN=KLC1 PE=1 SV=2	11	6	6	6	1	573	65.3	6.2	9.4	6	0	3.09986e+06	High
Q13409	Cytoplasmic dynein 1 intermediate chain 2 OS=Homo sapiens OX=9606 GN=DYNC1I2 PE=1 SV=3	10	5	5	5	1	638	71.4	5.2	9.38	5	0	5.08478e+06	High
P63010	AP-2 complex subunit beta OS=Homo sapiens OX=9606 GN=AP2B1 PE=1 SV=1	7	6	6	2	1	937	104.5	5.38	9.04	6	0	433210	High
P27797	Calreticulin OS=Homo sapiens OX=9606 GN=CALR PE=1 SV=1	6	4	5	4	1	417	48.1	4.44	9.04	4	0	7960104	High
O75534	Cold shock domain-containing protein E1 OS=Homo sapiens OX=9606 GN=CSDE1 PE=1 SV=2	6	3	3	3	1	798	88.8	6.25	9	3	0	1.43632e+06	High
Q06830	Peroxiredoxin-1 OS=Homo sapiens OX=9606 GN=PRDX1 PE=1 SV=1	26	5	6	4	1	199	22.1	8.13	8.97	5	1	1.63168e+07	High
P08865	40S ribosomal protein SA OS=Homo sapiens OX=9606 GN=RPSA PE=1 SV=4	20	5	5	5	1	295	32.8	4.87	8.95	5	0	1.04675e+07	High
Q01844	RNA-binding protein EWS OS=Homo sapiens OX=9606 GN=EWSR1 PE=1 SV=1	10	4	4	4	1	656	68.4	9.33	8.91	4	0	3145981	High
Q8WUM4	Programmed cell death 6-interacting protein OS=Homo sapiens OX=9606 GN=PDCD6IP PE=1 SV=1	7	6	6	6	1	868	96	6.52	8.7	6	0	3.28795e+06	High
P18206	Vinculin OS=Homo sapiens OX=9606 GN=VCL PE=1 SV=4	6	5	5	5	1	1134	123.7	5.66	8.69	5	0	2.26756e+06	High
Q16658	Fascin OS=Homo sapiens OX=9606 GN=FSCN1 PE=1 SV=3	8	4	4	4	1	493	54.5	7.24	8.58	4	0	3.45606e+06	High
P51114	Fragile X mental retardation syndrome-related protein 1 OS=Homo sapiens OX=9606 GN=FXR1 PE=1 SV=3	11	6	6	6	1	621	69.7	6.15	8.57	6	0	9.26868e+06	High
Q16630	Cleavage and polyadenylation specificity factor subunit 6 OS=Homo sapiens OX=9606 GN=CPSF6 PE=1 SV=2	9	4	4	4	1	551	59.2	7.15	8.57	4	0	1.27744e+07	High
P33121	Long-chain-fatty-acid--CoA ligase 1 OS=Homo sapiens OX=9606 GN=ACSL1 PE=1 SV=1	7	5	6	4	1	698	77.9	7.15	8.41	5	1	2.32595e+07	High
Q9NY33	Dipeptidyl peptidase 3 OS=Homo sapiens OX=9606 GN=DPP3 PE=1 SV=2	10	7	8	7	1	737	82.5	5.1	8.39	7	0	9.82914e+06	High
O15355	Protein phosphatase 1G OS=Homo sapiens OX=9606 GN=PPM1G PE=1 SV=1	12	6	8	6	1	546	59.2	4.36	8.37	6	0	8.57881e+06	High
P68431	Histone H3.1 OS=Homo sapiens OX=9606 GN=HIST1H3A PE=1 SV=2	20	3	5	3	1	136	15.4	11.12	8.28	3	0	4.57762e+07	High
Q86TU7	Actin-histidine N-methyltransferase OS=Homo sapiens OX=9606 GN=SETD3 PE=1 SV=1	8	4	4	4	1	594	67.2	5.96	8.27	4	0	3.40098e+06	High
P50454	Serpin H1 OS=Homo sapiens OX=9606 GN=SERPINH1 PE=1 SV=2	13	4	5	4	1	418	46.4	8.69	8.25	4	0	5932081	High
B5ME19	Eukaryotic translation initiation factor 3 subunit C-like protein OS=Homo sapiens OX=9606 GN=EIF3CL PE=3 SV=1	7	6	6	6	1	914	105.4	5.64	8.21	6	0	3.05386e+06	High
P41250	Glycine--tRNA ligase OS=Homo sapiens OX=9606 GN=GARS PE=1 SV=3	6	5	6	5	1	739	83.1	7.03	8.15	5	0	8.83534e+06	High
Q15084	Protein disulfide-isomerase A6 OS=Homo sapiens OX=9606 GN=PDIA6 PE=1 SV=1	9	3	3	3	1	440	48.1	5.08	8.14	3	0	5.43048e+06	High
P16402	Histone H1.3 OS=Homo sapiens OX=9606 GN=HIST1H1D PE=1 SV=2	11	3	4	3	1	221	22.3	11.02	8.1	3	0	5.03366e+06	High
Q08188	Protein-glutamine gamma-glutamyltransferase E OS=Homo sapiens OX=9606 GN=TGM3 PE=1 SV=4	5	3	4	3	1	693	76.6	5.86	8.07	3	0	1.74632e+07	High
P51884	Lumican OS=Homo sapiens OX=9606 GN=LUM PE=1 SV=2	12	5	9	5	1	338	38.4	6.61	8.06	5	0	31701109	High
O00410	Importin-5 OS=Homo sapiens OX=9606 GN=IPO5 PE=1 SV=4	6	5	5	5	1	1097	123.6	4.94	7.94	5	0	3.28805e+06	High
Q13492	Phosphatidylinositol-binding clathrin assembly protein OS=Homo sapiens OX=9606 GN=PICALM PE=1 SV=2	9	5	5	5	1	652	70.7	7.9	7.93	5	0	2.55457e+06	High
P31946	14-3-3 protein beta/alpha OS=Homo sapiens OX=9606 GN=YWHAB PE=1 SV=3	13	3	4	1	1	246	28.1	4.83	7.9	3	1	2.46095e+06	High
P06744	Glucose-6-phosphate isomerase OS=Homo sapiens OX=9606 GN=GPI PE=1 SV=4	7	3	4	3	1	558	63.1	8.32	7.87	3	0	54337052	High
P38919	Eukaryotic initiation factor 4A-III OS=Homo sapiens OX=9606 GN=EIF4A3 PE=1 SV=4	7	2	3	1	1	411	46.8	6.73	7.86	2	0		High
P39023	60S ribosomal protein L3 OS=Homo sapiens OX=9606 GN=RPL3 PE=1 SV=2	15	5	5	5	1	403	46.1	10.18	7.81	5	0	8.6409e+06	High
Q8TAT6	Nuclear protein localization protein 4 homolog OS=Homo sapiens OX=9606 GN=NPLOC4 PE=1 SV=3	17	8	8	8	1	608	68.1	6.38	7.68	8	0	3.36959e+06	High
P08243	Asparagine synthetase [glutamine-hydrolyzing] OS=Homo sapiens OX=9606 GN=ASNS PE=1 SV=4	8	4	4	4	1	561	64.3	6.86	7.66	4	0	4.07363e+06	High
Q96PK6	RNA-binding protein 14 OS=Homo sapiens OX=9606 GN=RBM14 PE=1 SV=2	8	3	3	3	1	669	69.4	9.67	7.6	3	0	2.51648e+06	High
P22626	Heterogeneous nuclear ribonucleoproteins A2/B1 OS=Homo sapiens OX=9606 GN=HNRNPA2B1 PE=1 SV=2	21	5	5	5	1	353	37.4	8.95	7.54	5	0	5.32649e+06	High
P62937	Peptidyl-prolyl cis-trans isomerase A OS=Homo sapiens OX=9606 GN=PPIA PE=1 SV=2	33	5	8	5	1	165	18	7.81	7.49	5	0	1.30294e+07	High
Q9Y678	Coatomer subunit gamma-1 OS=Homo sapiens OX=9606 GN=COPG1 PE=1 SV=1	6	4	4	4	1	874	97.7	5.47	7.47	4	0	4.14611e+06	High
P49588	Alanine--tRNA ligase, cytoplasmic OS=Homo sapiens OX=9606 GN=AARS PE=1 SV=2	4	4	4	4	1	968	106.7	5.53	7.44	4	0	2.92895e+06	High
P10515	Dihydrolipoyllysine-residue acetyltransferase component of pyruvate dehydrogenase complex, mitochondrial OS=Homo sapiens OX=9606 GN=DLAT PE=1 SV=3	10	5	5	5	1	647	69	7.84	7.41	5	0	1.67355e+07	High
P52888	Thimet oligopeptidase OS=Homo sapiens OX=9606 GN=THOP1 PE=1 SV=2	8	5	5	5	1	689	78.8	6.05	7.39	5	0	5.92257e+06	High
P40763	Signal transducer and activator of transcription 3 OS=Homo sapiens OX=9606 GN=STAT3 PE=1 SV=2	7	4	4	4	1	770	88	6.3	7.35	4	0	2.99758e+06	High
P14923	Junction plakoglobin OS=Homo sapiens OX=9606 GN=JUP PE=1 SV=3	8	4	4	4	1	745	81.7	6.14	7.34	4	0	2.20747e+06	High
P26599	Polypyrimidine tract-binding protein 1 OS=Homo sapiens OX=9606 GN=PTBP1 PE=1 SV=1	6	2	3	2	1	531	57.2	9.17	7.26	2	0	3.19449e+06	High
P35606	Coatomer subunit beta' OS=Homo sapiens OX=9606 GN=COPB2 PE=1 SV=2	9	7	7	7	1	906	102.4	5.27	7.25	7	0	7.15229e+06	High
P08758	Annexin A5 OS=Homo sapiens OX=9606 GN=ANXA5 PE=1 SV=2	18	6	6	6	1	320	35.9	5.05	7.23	6	0	4.56438e+06	High
P04899	Guanine nucleotide-binding protein G(i) subunit alpha-2 OS=Homo sapiens OX=9606 GN=GNAI2 PE=1 SV=3	13	3	3	3	1	355	40.4	5.54	7.18	3	0	1.35206e+07	High
P04844	Dolichyl-diphosphooligosaccharide--protein glycosyltransferase subunit 2 OS=Homo sapiens OX=9606 GN=RPN2 PE=1 SV=3	9	4	4	4	1	631	69.2	5.69	7.07	4	0	2.19937e+06	High
Q07954	Prolow-density lipoprotein receptor-related protein 1 OS=Homo sapiens OX=9606 GN=LRP1 PE=1 SV=2	1	3	3	3	1	4544	504.3	5.39	7.05	3	0	3.60477e+06	High
P51991	Heterogeneous nuclear ribonucleoprotein A3 OS=Homo sapiens OX=9606 GN=HNRNPA3 PE=1 SV=2	22	6	8	6	1	378	39.6	9.01	7.05	6	0	7.48984e+06	High
Q15366	Poly(rC)-binding protein 2 OS=Homo sapiens OX=9606 GN=PCBP2 PE=1 SV=1	18	4	4	3	1	365	38.6	6.79	6.97	4	0	887233	High
Q13596	Sorting nexin-1 OS=Homo sapiens OX=9606 GN=SNX1 PE=1 SV=3	10	4	4	4	1	522	59	5.15	6.95	4	0	8.30814e+06	High
Q96RF0	Sorting nexin-18 OS=Homo sapiens OX=9606 GN=SNX18 PE=1 SV=2	6	3	4	3	1	628	68.9	5.68	6.95	3	0	3.06553e+06	High
P34897	Serine hydroxymethyltransferase, mitochondrial OS=Homo sapiens OX=9606 GN=SHMT2 PE=1 SV=3	7	4	4	4	1	504	56	8.53	6.94	4	0	3.22479e+06	High
O43175	D-3-phosphoglycerate dehydrogenase OS=Homo sapiens OX=9606 GN=PHGDH PE=1 SV=4	9	4	4	4	1	533	56.6	6.71	6.85	4	0	6.44849e+06	High
P62826	GTP-binding nuclear protein Ran OS=Homo sapiens OX=9606 GN=RAN PE=1 SV=3	18	3	3	3	1	216	24.4	7.49	6.82	3	0	5.36785e+06	High
Q9BXJ9	N-alpha-acetyltransferase 15, NatA auxiliary subunit OS=Homo sapiens OX=9606 GN=NAA15 PE=1 SV=1	3	3	3	3	1	866	101.2	7.42	6.72	3	0	1.70286e+06	High
P23526	Adenosylhomocysteinase OS=Homo sapiens OX=9606 GN=AHCY PE=1 SV=4	10	4	4	4	1	432	47.7	6.34	6.68	4	0	2.34688e+06	High
P50213	Isocitrate dehydrogenase [NAD] subunit alpha, mitochondrial OS=Homo sapiens OX=9606 GN=IDH3A PE=1 SV=1	10	3	3	3	1	366	39.6	6.92	6.65	3	0	2.87468e+06	High
Q16134	Electron transfer flavoprotein-ubiquinone oxidoreductase, mitochondrial OS=Homo sapiens OX=9606 GN=ETFDH PE=1 SV=2	7	3	3	3	1	617	68.5	7.55	6.58	3	0	8.84235e+06	High
O75390	Citrate synthase, mitochondrial OS=Homo sapiens OX=9606 GN=CS PE=1 SV=2	8	3	4	3	1	466	51.7	8.32	6.58	3	0	1.94737e+06	High
Q5SSJ5	Heterochromatin protein 1-binding protein 3 OS=Homo sapiens OX=9606 GN=HP1BP3 PE=1 SV=1	10	6	6	6	1	553	61.2	9.67	6.57	6	0	5.29603e+06	High
Q9NPH2	Inositol-3-phosphate synthase 1 OS=Homo sapiens OX=9606 GN=ISYNA1 PE=1 SV=1	7	4	5	4	1	558	61	5.76	6.53	4	0	8.43045e+06	High
P63244	Receptor of activated protein C kinase 1 OS=Homo sapiens OX=9606 GN=RACK1 PE=1 SV=3	10	3	3	3	1	317	35.1	7.69	6.52	3	0	8.0325e+06	High
O00541	Pescadillo homolog OS=Homo sapiens OX=9606 GN=PES1 PE=1 SV=1	9	6	6	6	1	588	68	7.33	6.41	6	0	9.77406e+06	High
P02787	Serotransferrin OS=Homo sapiens OX=9606 GN=TF PE=1 SV=3	5	3	4	3	1	698	77	7.12	6.29	3	0	74391136	High
Q9UBB6	Neurochondrin OS=Homo sapiens OX=9606 GN=NCDN PE=1 SV=1	7	4	4	4	1	729	78.8	5.48	6.29	4	0	3.16223e+06	High
O60662	Kelch-like protein 41 OS=Homo sapiens OX=9606 GN=KLHL41 PE=1 SV=2	6	4	4	4	1	606	68	5.29	6.29	4	0	5.30575e+06	High
P52789	Hexokinase-2 OS=Homo sapiens OX=9606 GN=HK2 PE=1 SV=2	5	4	4	2	1	917	102.3	6.05	6.28	4	2	5.38736e+06	High
Q15365	Poly(rC)-binding protein 1 OS=Homo sapiens OX=9606 GN=PCBP1 PE=1 SV=2	18	4	4	3	1	356	37.5	7.09	6.25	4	0	4.35417e+06	High
P43243	Matrin-3 OS=Homo sapiens OX=9606 GN=MATR3 PE=1 SV=2	2	1	3	1	1	847	94.6	6.25	6.24	1	0	285421	High
P36952	Serpin B5 OS=Homo sapiens OX=9606 GN=SERPINB5 PE=1 SV=2	10	4	4	4	1	375	42.1	6.05	6.2	4	0	8.7408e+06	High
P41091	Eukaryotic translation initiation factor 2 subunit 3 OS=Homo sapiens OX=9606 GN=EIF2S3 PE=1 SV=3	11	3	3	3	1	472	51.1	8.4	6.18	3	0	2.14037e+06	High
P53621	Coatomer subunit alpha OS=Homo sapiens OX=9606 GN=COPA PE=1 SV=2	3	4	4	4	1	1224	138.3	7.66	6.17	4	0	4.09651e+06	High
P55060	Exportin-2 OS=Homo sapiens OX=9606 GN=CSE1L PE=1 SV=3	5	4	4	4	1	971	110.3	5.77	6.15	4	0	3.23325e+06	High
P53618	Coatomer subunit beta OS=Homo sapiens OX=9606 GN=COPB1 PE=1 SV=3	4	4	4	4	1	953	107.1	6.05	6.15	4	0	3.14773e+06	High
P60174	Triosephosphate isomerase OS=Homo sapiens OX=9606 GN=TPI1 PE=1 SV=3	16	4	5	4	1	286	30.8	5.92	6.08	4	0	2.52731e+06	High
Q14677	Clathrin interactor 1 OS=Homo sapiens OX=9606 GN=CLINT1 PE=1 SV=1	11	5	5	5	1	625	68.2	6.42	5.99	5	0	4.6067e+06	High
P61981	14-3-3 protein gamma OS=Homo sapiens OX=9606 GN=YWHAG PE=1 SV=2	13	3	3	2	1	247	28.3	4.89	5.95	3	0	920062	High
Q99536	Synaptic vesicle membrane protein VAT-1 homolog OS=Homo sapiens OX=9606 GN=VAT1 PE=1 SV=2	11	3	3	3	1	393	41.9	6.29	5.95	3	0	2.18363e+06	High
Q15637	Splicing factor 1 OS=Homo sapiens OX=9606 GN=SF1 PE=1 SV=4	7	3	4	3	1	639	68.3	8.98	5.94	3	0	5.21511e+06	High
Q99460	26S proteasome non-ATPase regulatory subunit 1 OS=Homo sapiens OX=9606 GN=PSMD1 PE=1 SV=2	5	4	4	4	1	953	105.8	5.39	5.92	4	0	1.41055e+06	High
P49748	Very long-chain specific acyl-CoA dehydrogenase, mitochondrial OS=Homo sapiens OX=9606 GN=ACADVL PE=1 SV=1	6	5	5	5	1	655	70.3	8.75	5.9	5	0	1.77141e+07	High
O00203	AP-3 complex subunit beta-1 OS=Homo sapiens OX=9606 GN=AP3B1 PE=1 SV=3	3	3	3	3	1	1094	121.2	6.04	5.84	3	0	943987	High
P14735	Insulin-degrading enzyme OS=Homo sapiens OX=9606 GN=IDE PE=1 SV=4	5	5	6	5	1	1019	117.9	6.61	5.83	5	0	3.46299e+06	High
P25189	Myelin protein P0 OS=Homo sapiens OX=9606 GN=MPZ PE=1 SV=1	14	3	3	3	1	248	27.5	9.54	5.82	3	0	2.89151e+06	High
Q15397	Pumilio homolog 3 OS=Homo sapiens OX=9606 GN=PUM3 PE=1 SV=3	7	4	5	4	1	648	73.5	9.64	5.77	4	0	2.61425e+06	High
O43390	Heterogeneous nuclear ribonucleoprotein R OS=Homo sapiens OX=9606 GN=HNRNPR PE=1 SV=1	6	4	4	1	1	633	70.9	8.13	5.73	4	0	5669830	High
P36578	60S ribosomal protein L4 OS=Homo sapiens OX=9606 GN=RPL4 PE=1 SV=5	14	6	6	6	1	427	47.7	11.06	5.7	6	0	7.52349e+06	High
Q5T2E6	Armadillo-like helical domain-containing protein 3 OS=Homo sapiens OX=9606 GN=ARMH3 PE=1 SV=1	5	2	2	2	1	689	78.7	6.6	5.69	2	0	608857	High
P63000	Ras-related C3 botulinum toxin substrate 1 OS=Homo sapiens OX=9606 GN=RAC1 PE=1 SV=1	23	4	5	1	1	192	21.4	8.5	5.64	4	0	1.31404e+06	High
P06396	Gelsolin OS=Homo sapiens OX=9606 GN=GSN PE=1 SV=1	4	2	2	2	1	782	85.6	6.28	5.62	2	0	2.01731e+06	High
Q9UBU9	Nuclear RNA export factor 1 OS=Homo sapiens OX=9606 GN=NXF1 PE=1 SV=1	8	4	4	4	1	619	70.1	8.51	5.62	4	0	5.38036e+06	High
P27348	14-3-3 protein theta OS=Homo sapiens OX=9606 GN=YWHAQ PE=1 SV=1	13	3	4	1	1	245	27.7	4.78	5.54	3	0	1.92155e+06	High
Q9H3P7	Golgi resident protein GCP60 OS=Homo sapiens OX=9606 GN=ACBD3 PE=1 SV=4	12	4	4	4	1	528	60.6	5.06	5.52	4	0	3.3463e+06	High
Q9Y2R4	Probable ATP-dependent RNA helicase DDX52 OS=Homo sapiens OX=9606 GN=DDX52 PE=1 SV=3	5	3	3	3	1	599	67.5	9.67	5.4	3	0	1.60594e+06	High
P15153	Ras-related C3 botulinum toxin substrate 2 OS=Homo sapiens OX=9606 GN=RAC2 PE=1 SV=1	23	4	4	1	1	192	21.4	7.61	5.38	4	3	7.94813e+06	High
P40926	Malate dehydrogenase, mitochondrial OS=Homo sapiens OX=9606 GN=MDH2 PE=1 SV=3	17	4	4	4	1	338	35.5	8.68	5.36	4	0	1.11288e+07	High
P31943	Heterogeneous nuclear ribonucleoprotein H OS=Homo sapiens OX=9606 GN=HNRNPH1 PE=1 SV=4	9	3	3	2	1	449	49.2	6.3	5.19	3	1	2.82625e+06	High
Q92945	Far upstream element-binding protein 2 OS=Homo sapiens OX=9606 GN=KHSRP PE=1 SV=4	3	2	2	2	1	711	73.1	7.3	5.17	2	0		High
Q6ZVX7	F-box only protein 50 OS=Homo sapiens OX=9606 GN=NCCRP1 PE=1 SV=1	4	1	2	1	1	275	30.8	6.62	5.08	1	0	331707	High
P18669	Phosphoglycerate mutase 1 OS=Homo sapiens OX=9606 GN=PGAM1 PE=1 SV=2	8	2	3	2	1	254	28.8	7.18	5.06	2	0	9.25537e+06	High
P40939	Trifunctional enzyme subunit alpha, mitochondrial OS=Homo sapiens OX=9606 GN=HADHA PE=1 SV=2	6	5	5	5	1	763	82.9	9.04	5.05	5	0	1.74589e+07	High
P14868	Aspartate--tRNA ligase, cytoplasmic OS=Homo sapiens OX=9606 GN=DARS PE=1 SV=2	6	2	2	2	1	501	57.1	6.55	4.93	2	0	2.78143e+06	High
P09874	Poly [ADP-ribose] polymerase 1 OS=Homo sapiens OX=9606 GN=PARP1 PE=1 SV=4	4	3	3	3	1	1014	113	8.88	4.89	3	0	3.01631e+06	High
P48444	Coatomer subunit delta OS=Homo sapiens OX=9606 GN=ARCN1 PE=1 SV=1	12	5	5	5	1	511	57.2	6.21	4.88	5	0	3.00644e+06	High
P00338	L-lactate dehydrogenase A chain OS=Homo sapiens OX=9606 GN=LDHA PE=1 SV=2	6	2	2	2	1	332	36.7	8.27	4.81	2	0	1.46962e+07	High
P17980	26S proteasome regulatory subunit 6A OS=Homo sapiens OX=9606 GN=PSMC3 PE=1 SV=3	7	3	3	3	1	439	49.2	5.24	4.77	3	0	427467	High
P07910	Heterogeneous nuclear ribonucleoproteins C1/C2 OS=Homo sapiens OX=9606 GN=HNRNPC PE=1 SV=4	8	2	2	2	1	306	33.7	5.08	4.72	2	0	2974080	High
Q6NUQ4	Transmembrane protein 214 OS=Homo sapiens OX=9606 GN=TMEM214 PE=1 SV=2	6	3	3	3	1	689	77.1	9.14	4.7	3	0	6.12777e+06	High
Q14204	Cytoplasmic dynein 1 heavy chain 1 OS=Homo sapiens OX=9606 GN=DYNC1H1 PE=1 SV=5	1	4	4	4	1	4646	532.1	6.4	4.69	4	0	1.17652e+06	High
P02788	Lactotransferrin OS=Homo sapiens OX=9606 GN=LTF PE=1 SV=6	1	1	2	1	1	710	78.1	8.12	4.61	1	0	6.23038e+06	High
Q02818	Nucleobindin-1 OS=Homo sapiens OX=9606 GN=NUCB1 PE=1 SV=4	6	3	3	3	1	461	53.8	5.25	4.59	3	0	2.80884e+06	High
Q9UKG9	Peroxisomal carnitine O-octanoyltransferase OS=Homo sapiens OX=9606 GN=CROT PE=1 SV=2	5	2	2	2	1	612	70.1	7.08	4.57	2	0	1.41114e+06	High
Q8TC07	TBC1 domain family member 15 OS=Homo sapiens OX=9606 GN=TBC1D15 PE=1 SV=2	5	3	3	3	1	691	79.4	5.67	4.57	3	0	2.80652e+06	High
P62241	40S ribosomal protein S8 OS=Homo sapiens OX=9606 GN=RPS8 PE=1 SV=2	19	3	3	3	1	208	24.2	10.32	4.54	3	0	2.91739e+06	High
Q9Y263	Phospholipase A-2-activating protein OS=Homo sapiens OX=9606 GN=PLAA PE=1 SV=2	4	2	2	2	1	795	87.1	6.37	4.51	2	0	1.52121e+06	High
P62829	60S ribosomal protein L23 OS=Homo sapiens OX=9606 GN=RPL23 PE=1 SV=1	23	3	3	3	1	140	14.9	10.51	4.5	3	0	2.53195e+06	High
P50570	Dynamin-2 OS=Homo sapiens OX=9606 GN=DNM2 PE=1 SV=2	5	4	4	4	1	870	98	7.44	4.49	4	0	1.44925e+06	High
Q06124	Tyrosine-protein phosphatase non-receptor type 11 OS=Homo sapiens OX=9606 GN=PTPN11 PE=1 SV=2	6	3	3	3	1	597	68.4	7.3	4.47	3	0	3.18981e+06	High
Q13838	Spliceosome RNA helicase DDX39B OS=Homo sapiens OX=9606 GN=DDX39B PE=1 SV=1	7	4	4	1	1	428	49	5.67	4.46	4	3	6.70937e+06	High
P62820	Ras-related protein Rab-1A OS=Homo sapiens OX=9606 GN=RAB1A PE=1 SV=3	23	4	4	3	1	205	22.7	6.21	4.46	4	1	4296317	High
P12081	Histidine--tRNA ligase, cytoplasmic OS=Homo sapiens OX=9606 GN=HARS PE=1 SV=2	4	2	2	2	1	509	57.4	5.88	4.44	2	0	498109	High
Q13642	Four and a half LIM domains protein 1 OS=Homo sapiens OX=9606 GN=FHL1 PE=1 SV=4	7	2	2	2	1	323	36.2	8.97	4.43	2	0	9.34688e+06	High
P46782	40S ribosomal protein S5 OS=Homo sapiens OX=9606 GN=RPS5 PE=1 SV=4	12	2	2	2	1	204	22.9	9.72	4.42	2	0		High
P23219	Prostaglandin G/H synthase 1 OS=Homo sapiens OX=9606 GN=PTGS1 PE=1 SV=2	6	3	3	3	1	599	68.6	7.23	4.35	3	0	2.27976e+06	High
P22033	Methylmalonyl-CoA mutase, mitochondrial OS=Homo sapiens OX=9606 GN=MMUT PE=1 SV=4	4	2	2	2	1	750	83.1	6.93	4.34	2	0	1181922	High
Q04446	1,4-alpha-glucan-branching enzyme OS=Homo sapiens OX=9606 GN=GBE1 PE=1 SV=3	4	3	3	3	1	702	80.4	6.32	4.33	3	0	1.33485e+06	High
P28330	Long-chain specific acyl-CoA dehydrogenase, mitochondrial OS=Homo sapiens OX=9606 GN=ACADL PE=1 SV=2	6	2	4	2	1	430	47.6	7.8	4.33	2	0	319826	High
P30050	60S ribosomal protein L12 OS=Homo sapiens OX=9606 GN=RPL12 PE=1 SV=1	15	2	2	2	1	165	17.8	9.42	4.29	2	0	7.52416e+06	High
Q9UHG3	Prenylcysteine oxidase 1 OS=Homo sapiens OX=9606 GN=PCYOX1 PE=1 SV=3	4	2	2	2	1	505	56.6	6.18	4.27	2	0	1.51674e+06	High
P81605	Dermcidin OS=Homo sapiens OX=9606 GN=DCD PE=1 SV=2	20	2	2	2	1	110	11.3	6.54	4.27	2	0	2.53527e+06	High
P48163	NADP-dependent malic enzyme OS=Homo sapiens OX=9606 GN=ME1 PE=1 SV=1	10	5	11	5	1	572	64.1	6.13	4.26	5	0	2.76106e+07	High
P42357	Histidine ammonia-lyase OS=Homo sapiens OX=9606 GN=HAL PE=1 SV=1	10	5	6	5	1	657	72.7	6.95	4.25	5	0	5.45248e+07	High
Q9H223	EH domain-containing protein 4 OS=Homo sapiens OX=9606 GN=EHD4 PE=1 SV=1	4	2	2	2	1	541	61.1	6.76	4.25	2	0	1.05861e+06	High
P02790	Hemopexin OS=Homo sapiens OX=9606 GN=HPX PE=1 SV=2	9	4	5	4	1	462	51.6	7.02	4.24	4	0	5.09792e+07	High
P12955	Xaa-Pro dipeptidase OS=Homo sapiens OX=9606 GN=PEPD PE=1 SV=3	3	2	2	2	1	493	54.5	6	4.24	2	0	759992	High
Q8IXI2	Mitochondrial Rho GTPase 1 OS=Homo sapiens OX=9606 GN=RHOT1 PE=1 SV=2	3	2	2	2	1	618	70.7	6.27	4.23	2	0	1.38309e+06	High
P09917	Arachidonate 5-lipoxygenase OS=Homo sapiens OX=9606 GN=ALOX5 PE=1 SV=2	4	2	2	2	1	674	77.9	5.77	4.21	2	0	1.4788e+06	High
Q86V21	Acetoacetyl-CoA synthetase OS=Homo sapiens OX=9606 GN=AACS PE=1 SV=1	5	4	4	4	1	672	75.1	6.24	4.2	4	0	5.30533e+06	High
Q05682	Caldesmon OS=Homo sapiens OX=9606 GN=CALD1 PE=1 SV=3	3	2	2	2	1	793	93.2	5.66	4.19	2	0	206718	High
P05166	Propionyl-CoA carboxylase beta chain, mitochondrial OS=Homo sapiens OX=9606 GN=PCCB PE=1 SV=3	5	2	2	2	1	539	58.2	7.64	4.19	2	0		High
Q13162	Peroxiredoxin-4 OS=Homo sapiens OX=9606 GN=PRDX4 PE=1 SV=1	8	2	3	1	1	271	30.5	6.29	4.18	2	0	4554090	High
P61619	Protein transport protein Sec61 subunit alpha isoform 1 OS=Homo sapiens OX=9606 GN=SEC61A1 PE=1 SV=2	4	2	2	2	1	476	52.2	8.06	4.18	2	0	1.34213e+06	High
P17540	Creatine kinase S-type, mitochondrial OS=Homo sapiens OX=9606 GN=CKMT2 PE=1 SV=2	8	2	2	2	1	419	47.5	8.19	4.17	2	0	298984	High
O00534	von Willebrand factor A domain-containing protein 5A OS=Homo sapiens OX=9606 GN=VWA5A PE=2 SV=2	4	3	3	3	1	786	86.4	6.58	4.14	3	0	8078811	High
P23528	Cofilin-1 OS=Homo sapiens OX=9606 GN=CFL1 PE=1 SV=3	15	2	2	1	1	166	18.5	8.09	4.13	2	0	3.99401e+06	High
P31146	Coronin-1A OS=Homo sapiens OX=9606 GN=CORO1A PE=1 SV=4	14	6	6	6	1	461	51	6.68	4.11	6	0	5.84691e+06	High
O43143	Pre-mRNA-splicing factor ATP-dependent RNA helicase DHX15 OS=Homo sapiens OX=9606 GN=DHX15 PE=1 SV=2	3	2	2	2	1	795	90.9	7.46	4.1	2	0	2.97199e+06	High
P45378	Troponin T, fast skeletal muscle OS=Homo sapiens OX=9606 GN=TNNT3 PE=1 SV=3	12	2	2	2	1	269	31.8	5.9	4.09	2	0	235767	High
P11215	Integrin alpha-M OS=Homo sapiens OX=9606 GN=ITGAM PE=1 SV=2	2	2	2	2	1	1152	127.1	7.23	4.08	2	0	1.46423e+06	High
P48643	T-complex protein 1 subunit epsilon OS=Homo sapiens OX=9606 GN=CCT5 PE=1 SV=1	9	5	5	5	1	541	59.6	5.66	4.08	5	0	7.8367e+06	High
O00423	Echinoderm microtubule-associated protein-like 1 OS=Homo sapiens OX=9606 GN=EML1 PE=1 SV=3	3	2	2	2	1	815	89.8	7.06	4.07	2	0	2.31126e+06	High
Q9H845	Acyl-CoA dehydrogenase family member 9, mitochondrial OS=Homo sapiens OX=9606 GN=ACAD9 PE=1 SV=1	9	5	6	5	1	621	68.7	7.96	4.06	5	0	8.61418e+06	High
O00391	Sulfhydryl oxidase 1 OS=Homo sapiens OX=9606 GN=QSOX1 PE=1 SV=3	4	4	4	4	1	747	82.5	8.92	4.04	4	0	3.1483e+06	High
O43747	AP-1 complex subunit gamma-1 OS=Homo sapiens OX=9606 GN=AP1G1 PE=1 SV=5	3	3	3	2	1	822	91.3	6.8	4.04	3	1	3.07517e+06	High
Q9P258	Protein RCC2 OS=Homo sapiens OX=9606 GN=RCC2 PE=1 SV=2	9	4	4	4	1	522	56	8.78	4.03	4	0	1.61653e+06	High
O00505	Importin subunit alpha-4 OS=Homo sapiens OX=9606 GN=KPNA3 PE=1 SV=2	5	2	2	2	1	521	57.8	4.94	4.03	2	0		High
Q6UN15	Pre-mRNA 3'-end-processing factor FIP1 OS=Homo sapiens OX=9606 GN=FIP1L1 PE=1 SV=1	6	2	2	2	1	594	66.5	5.59	4.03	2	0	1.53838e+06	High
Q96HE7	ERO1-like protein alpha OS=Homo sapiens OX=9606 GN=ERO1A PE=1 SV=2	11	4	4	4	1	468	54.4	5.68	4.01	4	0	2.17779e+06	High
P05546	Heparin cofactor 2 OS=Homo sapiens OX=9606 GN=SERPIND1 PE=1 SV=3	4	3	3	3	1	499	57	6.9	3.99	3	0	1.91566e+06	High
P26639	Threonine--tRNA ligase, cytoplasmic OS=Homo sapiens OX=9606 GN=TARS PE=1 SV=3	6	4	4	4	1	723	83.4	6.67	3.97	4	0	6.52885e+06	High
P15090	Fatty acid-binding protein, adipocyte OS=Homo sapiens OX=9606 GN=FABP4 PE=1 SV=3	16	1	2	1	1	132	14.7	7.14	3.94	1	0	1.95886e+06	High
Q13148	TAR DNA-binding protein 43 OS=Homo sapiens OX=9606 GN=TARDBP PE=1 SV=1	5	2	2	2	1	414	44.7	6.19	3.94	2	0	2.3521e+06	High
P30038	Delta-1-pyrroline-5-carboxylate dehydrogenase, mitochondrial OS=Homo sapiens OX=9606 GN=ALDH4A1 PE=1 SV=3	6	3	4	3	1	563	61.7	8.07	3.94	3	0	3.8913e+06	High
O94776	Metastasis-associated protein MTA2 OS=Homo sapiens OX=9606 GN=MTA2 PE=1 SV=1	3	2	2	2	1	668	75	9.66	3.92	2	0	1.49661e+06	High
Q7Z4Q2	HEAT repeat-containing protein 3 OS=Homo sapiens OX=9606 GN=HEATR3 PE=1 SV=2	4	2	4	2	1	680	74.5	5.11	3.92	2	0	796654	High
P20073	Annexin A7 OS=Homo sapiens OX=9606 GN=ANXA7 PE=1 SV=3	4	2	2	2	1	488	52.7	5.68	3.9	2	0	2.49865e+06	High
P54578	Ubiquitin carboxyl-terminal hydrolase 14 OS=Homo sapiens OX=9606 GN=USP14 PE=1 SV=3	6	3	3	3	1	494	56	5.3	3.87	3	0	4.07892e+06	High
Q99623	Prohibitin-2 OS=Homo sapiens OX=9606 GN=PHB2 PE=1 SV=2	8	2	2	2	1	299	33.3	9.83	3.87	2	0	1.39216e+06	High
Q99729	Heterogeneous nuclear ribonucleoprotein A/B OS=Homo sapiens OX=9606 GN=HNRNPAB PE=1 SV=2	9	3	3	3	1	332	36.2	8.21	3.86	3	0	1.86646e+06	High
Q01518	Adenylyl cyclase-associated protein 1 OS=Homo sapiens OX=9606 GN=CAP1 PE=1 SV=5	4	2	2	2	1	475	51.9	8.06	3.85	2	0	3.8291e+06	High
O00178	GTP-binding protein 1 OS=Homo sapiens OX=9606 GN=GTPBP1 PE=1 SV=3	3	2	2	2	1	669	72.4	8.34	3.85	2	0	429866	High
P12111	Collagen alpha-3(VI) chain OS=Homo sapiens OX=9606 GN=COL6A3 PE=1 SV=5	1	4	4	4	1	3177	343.5	6.68	3.84	4	0	4.6839e+06	High
Q8NE62	Choline dehydrogenase, mitochondrial OS=Homo sapiens OX=9606 GN=CHDH PE=1 SV=2	5	3	3	3	1	594	65.3	8.28	3.84	3	0	1.25589e+06	High
P21695	Glycerol-3-phosphate dehydrogenase [NAD(+)], cytoplasmic OS=Homo sapiens OX=9606 GN=GPD1 PE=1 SV=4	5	2	2	2	1	349	37.5	6.18	3.83	2	0	1.09975e+06	High
P13928	Annexin A8 OS=Homo sapiens OX=9606 GN=ANXA8 PE=1 SV=3	6	2	2	2	1	327	36.9	5.78	3.82	2	0	1.33217e+06	High
P27635	60S ribosomal protein L10 OS=Homo sapiens OX=9606 GN=RPL10 PE=1 SV=4	6	1	2	1	1	214	24.6	10.08	3.8	1	0	2.33835e+06	High
Q9UHD8	Septin-9 OS=Homo sapiens OX=9606 GN=SEPTIN9 PE=1 SV=2	9	6	6	6	1	586	65.4	8.97	3.8	6	0	1.3504e+07	High
Q13283	Ras GTPase-activating protein-binding protein 1 OS=Homo sapiens OX=9606 GN=G3BP1 PE=1 SV=1	5	2	2	2	1	466	52.1	5.52	3.79	2	0	785237	High
Q00325	Phosphate carrier protein, mitochondrial OS=Homo sapiens OX=9606 GN=SLC25A3 PE=1 SV=2	7	3	3	3	1	362	40.1	9.38	3.78	3	0	5.90705e+06	High
Q9UBC2	Epidermal growth factor receptor substrate 15-like 1 OS=Homo sapiens OX=9606 GN=EPS15L1 PE=1 SV=1	2	2	2	2	1	864	94.2	5.11	3.77	2	0	237044	High
Q8WVV9	Heterogeneous nuclear ribonucleoprotein L-like OS=Homo sapiens OX=9606 GN=HNRNPLL PE=1 SV=1	6	2	2	2	1	542	60	7.72	3.77	2	0	1.17812e+06	High
Q9Y3Z3	Deoxynucleoside triphosphate triphosphohydrolase SAMHD1 OS=Homo sapiens OX=9606 GN=SAMHD1 PE=1 SV=2	8	6	7	6	1	626	72.2	7.14	3.75	6	0	1.77474e+07	High
P50452	Serpin B8 OS=Homo sapiens OX=9606 GN=SERPINB8 PE=1 SV=2	5	2	2	2	1	374	42.7	5.57	3.74	2	0	6755612	High
O15296	Arachidonate 15-lipoxygenase B OS=Homo sapiens OX=9606 GN=ALOX15B PE=1 SV=3	3	2	2	2	1	676	75.8	6.1	3.72	2	0	1.52495e+06	High
P07814	Bifunctional glutamate/proline--tRNA ligase OS=Homo sapiens OX=9606 GN=EPRS PE=1 SV=5	1	1	1	1	1	1512	170.5	7.33	3.71	1	0	966400	High
Q9UMX0	Ubiquilin-1 OS=Homo sapiens OX=9606 GN=UBQLN1 PE=1 SV=2	10	4	4	4	1	589	62.5	5.11	3.7	4	0	1.25429e+06	High
P40121	Macrophage-capping protein OS=Homo sapiens OX=9606 GN=CAPG PE=1 SV=2	5	2	2	2	1	348	38.5	6.19	3.69	2	0	2.12364e+06	High
P61313	60S ribosomal protein L15 OS=Homo sapiens OX=9606 GN=RPL15 PE=1 SV=2	16	3	4	3	1	204	24.1	11.62	3.68	3	0	2.64485e+06	High
Q9UQ80	Proliferation-associated protein 2G4 OS=Homo sapiens OX=9606 GN=PA2G4 PE=1 SV=3	6	3	3	3	1	394	43.8	6.55	3.68	3	0	2.64731e+06	High
P48735	Isocitrate dehydrogenase [NADP], mitochondrial OS=Homo sapiens OX=9606 GN=IDH2 PE=1 SV=2	9	3	3	3	1	452	50.9	8.69	3.66	3	0	1.54944e+06	High
P31947	14-3-3 protein sigma OS=Homo sapiens OX=9606 GN=SFN PE=1 SV=1	8	2	2	1	1	248	27.8	4.74	3.66	2	0		High
P35998	26S proteasome regulatory subunit 7 OS=Homo sapiens OX=9606 GN=PSMC2 PE=1 SV=3	8	3	3	3	1	433	48.6	5.95	3.65	3	0	2.11758e+06	High
P52597	Heterogeneous nuclear ribonucleoprotein F OS=Homo sapiens OX=9606 GN=HNRNPF PE=1 SV=3	8	2	2	1	1	415	45.6	5.58	3.64	2	0	1.47284e+06	High
C9JRZ8	Aldo-keto reductase family 1 member B15 OS=Homo sapiens OX=9606 GN=AKR1B15 PE=1 SV=2	5	2	2	2	1	316	36.5	6.7	3.64	2	0	2.19029e+06	High
P60228	Eukaryotic translation initiation factor 3 subunit E OS=Homo sapiens OX=9606 GN=EIF3E PE=1 SV=1	7	3	3	3	1	445	52.2	6.04	3.64	3	0	1.0981e+06	High
P60953	Cell division control protein 42 homolog OS=Homo sapiens OX=9606 GN=CDC42 PE=1 SV=2	17	2	2	2	1	191	21.2	6.55	3.61	2	0	1.04715e+06	High
P27338	Amine oxidase [flavin-containing] B OS=Homo sapiens OX=9606 GN=MAOB PE=1 SV=3	5	2	2	2	1	520	58.7	7.5	3.56	2	0	15646571	High
Q9UHX1	Poly(U)-binding-splicing factor PUF60 OS=Homo sapiens OX=9606 GN=PUF60 PE=1 SV=1	9	2	2	2	1	559	59.8	5.29	3.54	2	0	2.11282e+06	High
P62081	40S ribosomal protein S7 OS=Homo sapiens OX=9606 GN=RPS7 PE=1 SV=1	10	2	2	2	1	194	22.1	10.1	3.49	2	0	5.12647e+06	High
Q9BW27	Nuclear pore complex protein Nup85 OS=Homo sapiens OX=9606 GN=NUP85 PE=1 SV=1	3	3	3	3	1	656	75	5.55	3.49	3	0	2.4638e+06	High
Q14145	Kelch-like ECH-associated protein 1 OS=Homo sapiens OX=9606 GN=KEAP1 PE=1 SV=2	3	2	2	2	1	624	69.6	6.44	3.46	2	0	864630	High
Q7Z2K6	Endoplasmic reticulum metallopeptidase 1 OS=Homo sapiens OX=9606 GN=ERMP1 PE=1 SV=2	4	2	2	2	1	904	100.2	7.52	3.45	2	0	746706	High
P19367	Hexokinase-1 OS=Homo sapiens OX=9606 GN=HK1 PE=1 SV=3	4	3	3	1	1	917	102.4	6.8	3.39	3	0	480315	High
Q14019	Coactosin-like protein OS=Homo sapiens OX=9606 GN=COTL1 PE=1 SV=3	13	3	4	3	1	142	15.9	5.67	3.38	3	0	3.39614e+06	High
O95373	Importin-7 OS=Homo sapiens OX=9606 GN=IPO7 PE=1 SV=1	6	5	5	5	1	1038	119.4	4.82	3.38	5	0	1.6997e+06	High
P07195	L-lactate dehydrogenase B chain OS=Homo sapiens OX=9606 GN=LDHB PE=1 SV=2	7	2	2	2	1	334	36.6	6.05	3.38	2	0	685125	High
P04062	Lysosomal acid glucosylceramidase OS=Homo sapiens OX=9606 GN=GBA PE=1 SV=3	3	2	2	2	1	536	59.7	7.61	3.38	2	0	3.92617e+06	High
Q9BTE3	Mini-chromosome maintenance complex-binding protein OS=Homo sapiens OX=9606 GN=MCMBP PE=1 SV=2	5	3	3	3	1	642	72.9	5.87	3.35	3	0	3.07957e+06	High
A5YKK6	CCR4-NOT transcription complex subunit 1 OS=Homo sapiens OX=9606 GN=CNOT1 PE=1 SV=2	1	2	2	2	1	2376	266.8	7.11	3.33	2	0	236257	High
P17174	Aspartate aminotransferase, cytoplasmic OS=Homo sapiens OX=9606 GN=GOT1 PE=1 SV=3	6	2	2	2	1	413	46.2	7.01	3.3	2	0	336792	High
Q07020	60S ribosomal protein L18 OS=Homo sapiens OX=9606 GN=RPL18 PE=1 SV=2	10	2	2	2	1	188	21.6	11.72	3.28	2	0	585183	High
Q9UJV9	Probable ATP-dependent RNA helicase DDX41 OS=Homo sapiens OX=9606 GN=DDX41 PE=1 SV=2	7	3	3	3	1	622	69.8	6.84	3.23	3	0	2.48199e+06	High
Q16891	MICOS complex subunit MIC60 OS=Homo sapiens OX=9606 GN=IMMT PE=1 SV=1	3	2	2	2	1	758	83.6	6.48	3.15	2	0	1.69594e+06	High
P56192	Methionine--tRNA ligase, cytoplasmic OS=Homo sapiens OX=9606 GN=MARS PE=1 SV=2	2	1	1	1	1	900	101.1	6.16	3.01	1	0	3.44779e+06	High
O95834	Echinoderm microtubule-associated protein-like 2 OS=Homo sapiens OX=9606 GN=EML2 PE=1 SV=1	3	1	1	1	1	649	70.6	6.32	3	1	0	542393	High
P01042	Kininogen-1 OS=Homo sapiens OX=9606 GN=KNG1 PE=1 SV=2	1	1	2	1	1	644	71.9	6.81	2.95	1	0	16357841	High
P62266	40S ribosomal protein S23 OS=Homo sapiens OX=9606 GN=RPS23 PE=1 SV=3	8	1	1	1	1	143	15.8	10.49	2.9	1	0	1.39534e+06	High
Q9Y4L1	Hypoxia up-regulated protein 1 OS=Homo sapiens OX=9606 GN=HYOU1 PE=1 SV=1	4	3	3	3	1	999	111.3	5.22	2.86	3	0	273936	High
Q9H7D7	WD repeat-containing protein 26 OS=Homo sapiens OX=9606 GN=WDR26 PE=1 SV=3	2	1	2	1	1	661	72.1	6.16	2.84	1	0		High
P50914	60S ribosomal protein L14 OS=Homo sapiens OX=9606 GN=RPL14 PE=1 SV=4	6	1	1	1	1	215	23.4	10.93	2.82	1	0	4.987e+06	High
P10253	Lysosomal alpha-glucosidase OS=Homo sapiens OX=9606 GN=GAA PE=1 SV=4	2	2	3	1	1	952	105.3	6	2.79	2	1	758615	High
P35573	Glycogen debranching enzyme OS=Homo sapiens OX=9606 GN=AGL PE=1 SV=3	1	1	1	1	1	1532	174.7	6.76	2.79	1	0	347978	High
O60610	Protein diaphanous homolog 1 OS=Homo sapiens OX=9606 GN=DIAPH1 PE=1 SV=2	1	1	1	1	1	1272	141.3	5.41	2.76	1	0	247570	High
Q6VN20	Ran-binding protein 10 OS=Homo sapiens OX=9606 GN=RANBP10 PE=1 SV=1	2	1	1	1	1	620	67.2	6.77	2.73	1	0	2.60597e+06	High
Q9BXB4	Oxysterol-binding protein-related protein 11 OS=Homo sapiens OX=9606 GN=OSBPL11 PE=1 SV=2	1	1	1	1	1	747	83.6	7.06	2.72	1	0		High
O00116	Alkyldihydroxyacetonephosphate synthase, peroxisomal OS=Homo sapiens OX=9606 GN=AGPS PE=1 SV=1	3	2	2	2	1	658	72.9	7.34	2.7	2	0	3.38822e+06	High
P63241	Eukaryotic translation initiation factor 5A-1 OS=Homo sapiens OX=9606 GN=EIF5A PE=1 SV=2	8	1	1	1	1	154	16.8	5.24	2.69	1	0	902280	High
Q14108	Lysosome membrane protein 2 OS=Homo sapiens OX=9606 GN=SCARB2 PE=1 SV=2	4	2	2	2	1	478	54.3	5.14	2.68	2	0	759269	High
O00303	Eukaryotic translation initiation factor 3 subunit F OS=Homo sapiens OX=9606 GN=EIF3F PE=1 SV=1	5	1	1	1	1	357	37.5	5.45	2.68	1	0		High
Q99829	Copine-1 OS=Homo sapiens OX=9606 GN=CPNE1 PE=1 SV=1	6	3	3	3	1	537	59	5.83	2.66	3	0	3.4138e+06	High
P61803	Dolichyl-diphosphooligosaccharide--protein glycosyltransferase subunit DAD1 OS=Homo sapiens OX=9606 GN=DAD1 PE=1 SV=3	11	1	1	1	1	113	12.5	7.08	2.65	1	0		High
P51148	Ras-related protein Rab-5C OS=Homo sapiens OX=9606 GN=RAB5C PE=1 SV=2	6	1	1	1	1	216	23.5	8.41	2.63	1	0	852571	High
P68402	Platelet-activating factor acetylhydrolase IB subunit beta OS=Homo sapiens OX=9606 GN=PAFAH1B2 PE=1 SV=1	4	1	1	1	1	229	25.6	5.92	2.6	1	0	513871	High
P07954	Fumarate hydratase, mitochondrial OS=Homo sapiens OX=9606 GN=FH PE=1 SV=3	5	2	2	2	1	510	54.6	8.76	2.6	2	0	1.55308e+06	High
P35268	60S ribosomal protein L22 OS=Homo sapiens OX=9606 GN=RPL22 PE=1 SV=2	10	1	1	1	1	128	14.8	9.19	2.55	1	0		High
P55786	Puromycin-sensitive aminopeptidase OS=Homo sapiens OX=9606 GN=NPEPPS PE=1 SV=2	2	2	2	2	1	919	103.2	5.72	2.54	2	0	1.4334e+06	High
Q13151	Heterogeneous nuclear ribonucleoprotein A0 OS=Homo sapiens OX=9606 GN=HNRNPA0 PE=1 SV=1	5	1	1	1	1	305	30.8	9.29	2.53	1	0		High
Q6DD88	Atlastin-3 OS=Homo sapiens OX=9606 GN=ATL3 PE=1 SV=1	4	1	1	1	1	541	60.5	5.66	2.52	1	0	698656	High
P21810	Biglycan OS=Homo sapiens OX=9606 GN=BGN PE=1 SV=2	6	1	1	1	1	368	41.6	7.52	2.52	1	0	508381	High
P22087	rRNA 2'-O-methyltransferase fibrillarin OS=Homo sapiens OX=9606 GN=FBL PE=1 SV=2	6	1	1	1	1	321	33.8	10.18	2.51	1	0		High
Q9UK61	Protein TASOR OS=Homo sapiens OX=9606 GN=TASOR PE=1 SV=3	0	1	1	1	1	1670	188.9	5.8	2.49	1	0	1.29308e+06	High
P55884	Eukaryotic translation initiation factor 3 subunit B OS=Homo sapiens OX=9606 GN=EIF3B PE=1 SV=3	3	2	2	2	1	814	92.4	5	2.48	2	0	3.48382e+06	High
Q9H6T0	Epithelial splicing regulatory protein 2 OS=Homo sapiens OX=9606 GN=ESRP2 PE=1 SV=1	2	1	1	1	1	727	78.4	6.71	2.47	1	0	1.51256e+06	High
P62917	60S ribosomal protein L8 OS=Homo sapiens OX=9606 GN=RPL8 PE=1 SV=2	4	1	1	1	1	257	28	11.03	2.47	1	0	3.53129e+06	High
Q04637	Eukaryotic translation initiation factor 4 gamma 1 OS=Homo sapiens OX=9606 GN=EIF4G1 PE=1 SV=4	1	2	2	2	1	1599	175.4	5.33	2.47	2	0	997350	High
P43155	Carnitine O-acetyltransferase OS=Homo sapiens OX=9606 GN=CRAT PE=1 SV=5	2	1	1	1	1	626	70.8	8.44	2.46	1	0	918548	High
P09651	Heterogeneous nuclear ribonucleoprotein A1 OS=Homo sapiens OX=9606 GN=HNRNPA1 PE=1 SV=5	8	2	2	2	1	372	38.7	9.13	2.46	2	0	751518	High
Q13263	Transcription intermediary factor 1-beta OS=Homo sapiens OX=9606 GN=TRIM28 PE=1 SV=5	2	2	2	2	1	835	88.5	5.77	2.45	2	0	1.23564e+06	High
Q13112	Chromatin assembly factor 1 subunit B OS=Homo sapiens OX=9606 GN=CHAF1B PE=1 SV=1	2	1	1	1	1	559	61.5	7.5	2.45	1	0	816715	High
Q14103	Heterogeneous nuclear ribonucleoprotein D0 OS=Homo sapiens OX=9606 GN=HNRNPD PE=1 SV=1	4	1	1	1	1	355	38.4	7.81	2.44	1	0	921561	High
Q9UK73	Protein fem-1 homolog B OS=Homo sapiens OX=9606 GN=FEM1B PE=1 SV=1	2	1	1	1	1	627	70.2	6.61	2.43	1	0		High
Q96TA1	Protein Niban 2 OS=Homo sapiens OX=9606 GN=NIBAN2 PE=1 SV=3	4	3	3	3	1	746	84.1	6.19	2.43	3	0	3.00857e+06	High
P62913	60S ribosomal protein L11 OS=Homo sapiens OX=9606 GN=RPL11 PE=1 SV=2	12	2	2	2	1	178	20.2	9.6	2.43	2	0	2.26396e+06	High
Q96KP4	Cytosolic non-specific dipeptidase OS=Homo sapiens OX=9606 GN=CNDP2 PE=1 SV=2	2	1	1	1	1	475	52.8	5.97	2.42	1	0	1.24108e+06	High
O75694	Nuclear pore complex protein Nup155 OS=Homo sapiens OX=9606 GN=NUP155 PE=1 SV=1	1	1	1	1	1	1391	155.1	6.16	2.42	1	0	524122	High
P08195	4F2 cell-surface antigen heavy chain OS=Homo sapiens OX=9606 GN=SLC3A2 PE=1 SV=3	4	2	2	2	1	630	68	5.01	2.39	2	0	2.89899e+06	High
Q8IXI1	Mitochondrial Rho GTPase 2 OS=Homo sapiens OX=9606 GN=RHOT2 PE=1 SV=2	2	1	1	1	1	618	68.1	5.86	2.38	1	0	978304	High
O15371	Eukaryotic translation initiation factor 3 subunit D OS=Homo sapiens OX=9606 GN=EIF3D PE=1 SV=1	7	3	3	3	1	548	63.9	6.05	2.38	3	0	1.73176e+06	High
Q8N142	Adenylosuccinate synthetase isozyme 1 OS=Homo sapiens OX=9606 GN=ADSSL1 PE=1 SV=1	2	1	1	1	1	457	50.2	8.59	2.35	1	0	967493	High
Q8NE71	ATP-binding cassette sub-family F member 1 OS=Homo sapiens OX=9606 GN=ABCF1 PE=1 SV=2	1	1	1	1	1	845	95.9	6.8	2.35	1	0		High
Q13049	E3 ubiquitin-protein ligase TRIM32 OS=Homo sapiens OX=9606 GN=TRIM32 PE=1 SV=2	2	1	1	1	1	653	71.9	6.98	2.34	1	0		High
P55854	Small ubiquitin-related modifier 3 OS=Homo sapiens OX=9606 GN=SUMO3 PE=1 SV=2	12	1	1	1	1	103	11.6	5.49	2.34	1	0	1.64335e+06	High
P62191	26S proteasome regulatory subunit 4 OS=Homo sapiens OX=9606 GN=PSMC1 PE=1 SV=1	3	1	1	1	1	440	49.2	6.21	2.32	1	0	1.85691e+06	High
P13804	Electron transfer flavoprotein subunit alpha, mitochondrial OS=Homo sapiens OX=9606 GN=ETFA PE=1 SV=1	14	3	3	3	1	333	35.1	8.38	2.31	3	0	1.91605e+06	High
Q92900	Regulator of nonsense transcripts 1 OS=Homo sapiens OX=9606 GN=UPF1 PE=1 SV=2	3	3	3	3	1	1129	124.3	6.61	2.31	3	0	1.66483e+07	High
P23381	Tryptophan--tRNA ligase, cytoplasmic OS=Homo sapiens OX=9606 GN=WARS PE=1 SV=2	2	1	1	1	1	471	53.1	6.23	2.3	1	0	762409	High
Q92599	Septin-8 OS=Homo sapiens OX=9606 GN=SEPTIN8 PE=1 SV=4	3	2	2	2	1	483	55.7	6.28	2.3	2	0	1.90567e+06	High
P08631	Tyrosine-protein kinase HCK OS=Homo sapiens OX=9606 GN=HCK PE=1 SV=5	3	2	3	2	1	526	59.6	6.7	2.3	2	0	4.30191e+06	High
Q96CV9	Optineurin OS=Homo sapiens OX=9606 GN=OPTN PE=1 SV=3	2	1	1	1	1	577	65.9	5.17	2.29	1	0		High
O75874	Isocitrate dehydrogenase [NADP] cytoplasmic OS=Homo sapiens OX=9606 GN=IDH1 PE=1 SV=2	5	2	2	2	1	414	46.6	7.01	2.29	2	0	270443	High
Q14247	Src substrate cortactin OS=Homo sapiens OX=9606 GN=CTTN PE=1 SV=2	2	1	1	1	1	550	61.5	5.4	2.29	1	0	748296	High
Q07864	DNA polymerase epsilon catalytic subunit A OS=Homo sapiens OX=9606 GN=POLE PE=1 SV=5	1	1	1	1	1	2286	261.4	6.39	2.28	1	0	16984666	High
P61204	ADP-ribosylation factor 3 OS=Homo sapiens OX=9606 GN=ARF3 PE=1 SV=2	6	1	1	1	1	181	20.6	7.43	2.28	1	0	571678	High
P60981	Destrin OS=Homo sapiens OX=9606 GN=DSTN PE=1 SV=3	7	1	1	1	1	165	18.5	7.85	2.27	1	0	1.24624e+06	High
Q969X6	U3 small nucleolar RNA-associated protein 4 homolog OS=Homo sapiens OX=9606 GN=UTP4 PE=1 SV=1	6	3	3	3	1	686	76.8	8.85	2.26	3	0	1.93356e+06	High
Q9H6R3	Acyl-CoA synthetase short-chain family member 3, mitochondrial OS=Homo sapiens OX=9606 GN=ACSS3 PE=1 SV=1	3	1	1	1	1	686	74.7	8.63	2.26	1	0	436852	High
Q07960	Rho GTPase-activating protein 1 OS=Homo sapiens OX=9606 GN=ARHGAP1 PE=1 SV=1	5	2	3	2	1	439	50.4	6.29	2.26	2	0	1.42507e+06	High
Q86X55	Histone-arginine methyltransferase CARM1 OS=Homo sapiens OX=9606 GN=CARM1 PE=1 SV=3	3	1	1	1	1	608	65.8	6.73	2.26	1	0	508146	High
O15372	Eukaryotic translation initiation factor 3 subunit H OS=Homo sapiens OX=9606 GN=EIF3H PE=1 SV=1	3	1	1	1	1	352	39.9	6.54	2.25	1	0	716796	High
Q9NV88	Integrator complex subunit 9 OS=Homo sapiens OX=9606 GN=INTS9 PE=1 SV=2	3	2	2	2	1	658	73.8	6.33	2.24	2	0	1.23033e+06	High
Q02543	60S ribosomal protein L18a OS=Homo sapiens OX=9606 GN=RPL18A PE=1 SV=2	6	1	2	1	1	176	20.7	10.71	2.24	1	0	1.32647e+06	High
Q16822	Phosphoenolpyruvate carboxykinase [GTP], mitochondrial OS=Homo sapiens OX=9606 GN=PCK2 PE=1 SV=4	7	4	4	4	1	640	70.7	7.62	2.21	4	0	4.80654e+06	High
Q16222	UDP-N-acetylhexosamine pyrophosphorylase OS=Homo sapiens OX=9606 GN=UAP1 PE=1 SV=3	2	1	1	1	1	522	58.7	6.33	2.21	1	0	3.69678e+06	High
Q9Y3I0	tRNA-splicing ligase RtcB homolog OS=Homo sapiens OX=9606 GN=RTCB PE=1 SV=1	7	3	3	3	1	505	55.2	7.23	2.21	3	0	1.84876e+06	High
P06865	Beta-hexosaminidase subunit alpha OS=Homo sapiens OX=9606 GN=HEXA PE=1 SV=2	2	1	1	1	1	529	60.7	5.16	2.2	1	0	551370	High
P49411	Elongation factor Tu, mitochondrial OS=Homo sapiens OX=9606 GN=TUFM PE=1 SV=2	2	1	1	1	1	452	49.5	7.61	2.19	1	0	737086	High
P84095	Rho-related GTP-binding protein RhoG OS=Homo sapiens OX=9606 GN=RHOG PE=1 SV=1	5	1	1	1	1	191	21.3	8.12	2.18	1	0	739546	High
P35579	Myosin-9 OS=Homo sapiens OX=9606 GN=MYH9 PE=1 SV=4	1	1	1	1	1	1960	226.4	5.6	2.18	1	0	389402	High
Q6P2E9	Enhancer of mRNA-decapping protein 4 OS=Homo sapiens OX=9606 GN=EDC4 PE=1 SV=1	1	1	1	1	1	1401	151.6	5.86	2.18	1	0	519202	High
Q9UGJ1	Gamma-tubulin complex component 4 OS=Homo sapiens OX=9606 GN=TUBGCP4 PE=1 SV=1	2	1	1	1	1	667	76	6.65	2.18	1	0	918791	High
P16520	Guanine nucleotide-binding protein G(I)/G(S)/G(T) subunit beta-3 OS=Homo sapiens OX=9606 GN=GNB3 PE=1 SV=1	3	1	1	1	1	340	37.2	5.67	2.18	1	0	1.72139e+06	High
Q15545	Transcription initiation factor TFIID subunit 7 OS=Homo sapiens OX=9606 GN=TAF7 PE=1 SV=1	4	1	1	1	1	349	40.2	5.2	2.18	1	0	607896	High
O60826	Coiled-coil domain-containing protein 22 OS=Homo sapiens OX=9606 GN=CCDC22 PE=1 SV=1	2	1	1	1	1	627	70.7	6.74	2.17	1	0	452890	High
O75352	Mannose-P-dolichol utilization defect 1 protein OS=Homo sapiens OX=9606 GN=MPDU1 PE=1 SV=2	6	1	1	1	1	247	26.6	8.94	2.16	1	0		High
Q96AE4	Far upstream element-binding protein 1 OS=Homo sapiens OX=9606 GN=FUBP1 PE=1 SV=3	6	3	3	2	1	644	67.5	7.61	2.16	3	1	1.52714e+06	High
P00568	Adenylate kinase isoenzyme 1 OS=Homo sapiens OX=9606 GN=AK1 PE=1 SV=3	18	3	4	3	1	194	21.6	8.63	2.15	3	0	5.56572e+06	High
P41743	Protein kinase C iota type OS=Homo sapiens OX=9606 GN=PRKCI PE=1 SV=2	2	1	1	1	1	596	68.2	5.85	2.15	1	0	629077	High
Q9Y230	RuvB-like 2 OS=Homo sapiens OX=9606 GN=RUVBL2 PE=1 SV=3	3	1	1	1	1	463	51.1	5.64	2.14	1	0	455814	High
P23284	Peptidyl-prolyl cis-trans isomerase B OS=Homo sapiens OX=9606 GN=PPIB PE=1 SV=2	6	1	1	1	1	216	23.7	9.41	2.13	1	0	726172	High
Q9ULC5	Long-chain-fatty-acid--CoA ligase 5 OS=Homo sapiens OX=9606 GN=ACSL5 PE=1 SV=1	3	2	2	1	1	683	75.9	6.92	2.12	2	0		High
P08253	72 kDa type IV collagenase OS=Homo sapiens OX=9606 GN=MMP2 PE=1 SV=2	4	2	2	2	1	660	73.8	5.47	2.12	2	0	1.3277e+06	High
P22735	Protein-glutamine gamma-glutamyltransferase K OS=Homo sapiens OX=9606 GN=TGM1 PE=1 SV=4	2	2	2	2	1	817	89.7	6.04	2.12	2	0	394673	High
Q12792	Twinfilin-1 OS=Homo sapiens OX=9606 GN=TWF1 PE=1 SV=3	4	1	1	1	1	350	40.3	6.96	2.11	1	0	557748	High
P40429	60S ribosomal protein L13a OS=Homo sapiens OX=9606 GN=RPL13A PE=1 SV=2	4	1	1	1	1	203	23.6	10.93	2.11	1	0	1.41096e+06	High
P05165	Propionyl-CoA carboxylase alpha chain, mitochondrial OS=Homo sapiens OX=9606 GN=PCCA PE=1 SV=4	4	3	3	3	1	728	80	7.52	2.1	3	0	2.47207e+06	High
P47755	F-actin-capping protein subunit alpha-2 OS=Homo sapiens OX=9606 GN=CAPZA2 PE=1 SV=3	3	1	1	1	1	286	32.9	5.85	2.1	1	0		High
O95470	Sphingosine-1-phosphate lyase 1 OS=Homo sapiens OX=9606 GN=SGPL1 PE=1 SV=3	1	1	1	1	1	568	63.5	9.16	2.1	1	0	1.00681e+06	High
E9PAV3	Nascent polypeptide-associated complex subunit alpha, muscle-specific form OS=Homo sapiens OX=9606 GN=NACA PE=1 SV=1	1	1	1	1	1	2078	205.3	9.58	2.1	1	0	1.42993e+06	High
P62854	40S ribosomal protein S26 OS=Homo sapiens OX=9606 GN=RPS26 PE=1 SV=3	21	2	2	2	1	115	13	11	2.1	2	0	510602	High
Q6UX71	Plexin domain-containing protein 2 OS=Homo sapiens OX=9606 GN=PLXDC2 PE=1 SV=1	2	1	1	1	1	529	59.5	6.46	2.1	1	0		High
O00232	26S proteasome non-ATPase regulatory subunit 12 OS=Homo sapiens OX=9606 GN=PSMD12 PE=1 SV=3	3	1	1	1	1	456	52.9	7.65	2.08	1	0		High
P61158	Actin-related protein 3 OS=Homo sapiens OX=9606 GN=ACTR3 PE=1 SV=3	6	3	3	3	1	418	47.3	5.88	2.08	3	0	2.28909e+06	High
P49327	Fatty acid synthase OS=Homo sapiens OX=9606 GN=FASN PE=1 SV=3	1	2	3	2	1	2511	273.3	6.44	2.08	2	0	2.16e+06	High
Q01469	Fatty acid-binding protein 5 OS=Homo sapiens OX=9606 GN=FABP5 PE=1 SV=3	7	1	1	1	1	135	15.2	7.01	2.08	1	0	597331	High
Q15746	Myosin light chain kinase, smooth muscle OS=Homo sapiens OX=9606 GN=MYLK PE=1 SV=4	0	1	1	1	1	1914	210.6	6.15	2.07	1	0	278681	High
Q15436	Protein transport protein Sec23A OS=Homo sapiens OX=9606 GN=SEC23A PE=1 SV=2	2	1	1	1	1	765	86.1	7.08	2.07	1	0	500615	High
O15488	Glycogenin-2 OS=Homo sapiens OX=9606 GN=GYG2 PE=1 SV=2	2	1	1	1	1	501	55.1	5.1	2.07	1	0	263662	High
O00148	ATP-dependent RNA helicase DDX39A OS=Homo sapiens OX=9606 GN=DDX39A PE=1 SV=2	7	4	4	1	1	427	49.1	5.68	2.07	4	0	317700	High
P01008	Antithrombin-III OS=Homo sapiens OX=9606 GN=SERPINC1 PE=1 SV=1	11	4	4	4	1	464	52.6	6.71	2.06	4	0	3.15609e+06	High
Q92499	ATP-dependent RNA helicase DDX1 OS=Homo sapiens OX=9606 GN=DDX1 PE=1 SV=2	2	2	2	2	1	740	82.4	7.23	2.05	2	0	1.39376e+06	High
Q9H2D6	TRIO and F-actin-binding protein OS=Homo sapiens OX=9606 GN=TRIOBP PE=1 SV=3	1	2	2	2	1	2365	261.2	8.48	2.04	2	0	1.29343e+06	High
O43847	Nardilysin OS=Homo sapiens OX=9606 GN=NRDC PE=1 SV=3	1	1	1	1	1	1151	131.6	4.98	2.04	1	0	623716	High
P62851	40S ribosomal protein S25 OS=Homo sapiens OX=9606 GN=RPS25 PE=1 SV=1	8	1	1	1	1	125	13.7	10.11	2.03	1	0	531682	High
P35221	Catenin alpha-1 OS=Homo sapiens OX=9606 GN=CTNNA1 PE=1 SV=1	6	4	4	4	1	906	100	6.29	2.03	4	0	2.23433e+06	High
P49418	Amphiphysin OS=Homo sapiens OX=9606 GN=AMPH PE=1 SV=1	1	2	2	2	1	695	76.2	4.64	2.03	2	0	351903	High
O94925	Glutaminase kidney isoform, mitochondrial OS=Homo sapiens OX=9606 GN=GLS PE=1 SV=1	3	2	2	2	1	669	73.4	7.77	2.02	2	0	613727	High
P07384	Calpain-1 catalytic subunit OS=Homo sapiens OX=9606 GN=CAPN1 PE=1 SV=1	5	3	3	3	1	714	81.8	5.67	2.02	3	0	9.41224e+06	High
P00505	Aspartate aminotransferase, mitochondrial OS=Homo sapiens OX=9606 GN=GOT2 PE=1 SV=3	2	1	1	1	1	430	47.5	9.01	2.02	1	0	2.51399e+06	High
Q96P70	Importin-9 OS=Homo sapiens OX=9606 GN=IPO9 PE=1 SV=3	1	1	1	1	1	1041	115.9	4.81	2.01	1	0	383963	High
Q99571	P2X purinoceptor 4 OS=Homo sapiens OX=9606 GN=P2RX4 PE=1 SV=2	2	1	1	1	1	388	43.3	7.99	2.01	1	0		High
O95352	Ubiquitin-like modifier-activating enzyme ATG7 OS=Homo sapiens OX=9606 GN=ATG7 PE=1 SV=1	3	2	2	2	1	703	77.9	6.24	2.01	2	0	1.16584e+06	High
P53992	Protein transport protein Sec24C OS=Homo sapiens OX=9606 GN=SEC24C PE=1 SV=3	1	1	1	1	1	1094	118.2	7.06	2	1	0		High
Q9Y5X1	Sorting nexin-9 OS=Homo sapiens OX=9606 GN=SNX9 PE=1 SV=1	4	2	3	2	1	595	66.6	5.58	2	2	0	1.12013e+06	High
Q9BYT8	Neurolysin, mitochondrial OS=Homo sapiens OX=9606 GN=NLN PE=1 SV=1	1	1	1	1	1	704	80.6	6.64	2	1	0		High
Q6P1M0	Long-chain fatty acid transport protein 4 OS=Homo sapiens OX=9606 GN=SLC27A4 PE=1 SV=1	1	1	1	1	1	643	72	8.47	2	1	0	966407	High
Q2TBA0	Kelch-like protein 40 OS=Homo sapiens OX=9606 GN=KLHL40 PE=1 SV=2	3	2	2	2	1	621	69.2	5.27	2	2	0	3.67506e+06	High
Q93034	Cullin-5 OS=Homo sapiens OX=9606 GN=CUL5 PE=1 SV=4	3	2	2	2	1	780	90.9	7.94	2	2	0		High
P62701	40S ribosomal protein S4, X isoform OS=Homo sapiens OX=9606 GN=RPS4X PE=1 SV=2	6	2	2	2	1	263	29.6	10.15	2	2	0	2.53411e+06	High
P02675	Fibrinogen beta chain OS=Homo sapiens OX=9606 GN=FGB PE=1 SV=2	2	1	1	1	1	491	55.9	8.27	1.99	1	0	1683820	High
Q9HA65	TBC1 domain family member 17 OS=Homo sapiens OX=9606 GN=TBC1D17 PE=1 SV=2	2	1	1	1	1	648	72.7	5.19	1.99	1	0		High
Q02878	60S ribosomal protein L6 OS=Homo sapiens OX=9606 GN=RPL6 PE=1 SV=3	6	2	2	2	1	288	32.7	10.58	1.99	2	0	6.63657e+06	High
Q9Y285	Phenylalanine--tRNA ligase alpha subunit OS=Homo sapiens OX=9606 GN=FARSA PE=1 SV=3	3	1	1	1	1	508	57.5	7.8	1.99	1	0	724374	High
P62195	26S proteasome regulatory subunit 8 OS=Homo sapiens OX=9606 GN=PSMC5 PE=1 SV=1	3	1	1	1	1	406	45.6	7.55	1.98	1	0	361020	High
P16671	Platelet glycoprotein 4 OS=Homo sapiens OX=9606 GN=CD36 PE=1 SV=2	3	2	3	2	1	472	53	7.96	1.97	2	0	4.05464e+06	High
P00966	Argininosuccinate synthase OS=Homo sapiens OX=9606 GN=ASS1 PE=1 SV=2	2	1	1	1	1	412	46.5	8.02	1.97	1	0	500816	High
P48200	Iron-responsive element-binding protein 2 OS=Homo sapiens OX=9606 GN=IREB2 PE=1 SV=4	1	1	1	1	1	963	105	7.05	1.97	1	0	1.01066e+06	High
Q96IV0	Peptide-N(4)-(N-acetyl-beta-glucosaminyl)asparagine amidase OS=Homo sapiens OX=9606 GN=NGLY1 PE=1 SV=1	2	1	1	1	1	654	74.3	6.89	1.96	1	0		High
Q9UJY5	ADP-ribosylation factor-binding protein GGA1 OS=Homo sapiens OX=9606 GN=GGA1 PE=1 SV=1	2	1	1	1	1	639	70.3	5.29	1.96	1	0		High
P35269	General transcription factor IIF subunit 1 OS=Homo sapiens OX=9606 GN=GTF2F1 PE=1 SV=2	6	2	2	2	1	517	58.2	7.49	1.96	2	0	1.03562e+06	High
P53597	Succinate--CoA ligase [ADP/GDP-forming] subunit alpha, mitochondrial OS=Homo sapiens OX=9606 GN=SUCLG1 PE=1 SV=4	3	1	1	1	1	346	36.2	8.79	1.96	1	0	897297	High
P46459	Vesicle-fusing ATPase OS=Homo sapiens OX=9606 GN=NSF PE=1 SV=3	3	2	2	2	1	744	82.5	6.95	1.95	2	0	1.06175e+06	High
P49589	Cysteine--tRNA ligase, cytoplasmic OS=Homo sapiens OX=9606 GN=CARS PE=1 SV=3	2	1	1	1	1	748	85.4	6.76	1.95	1	0		High
Q92598	Heat shock protein 105 kDa OS=Homo sapiens OX=9606 GN=HSPH1 PE=1 SV=1	3	2	2	2	1	858	96.8	5.39	1.95	2	0	1.19447e+06	High
P21281	V-type proton ATPase subunit B, brain isoform OS=Homo sapiens OX=9606 GN=ATP6V1B2 PE=1 SV=3	9	4	5	4	1	511	56.5	5.81	1.95	4	0	5.3202e+06	High
P47897	Glutamine--tRNA ligase OS=Homo sapiens OX=9606 GN=QARS PE=1 SV=1	1	1	1	1	1	775	87.7	7.15	1.95	1	0	759364	High
Q5TA45	Integrator complex subunit 11 OS=Homo sapiens OX=9606 GN=INTS11 PE=1 SV=2	2	1	1	1	1	600	67.6	8.06	1.95	1	0	455598	High
Q99615	DnaJ homolog subfamily C member 7 OS=Homo sapiens OX=9606 GN=DNAJC7 PE=1 SV=2	2	1	1	1	1	494	56.4	6.96	1.95	1	0	640412	High
Q15459	Splicing factor 3A subunit 1 OS=Homo sapiens OX=9606 GN=SF3A1 PE=1 SV=1	3	3	3	3	1	793	88.8	5.22	1.95	3	0	874612	High
Q8IYJ1	Copine-9 OS=Homo sapiens OX=9606 GN=CPNE9 PE=1 SV=3	3	2	2	2	1	553	61.8	5.34	1.95	2	0	5.65481e+06	High
P17612	cAMP-dependent protein kinase catalytic subunit alpha OS=Homo sapiens OX=9606 GN=PRKACA PE=1 SV=2	8	3	3	3	1	351	40.6	8.79	1.94	3	0	230102	High
O15144	Actin-related protein 2/3 complex subunit 2 OS=Homo sapiens OX=9606 GN=ARPC2 PE=1 SV=1	3	1	1	1	1	300	34.3	7.36	1.94	1	0	1.12045e+06	High
P62495	Eukaryotic peptide chain release factor subunit 1 OS=Homo sapiens OX=9606 GN=ETF1 PE=1 SV=3	3	1	1	1	1	437	49	5.71	1.93	1	0	722833	High
Q5BKZ1	DBIRD complex subunit ZNF326 OS=Homo sapiens OX=9606 GN=ZNF326 PE=1 SV=2	3	1	1	1	1	582	65.6	5.15	1.93	1	0		High
P40925	Malate dehydrogenase, cytoplasmic OS=Homo sapiens OX=9606 GN=MDH1 PE=1 SV=4	4	1	1	1	1	334	36.4	7.36	1.93	1	0	980242	High
P51149	Ras-related protein Rab-7a OS=Homo sapiens OX=9606 GN=RAB7A PE=1 SV=1	11	2	2	2	1	207	23.5	6.7	1.93	2	0	1.13643e+06	High
Q9Y6W5	Wiskott-Aldrich syndrome protein family member 2 OS=Homo sapiens OX=9606 GN=WASF2 PE=1 SV=3	1	1	1	1	1	498	54.3	5.53	1.92	1	0	487564	High
Q9P2R7	Succinate--CoA ligase [ADP-forming] subunit beta, mitochondrial OS=Homo sapiens OX=9606 GN=SUCLA2 PE=1 SV=3	2	1	1	1	1	463	50.3	7.42	1.92	1	0	1.06667e+06	High
O14617	AP-3 complex subunit delta-1 OS=Homo sapiens OX=9606 GN=AP3D1 PE=1 SV=1	3	2	2	2	1	1153	130.1	8.48	1.92	2	0	440558	High
O43776	Asparagine--tRNA ligase, cytoplasmic OS=Homo sapiens OX=9606 GN=NARS PE=1 SV=1	3	2	2	2	1	548	62.9	6.25	1.91	2	0	3.83765e+06	High
P61026	Ras-related protein Rab-10 OS=Homo sapiens OX=9606 GN=RAB10 PE=1 SV=1	11	2	2	1	1	200	22.5	8.38	1.91	2	0	675129	High
P12268	Inosine-5'-monophosphate dehydrogenase 2 OS=Homo sapiens OX=9606 GN=IMPDH2 PE=1 SV=2	2	1	1	1	1	514	55.8	6.9	1.9	1	0	372863	High
P14678	Small nuclear ribonucleoprotein-associated proteins B and B' OS=Homo sapiens OX=9606 GN=SNRPB PE=1 SV=2	3	1	1	1	1	240	24.6	11.19	1.9	1	0	329946	High
Q9UKX2	Myosin-2 OS=Homo sapiens OX=9606 GN=MYH2 PE=1 SV=1	1	2	2	2	1	1941	222.9	5.82	1.9	2	0	1.18698e+06	High
Q96AG4	Leucine-rich repeat-containing protein 59 OS=Homo sapiens OX=9606 GN=LRRC59 PE=1 SV=1	4	1	1	1	1	307	34.9	9.57	1.9	1	0		High
P52209	6-phosphogluconate dehydrogenase, decarboxylating OS=Homo sapiens OX=9606 GN=PGD PE=1 SV=3	10	4	4	4	1	483	53.1	7.23	1.89	4	0	7.08169e+06	High
Q14166	Tubulin--tyrosine ligase-like protein 12 OS=Homo sapiens OX=9606 GN=TTLL12 PE=1 SV=2	2	1	1	1	1	644	74.4	5.53	1.89	1	0	991344	High
P23588	Eukaryotic translation initiation factor 4B OS=Homo sapiens OX=9606 GN=EIF4B PE=1 SV=2	4	2	2	2	1	611	69.1	5.73	1.89	2	0	1.73262e+06	High
Q6ZP65	BICD family-like cargo adapter 1 OS=Homo sapiens OX=9606 GN=BICDL1 PE=2 SV=2	1	1	1	1	1	573	64.8	5	1.88	1	0	781317	High
Q6PI48	Aspartate--tRNA ligase, mitochondrial OS=Homo sapiens OX=9606 GN=DARS2 PE=1 SV=1	1	1	1	1	1	645	73.5	8.02	1.88	1	0	315384	High
O75112	LIM domain-binding protein 3 OS=Homo sapiens OX=9606 GN=LDB3 PE=1 SV=2	3	2	2	2	1	727	77.1	8.13	1.88	2	0	1.86246e+06	High
P52565	Rho GDP-dissociation inhibitor 1 OS=Homo sapiens OX=9606 GN=ARHGDIA PE=1 SV=3	10	2	3	2	1	204	23.2	5.11	1.88	2	0	1.55857e+06	High
Q13573	SNW domain-containing protein 1 OS=Homo sapiens OX=9606 GN=SNW1 PE=1 SV=1	8	4	4	4	1	536	61.5	9.52	1.88	4	0	1.27705e+07	High
P36915	Guanine nucleotide-binding protein-like 1 OS=Homo sapiens OX=9606 GN=GNL1 PE=1 SV=2	6	3	3	3	1	607	68.6	5.8	1.88	3	0	2.40996e+06	High
O95302	Peptidyl-prolyl cis-trans isomerase FKBP9 OS=Homo sapiens OX=9606 GN=FKBP9 PE=1 SV=2	5	3	4	3	1	570	63	5.08	1.88	3	0	8.01092e+06	High
Q13586	Stromal interaction molecule 1 OS=Homo sapiens OX=9606 GN=STIM1 PE=1 SV=3	2	1	1	1	1	685	77.4	6.67	1.87	1	0	469715	High
Q1KMD3	Heterogeneous nuclear ribonucleoprotein U-like protein 2 OS=Homo sapiens OX=9606 GN=HNRNPUL2 PE=1 SV=1	4	4	4	4	1	747	85.1	4.91	1.87	4	0	3.56335e+06	High
Q7Z739	YTH domain-containing family protein 3 OS=Homo sapiens OX=9606 GN=YTHDF3 PE=1 SV=1	2	1	2	1	1	585	63.8	9.04	1.87	1	0		High
P00533	Epidermal growth factor receptor OS=Homo sapiens OX=9606 GN=EGFR PE=1 SV=2	1	1	1	1	1	1210	134.2	6.68	1.86	1	0		High
P0DOX5	Immunoglobulin gamma-1 heavy chain OS=Homo sapiens OX=9606 PE=1 SV=2	6	3	3	3	1	449	49.3	8.72	1.86	3	0	1.53913e+06	High
Q7L576	Cytoplasmic FMR1-interacting protein 1 OS=Homo sapiens OX=9606 GN=CYFIP1 PE=1 SV=1	2	2	2	2	1	1253	145.1	6.9	1.86	2	0		High
P00734	Prothrombin OS=Homo sapiens OX=9606 GN=F2 PE=1 SV=2	1	1	1	1	1	622	70	5.9	1.86	1	0	935142	High
P59665	Neutrophil defensin 1 OS=Homo sapiens OX=9606 GN=DEFA1 PE=1 SV=1	10	1	1	1	1	94	10.2	6.99	1.84	1	0	1.02917e+06	High
Q9BWD1	Acetyl-CoA acetyltransferase, cytosolic OS=Homo sapiens OX=9606 GN=ACAT2 PE=1 SV=2	3	1	1	1	1	397	41.3	6.92	1.84	1	0	710807	High
P48506	Glutamate--cysteine ligase catalytic subunit OS=Homo sapiens OX=9606 GN=GCLC PE=1 SV=2	4	2	2	2	1	637	72.7	6.09	1.84	2	0	1745707	High
P47989	Xanthine dehydrogenase/oxidase OS=Homo sapiens OX=9606 GN=XDH PE=1 SV=4	4	4	4	4	1	1333	146.3	7.66	1.84	4	0	2.68848e+06	High
Q13464	Rho-associated protein kinase 1 OS=Homo sapiens OX=9606 GN=ROCK1 PE=1 SV=1	1	1	1	1	1	1354	158.1	5.9	1.83	1	0	4312891	High
Q14697	Neutral alpha-glucosidase AB OS=Homo sapiens OX=9606 GN=GANAB PE=1 SV=3	1	1	1	1	1	944	106.8	6.14	1.82	1	0	754756	High
Q8IUX7	Adipocyte enhancer-binding protein 1 OS=Homo sapiens OX=9606 GN=AEBP1 PE=1 SV=1	1	1	1	1	1	1158	130.8	5.11	1.82	1	0	780395	High
P39656	Dolichyl-diphosphooligosaccharide--protein glycosyltransferase 48 kDa subunit OS=Homo sapiens OX=9606 GN=DDOST PE=1 SV=4	2	1	1	1	1	456	50.8	6.55	1.82	1	0	781930	High
P24534	Elongation factor 1-beta OS=Homo sapiens OX=9606 GN=EEF1B2 PE=1 SV=3	3	1	1	1	1	225	24.7	4.67	1.81	1	0	252693	High
P31949	Protein S100-A11 OS=Homo sapiens OX=9606 GN=S100A11 PE=1 SV=2	25	3	3	3	1	105	11.7	7.12	1.81	3	0	3.54915e+06	High
P47756	F-actin-capping protein subunit beta OS=Homo sapiens OX=9606 GN=CAPZB PE=1 SV=4	12	3	4	3	1	277	31.3	5.59	1.8	3	0	6.9344e+06	High
Q96FW1	Ubiquitin thioesterase OTUB1 OS=Homo sapiens OX=9606 GN=OTUB1 PE=1 SV=2	3	1	1	1	1	271	31.3	4.94	1.8	1	0	1.097e+06	High
Q9H900	Protein zwilch homolog OS=Homo sapiens OX=9606 GN=ZWILCH PE=1 SV=2	3	2	2	2	1	591	67.2	6.27	1.79	2	0	753014	High
P43487	Ran-specific GTPase-activating protein OS=Homo sapiens OX=9606 GN=RANBP1 PE=1 SV=1	4	1	1	1	1	201	23.3	5.29	1.79	1	0	674374	High
P61160	Actin-related protein 2 OS=Homo sapiens OX=9606 GN=ACTR2 PE=1 SV=1	4	1	2	1	1	394	44.7	6.74	1.79	1	0		High
P38117	Electron transfer flavoprotein subunit beta OS=Homo sapiens OX=9606 GN=ETFB PE=1 SV=3	4	1	1	1	1	255	27.8	8.1	1.79	1	0	695661	High
O43684	Mitotic checkpoint protein BUB3 OS=Homo sapiens OX=9606 GN=BUB3 PE=1 SV=1	3	1	1	1	1	328	37.1	6.84	1.79	1	0		High
Q96AY3	Peptidyl-prolyl cis-trans isomerase FKBP10 OS=Homo sapiens OX=9606 GN=FKBP10 PE=1 SV=1	2	1	1	1	1	582	64.2	5.62	1.79	1	0	3.26243e+06	High
Q9Y6G9	Cytoplasmic dynein 1 light intermediate chain 1 OS=Homo sapiens OX=9606 GN=DYNC1LI1 PE=1 SV=3	2	1	1	1	1	523	56.5	6.42	1.79	1	0	343303	High
P59998	Actin-related protein 2/3 complex subunit 4 OS=Homo sapiens OX=9606 GN=ARPC4 PE=1 SV=3	18	3	3	3	1	168	19.7	8.43	1.79	3	0	1.68832e+06	High
P11166	Solute carrier family 2, facilitated glucose transporter member 1 OS=Homo sapiens OX=9606 GN=SLC2A1 PE=1 SV=2	2	1	1	1	1	492	54	8.72	1.78	1	0	474287	High
P18031	Tyrosine-protein phosphatase non-receptor type 1 OS=Homo sapiens OX=9606 GN=PTPN1 PE=1 SV=1	3	1	1	1	1	435	49.9	6.27	1.78	1	0	496773	High
P09622	Dihydrolipoyl dehydrogenase, mitochondrial OS=Homo sapiens OX=9606 GN=DLD PE=1 SV=2	2	1	1	1	1	509	54.1	7.85	1.78	1	0	1.76643e+06	High
O75533	Splicing factor 3B subunit 1 OS=Homo sapiens OX=9606 GN=SF3B1 PE=1 SV=3	1	1	1	1	1	1304	145.7	7.09	1.78	1	0	345747	High
P16152	Carbonyl reductase [NADPH] 1 OS=Homo sapiens OX=9606 GN=CBR1 PE=1 SV=3	6	1	1	1	1	277	30.4	8.32	1.77	1	0		High
P49591	Serine--tRNA ligase, cytoplasmic OS=Homo sapiens OX=9606 GN=SARS PE=1 SV=3	5	2	2	2	1	514	58.7	6.43	1.77	2	0	883260	High
Q92973	Transportin-1 OS=Homo sapiens OX=9606 GN=TNPO1 PE=1 SV=2	1	1	1	1	1	898	102.3	4.98	1.76	1	0		High
Q9UBF9	Myotilin OS=Homo sapiens OX=9606 GN=MYOT PE=1 SV=2	2	1	1	1	1	498	55.4	9.07	1.76	1	0	421855	High
Q15717	ELAV-like protein 1 OS=Homo sapiens OX=9606 GN=ELAVL1 PE=1 SV=2	3	1	1	1	1	326	36.1	9.17	1.75	1	0	592231	High
Q9Y639	Neuroplastin OS=Homo sapiens OX=9606 GN=NPTN PE=1 SV=2	5	2	2	2	1	398	44.4	7.99	1.75	2	0	4.28546e+06	High
P46777	60S ribosomal protein L5 OS=Homo sapiens OX=9606 GN=RPL5 PE=1 SV=3	13	4	4	4	1	297	34.3	9.72	1.75	4	0	3.21545e+06	High
P22307	Non-specific lipid-transfer protein OS=Homo sapiens OX=9606 GN=SCP2 PE=1 SV=2	1	1	1	1	1	547	59	6.89	1.74	1	0		High
P01111	GTPase NRas OS=Homo sapiens OX=9606 GN=NRAS PE=1 SV=1	6	1	1	1	1	189	21.2	5.17	1.74	1	0	2.22688e+06	High
P49321	Nuclear autoantigenic sperm protein OS=Homo sapiens OX=9606 GN=NASP PE=1 SV=2	2	1	1	1	1	788	85.2	4.3	1.74	1	0		High
P46977	Dolichyl-diphosphooligosaccharide--protein glycosyltransferase subunit STT3A OS=Homo sapiens OX=9606 GN=STT3A PE=1 SV=2	4	3	3	3	1	705	80.5	8.07	1.74	3	0	1.53773e+06	High
Q12874	Splicing factor 3A subunit 3 OS=Homo sapiens OX=9606 GN=SF3A3 PE=1 SV=1	2	1	1	1	1	501	58.8	5.38	1.74	1	0	978416	High
P62263	40S ribosomal protein S14 OS=Homo sapiens OX=9606 GN=RPS14 PE=1 SV=3	7	1	1	1	1	151	16.3	10.05	1.74	1	0	3.26629e+06	High
O60437	Periplakin OS=Homo sapiens OX=9606 GN=PPL PE=1 SV=4	1	1	1	1	1	1756	204.6	5.6	1.74	1	0		High
Q15437	Protein transport protein Sec23B OS=Homo sapiens OX=9606 GN=SEC23B PE=1 SV=2	1	1	1	1	1	767	86.4	6.89	1.74	1	0	420510	High
P51689	Arylsulfatase D OS=Homo sapiens OX=9606 GN=ARSD PE=1 SV=2	1	1	1	1	1	593	64.8	7.23	1.73	1	0	502258	High
Q92616	eIF-2-alpha kinase activator GCN1 OS=Homo sapiens OX=9606 GN=GCN1 PE=1 SV=6	0	1	1	1	1	2671	292.6	7.47	1.73	1	0	335263	High
O60716	Catenin delta-1 OS=Homo sapiens OX=9606 GN=CTNND1 PE=1 SV=1	1	1	1	1	1	968	108.1	6.23	1.73	1	0	514725	High
Q9UH65	Switch-associated protein 70 OS=Homo sapiens OX=9606 GN=SWAP70 PE=1 SV=1	3	2	2	2	1	585	69	5.87	1.72	2	0	1.1544e+06	High
Q99996	A-kinase anchor protein 9 OS=Homo sapiens OX=9606 GN=AKAP9 PE=1 SV=4	0	1	1	1	1	3907	452.7	4.98	1.72	1	0	867718	High
Q92769	Histone deacetylase 2 OS=Homo sapiens OX=9606 GN=HDAC2 PE=1 SV=2	9	4	5	3	1	488	55.3	5.91	1.72	4	0	3.90201e+06	High
P46976	Glycogenin-1 OS=Homo sapiens OX=9606 GN=GYG1 PE=1 SV=4	3	1	1	1	1	350	39.4	5.53	1.72	1	0	655739	High
Q96CW1	AP-2 complex subunit mu OS=Homo sapiens OX=9606 GN=AP2M1 PE=1 SV=2	3	2	3	2	1	435	49.6	9.54	1.72	2	0	2.19673e+06	High
P62847	40S ribosomal protein S24 OS=Homo sapiens OX=9606 GN=RPS24 PE=1 SV=1	9	1	1	1	1	133	15.4	10.78	1.71	1	0		High
P32969	60S ribosomal protein L9 OS=Homo sapiens OX=9606 GN=RPL9 PE=1 SV=1	5	1	1	1	1	192	21.9	9.95	1.71	1	0	738164	High
Q9UNN5	FAS-associated factor 1 OS=Homo sapiens OX=9606 GN=FAF1 PE=1 SV=2	2	1	1	1	1	650	73.9	4.88	1.71	1	0	185430	High
Q9BZE4	Nucleolar GTP-binding protein 1 OS=Homo sapiens OX=9606 GN=GTPBP4 PE=1 SV=3	3	2	2	2	1	634	73.9	9.5	1.7	2	0	8.02959e+06	High
O15143	Actin-related protein 2/3 complex subunit 1B OS=Homo sapiens OX=9606 GN=ARPC1B PE=1 SV=3	7	2	2	2	1	372	40.9	8.35	1.7	2	0	341127	High
Q14444	Caprin-1 OS=Homo sapiens OX=9606 GN=CAPRIN1 PE=1 SV=2	2	1	1	1	1	709	78.3	5.25	1.7	1	0	544064	High
P37802	Transgelin-2 OS=Homo sapiens OX=9606 GN=TAGLN2 PE=1 SV=3	6	1	1	1	1	199	22.4	8.25	1.69	1	0	1457163	High
P29692	Elongation factor 1-delta OS=Homo sapiens OX=9606 GN=EEF1D PE=1 SV=5	8	2	3	2	1	281	31.1	5.01	1.69	2	0	2.27507e+06	High
O75369	Filamin-B OS=Homo sapiens OX=9606 GN=FLNB PE=1 SV=2	1	2	2	1	1	2602	278	5.73	1.69	2	0	1.12185e+06	High
P46779	60S ribosomal protein L28 OS=Homo sapiens OX=9606 GN=RPL28 PE=1 SV=3	5	1	1	1	1	137	15.7	12.02	1.69	1	0	853545	High
Q13123	Protein Red OS=Homo sapiens OX=9606 GN=IK PE=1 SV=3	2	1	1	1	1	557	65.6	6.64	1.69	1	0	980312	High
O60763	General vesicular transport factor p115 OS=Homo sapiens OX=9606 GN=USO1 PE=1 SV=2	1	1	1	1	1	962	107.8	4.91	1.69	1	0	472208	High
Q9Y696	Chloride intracellular channel protein 4 OS=Homo sapiens OX=9606 GN=CLIC4 PE=1 SV=4	5	1	1	1	1	253	28.8	5.59	1.69	1	0		High
Q14152	Eukaryotic translation initiation factor 3 subunit A OS=Homo sapiens OX=9606 GN=EIF3A PE=1 SV=1	1	1	1	1	1	1382	166.5	6.79	1.67	1	0		High
Q14203	Dynactin subunit 1 OS=Homo sapiens OX=9606 GN=DCTN1 PE=1 SV=3	1	1	1	1	1	1278	141.6	5.81	1.67	1	0	161288	High
O60264	SWI/SNF-related matrix-associated actin-dependent regulator of chromatin subfamily A member 5 OS=Homo sapiens OX=9606 GN=SMARCA5 PE=1 SV=1	1	1	1	1	1	1052	121.8	8.09	1.66	1	0	925166	High
P12830	Cadherin-1 OS=Homo sapiens OX=9606 GN=CDH1 PE=1 SV=3	1	1	1	1	1	882	97.4	4.73	1.65	1	0	753407	High
Q08945	FACT complex subunit SSRP1 OS=Homo sapiens OX=9606 GN=SSRP1 PE=1 SV=1	4	3	3	3	1	709	81	6.87	1.65	3	0	4.31934e+06	High
Q13813	Spectrin alpha chain, non-erythrocytic 1 OS=Homo sapiens OX=9606 GN=SPTAN1 PE=1 SV=3	0	1	1	1	1	2472	284.4	5.35	1.64	1	0		High
Q658P3	Metalloreductase STEAP3 OS=Homo sapiens OX=9606 GN=STEAP3 PE=1 SV=2	2	1	1	1	1	488	54.6	8.6	1.64	1	0		High
P00491	Purine nucleoside phosphorylase OS=Homo sapiens OX=9606 GN=PNP PE=1 SV=2	3	1	1	1	1	289	32.1	6.95	1.64	1	0	501537	High
Q13867	Bleomycin hydrolase OS=Homo sapiens OX=9606 GN=BLMH PE=1 SV=1	3	1	1	1	1	455	52.5	6.27	1.64	1	0		High
P43686	26S proteasome regulatory subunit 6B OS=Homo sapiens OX=9606 GN=PSMC4 PE=1 SV=2	2	1	1	1	1	418	47.3	5.21	1.64	1	0	804138	High
Q9Y281	Cofilin-2 OS=Homo sapiens OX=9606 GN=CFL2 PE=1 SV=1	11	2	2	1	1	166	18.7	7.88	1.63	2	1	6.24411e+06	High
P35240	Merlin OS=Homo sapiens OX=9606 GN=NF2 PE=1 SV=1	2	1	1	1	1	595	69.6	6.47	1.63	1	0	236057	High
P02452	Collagen alpha-1(I) chain OS=Homo sapiens OX=9606 GN=COL1A1 PE=1 SV=5	1	1	2	1	1	1464	138.9	5.8	1.62	1	0	286670	High
P40222	Alpha-taxilin OS=Homo sapiens OX=9606 GN=TXLNA PE=1 SV=3	2	1	1	1	1	546	61.9	6.52	1.62	1	0		High
P20042	Eukaryotic translation initiation factor 2 subunit 2 OS=Homo sapiens OX=9606 GN=EIF2S2 PE=1 SV=2	2	1	1	1	1	333	38.4	5.8	1.62	1	0	444985	High
Q5VTL8	Pre-mRNA-splicing factor 38B OS=Homo sapiens OX=9606 GN=PRPF38B PE=1 SV=1	1	1	1	1	1	546	64.4	10.54	1.62	1	0	12580336	High
Q15063	Periostin OS=Homo sapiens OX=9606 GN=POSTN PE=1 SV=2	1	1	1	1	1	836	93.3	7.53	1.62	1	0	1.27542e+06	High
P62750	60S ribosomal protein L23a OS=Homo sapiens OX=9606 GN=RPL23A PE=1 SV=1	8	1	1	1	1	156	17.7	10.45	1.61	1	0	765245	High
Q9H4M9	EH domain-containing protein 1 OS=Homo sapiens OX=9606 GN=EHD1 PE=1 SV=2	3	2	2	1	1	534	60.6	6.83	1.6	2	0	1169390	High
P24298	Alanine aminotransferase 1 OS=Homo sapiens OX=9606 GN=GPT PE=1 SV=3	2	1	1	1	1	496	54.6	7.18	1.6	1	0		High
P00751	Complement factor B OS=Homo sapiens OX=9606 GN=CFB PE=1 SV=2	2	1	1	1	1	764	85.5	7.06	0	1	0		High
P11387	DNA topoisomerase 1 OS=Homo sapiens OX=9606 GN=TOP1 PE=1 SV=2	2	2	2	2	1	765	90.7	9.31	0	2	0	729804	High
Q08170	Serine/arginine-rich splicing factor 4 OS=Homo sapiens OX=9606 GN=SRSF4 PE=1 SV=2	2	1	1	1	1	494	56.6	11.52	0	1	0	1.68979e+06	High
P54727	UV excision repair protein RAD23 homolog B OS=Homo sapiens OX=9606 GN=RAD23B PE=1 SV=1	4	2	2	2	1	409	43.1	4.84	0	2	0	1.97701e+06	High
Q9HCD5	Nuclear receptor coactivator 5 OS=Homo sapiens OX=9606 GN=NCOA5 PE=1 SV=2	2	1	1	1	1	579	65.5	9.6	0	1	0	139831	High
Q9C0D3	Protein zyg-11 homolog B OS=Homo sapiens OX=9606 GN=ZYG11B PE=1 SV=2	2	1	1	1	1	744	83.9	6.86	0	1	0	389235	High
P50579	Methionine aminopeptidase 2 OS=Homo sapiens OX=9606 GN=METAP2 PE=1 SV=1	2	1	1	1	1	478	52.9	5.82	0	1	0	557112	High
P08708	40S ribosomal protein S17 OS=Homo sapiens OX=9606 GN=RPS17 PE=1 SV=2	15	2	2	2	1	135	15.5	9.85	0	2	0	544026	High
Q9Y5B9	FACT complex subunit SPT16 OS=Homo sapiens OX=9606 GN=SUPT16H PE=1 SV=1	2	1	1	1	1	1047	119.8	5.66	0	1	0	469666	High
Q15233	Non-POU domain-containing octamer-binding protein OS=Homo sapiens OX=9606 GN=NONO PE=1 SV=4	3	1	1	1	1	471	54.2	8.95	0	1	0		High
Q14624	Inter-alpha-trypsin inhibitor heavy chain H4 OS=Homo sapiens OX=9606 GN=ITIH4 PE=1 SV=4	2	2	2	2	1	930	103.3	6.98	0	2	0	1.33146e+06	High
P14314	Glucosidase 2 subunit beta OS=Homo sapiens OX=9606 GN=PRKCSH PE=1 SV=2	2	1	1	1	1	528	59.4	4.41	0	1	0	23617508	High
Q8TDJ6	DmX-like protein 2 OS=Homo sapiens OX=9606 GN=DMXL2 PE=1 SV=2	0	1	1	1	1	3036	339.4	6.38	0	1	0	354034	High
Q13177	Serine/threonine-protein kinase PAK 2 OS=Homo sapiens OX=9606 GN=PAK2 PE=1 SV=3	4	2	2	2	1	524	58	5.96	0	2	0	753070	High
P46063	ATP-dependent DNA helicase Q1 OS=Homo sapiens OX=9606 GN=RECQL PE=1 SV=3	1	1	1	1	1	649	73.4	7.88	0	1	0	684782	High
P14649	Myosin light chain 6B OS=Homo sapiens OX=9606 GN=MYL6B PE=1 SV=1	6	1	1	1	1	208	22.8	5.73	0	1	0	601743	High
P06753	Tropomyosin alpha-3 chain OS=Homo sapiens OX=9606 GN=TPM3 PE=1 SV=2	5	1	1	1	1	285	32.9	4.72	0	1	0	817947	High
Q9C0E8	Endoplasmic reticulum junction formation protein lunapark OS=Homo sapiens OX=9606 GN=LNPK PE=1 SV=2	2	1	1	1	1	428	47.7	5.11	0	1	0	1787512	High
O75153	Clustered mitochondria protein homolog OS=Homo sapiens OX=9606 GN=CLUH PE=1 SV=2	1	1	1	1	1	1309	146.6	6.13	0	1	0	206961	High
Q9BXP5	Serrate RNA effector molecule homolog OS=Homo sapiens OX=9606 GN=SRRT PE=1 SV=1	3	2	2	2	1	876	100.6	5.96	0	2	0	749145	High
P05556	Integrin beta-1 OS=Homo sapiens OX=9606 GN=ITGB1 PE=1 SV=2	1	1	1	1	1	798	88.4	5.39	0	1	0	362362	High
P30049	ATP synthase subunit delta, mitochondrial OS=Homo sapiens OX=9606 GN=ATP5F1D PE=1 SV=2	5	1	1	1	1	168	17.5	5.49	0	1	0	1.51267e+06	High
P62258	14-3-3 protein epsilon OS=Homo sapiens OX=9606 GN=YWHAE PE=1 SV=1	4	1	1	1	1	255	29.2	4.74	0	1	0		High
A0FGR8	Extended synaptotagmin-2 OS=Homo sapiens OX=9606 GN=ESYT2 PE=1 SV=1	1	1	1	1	1	921	102.3	9.26	0	1	0		High
Q5K4L6	Solute carrier family 27 member 3 OS=Homo sapiens OX=9606 GN=SLC27A3 PE=2 SV=4	3	2	2	2	1	683	73.5	7.09	0	2	0	1.55439e+06	High
Q06323	Proteasome activator complex subunit 1 OS=Homo sapiens OX=9606 GN=PSME1 PE=1 SV=1	8	2	2	2	1	249	28.7	6.02	0	2	0	956764	High
Q7L014	Probable ATP-dependent RNA helicase DDX46 OS=Homo sapiens OX=9606 GN=DDX46 PE=1 SV=2	1	1	1	1	1	1031	117.3	9.29	0	1	0	337417	High
P00488	Coagulation factor XIII A chain OS=Homo sapiens OX=9606 GN=F13A1 PE=1 SV=4	1	1	1	1	1	732	83.2	6.09	0	1	0	976926	High
Q96JB3	Hypermethylated in cancer 2 protein OS=Homo sapiens OX=9606 GN=HIC2 PE=1 SV=2	2	1	1	1	1	615	66.1	6.38	0	1	0		High
Q00577	Transcriptional activator protein Pur-alpha OS=Homo sapiens OX=9606 GN=PURA PE=1 SV=2	3	1	1	1	1	322	34.9	6.44	0	1	0		High
Q9NP78	ATP-binding cassette sub-family B member 9 OS=Homo sapiens OX=9606 GN=ABCB9 PE=1 SV=1	1	1	1	1	1	766	84.4	7.93	0	1	0	1.21246e+06	High
Q9UHY1	Nuclear receptor-binding protein OS=Homo sapiens OX=9606 GN=NRBP1 PE=1 SV=1	2	1	1	1	1	535	59.8	5.08	0	1	0		High
Q9Y446	Plakophilin-3 OS=Homo sapiens OX=9606 GN=PKP3 PE=1 SV=1	3	2	2	2	1	797	87	9.32	0	2	0	894836	High
P42566	Epidermal growth factor receptor substrate 15 OS=Homo sapiens OX=9606 GN=EPS15 PE=1 SV=2	1	1	1	1	1	896	98.6	4.64	0	1	0		High
Q5VWQ8	Disabled homolog 2-interacting protein OS=Homo sapiens OX=9606 GN=DAB2IP PE=1 SV=2	1	1	1	1	1	1189	131.5	8.72	0	1	0	4984629	High
P48788	Troponin I, fast skeletal muscle OS=Homo sapiens OX=9606 GN=TNNI2 PE=1 SV=2	10	1	1	1	1	182	21.3	8.73	0	1	0	492803	High
P62269	40S ribosomal protein S18 OS=Homo sapiens OX=9606 GN=RPS18 PE=1 SV=3	6	1	1	1	1	152	17.7	10.99	0	1	0	10820462	High
Q7Z5R6	Amyloid beta A4 precursor protein-binding family B member 1-interacting protein OS=Homo sapiens OX=9606 GN=APBB1IP PE=1 SV=1	1	1	1	1	1	666	73.1	5.59	0	1	0	198117	High
P30041	Peroxiredoxin-6 OS=Homo sapiens OX=9606 GN=PRDX6 PE=1 SV=3	5	1	1	1	1	224	25	6.38	0	1	0	1.06637e+06	High
O43426	Synaptojanin-1 OS=Homo sapiens OX=9606 GN=SYNJ1 PE=1 SV=2	1	1	1	1	1	1573	173	7.42	0	1	0		High
P23141	Liver carboxylesterase 1 OS=Homo sapiens OX=9606 GN=CES1 PE=1 SV=2	3	1	1	1	1	567	62.5	6.6	0	1	0	171937	High
Q8NHH9	Atlastin-2 OS=Homo sapiens OX=9606 GN=ATL2 PE=1 SV=2	3	1	1	1	1	583	66.2	5.48	0	1	0		High
Q96I24	Far upstream element-binding protein 3 OS=Homo sapiens OX=9606 GN=FUBP3 PE=1 SV=2	4	2	2	1	1	572	61.6	8.38	0	2	0	285787	High
Q9BSJ8	Extended synaptotagmin-1 OS=Homo sapiens OX=9606 GN=ESYT1 PE=1 SV=1	3	2	2	2	1	1104	122.8	5.83	0	2	0	1.21137e+06	High
Q8WTS1	1-acylglycerol-3-phosphate O-acyltransferase ABHD5 OS=Homo sapiens OX=9606 GN=ABHD5 PE=1 SV=1	5	1	1	1	1	349	39.1	6.61	0	1	0		High
Q3ZCQ2	Annexin-2 receptor OS=Homo sapiens OX=9606 GN=ANXA2R PE=1 SV=2	8	1	1	1	1	193	21.7	4.97	0	1	0		High
Q8WX92	Negative elongation factor B OS=Homo sapiens OX=9606 GN=NELFB PE=1 SV=1	2	1	1	1	1	580	65.7	6.13	0	1	0		High
O95573	Long-chain-fatty-acid--CoA ligase 3 OS=Homo sapiens OX=9606 GN=ACSL3 PE=1 SV=3	1	1	1	1	1	720	80.4	8.38	0	1	0		High
Q4G0J3	La-related protein 7 OS=Homo sapiens OX=9606 GN=LARP7 PE=1 SV=1	2	1	1	1	1	582	66.9	9.55	0	1	0	700842	High
O14964	Hepatocyte growth factor-regulated tyrosine kinase substrate OS=Homo sapiens OX=9606 GN=HGS PE=1 SV=1	1	1	1	1	1	777	86.1	6.16	0	1	0	365143	High
Q9UMS4	Pre-mRNA-processing factor 19 OS=Homo sapiens OX=9606 GN=PRPF19 PE=1 SV=1	2	1	1	1	1	504	55.1	6.61	0	1	0	828286	High
O76094	Signal recognition particle subunit SRP72 OS=Homo sapiens OX=9606 GN=SRP72 PE=1 SV=3	3	1	1	1	1	671	74.6	9.26	0	1	0		High
P21980	Protein-glutamine gamma-glutamyltransferase 2 OS=Homo sapiens OX=9606 GN=TGM2 PE=1 SV=2	1	1	2	1	1	687	77.3	5.22	0	1	0	1.74593e+06	High
Q8TCG1	Protein CIP2A OS=Homo sapiens OX=9606 GN=CIP2A PE=1 SV=2	1	1	1	1	1	905	102.1	6.23	0	1	0	1.4528e+06	High
Q96G46	tRNA-dihydrouridine(47) synthase [NAD(P)(+)]-like OS=Homo sapiens OX=9606 GN=DUS3L PE=1 SV=2	1	1	1	1	1	650	72.5	8.05	0	1	0	208571	High
P62280	40S ribosomal protein S11 OS=Homo sapiens OX=9606 GN=RPS11 PE=1 SV=3	5	1	1	1	1	158	18.4	10.3	0	1	0	282718	High
O60508	Pre-mRNA-processing factor 17 OS=Homo sapiens OX=9606 GN=CDC40 PE=1 SV=1	2	1	1	1	1	579	65.5	7.06	0	1	0	596809	High
P23109	AMP deaminase 1 OS=Homo sapiens OX=9606 GN=AMPD1 PE=1 SV=2	1	1	1	1	1	780	90.2	6.99	0	1	0	1.1724e+06	High
P31415	Calsequestrin-1 OS=Homo sapiens OX=9606 GN=CASQ1 PE=1 SV=3	3	1	1	1	1	396	45.1	4.16	0	1	0	939368	High
Q14134	Tripartite motif-containing protein 29 OS=Homo sapiens OX=9606 GN=TRIM29 PE=1 SV=2	3	2	2	2	1	588	65.8	7.15	0	2	0	645181	High
Q8TCJ2	Dolichyl-diphosphooligosaccharide--protein glycosyltransferase subunit STT3B OS=Homo sapiens OX=9606 GN=STT3B PE=1 SV=1	2	2	2	2	1	826	93.6	8.91	0	2	0	198054	High
P45974	Ubiquitin carboxyl-terminal hydrolase 5 OS=Homo sapiens OX=9606 GN=USP5 PE=1 SV=2	2	1	1	1	1	858	95.7	5.03	0	1	0	230352	High
Q00872	Myosin-binding protein C, slow-type OS=Homo sapiens OX=9606 GN=MYBPC1 PE=1 SV=2	1	1	1	1	1	1141	128.2	6.04	0	1	0	1.75739e+06	High
Q8IXJ9	Putative Polycomb group protein ASXL1 OS=Homo sapiens OX=9606 GN=ASXL1 PE=1 SV=4	1	1	1	1	1	1541	165.3	6.21	0	1	0	962925	High
P19823	Inter-alpha-trypsin inhibitor heavy chain H2 OS=Homo sapiens OX=9606 GN=ITIH2 PE=1 SV=2	3	2	2	2	1	946	106.4	6.86	0	2	0	1.51964e+06	High
P26373	60S ribosomal protein L13 OS=Homo sapiens OX=9606 GN=RPL13 PE=1 SV=4	4	1	1	1	1	211	24.2	11.65	0	1	0		High
Q12906	Interleukin enhancer-binding factor 3 OS=Homo sapiens OX=9606 GN=ILF3 PE=1 SV=3	1	1	1	1	1	894	95.3	8.76	0	1	0	473231	High
Q86UX7	Fermitin family homolog 3 OS=Homo sapiens OX=9606 GN=FERMT3 PE=1 SV=1	1	1	1	1	1	667	75.9	6.98	0	1	0		High
Q8WYA6	Beta-catenin-like protein 1 OS=Homo sapiens OX=9606 GN=CTNNBL1 PE=1 SV=1	1	1	1	1	1	563	65.1	5.05	0	1	0	396673	High
O00159	Unconventional myosin-Ic OS=Homo sapiens OX=9606 GN=MYO1C PE=1 SV=4	1	1	1	1	1	1063	121.6	9.41	0	1	0		High
Q6PCB7	Long-chain fatty acid transport protein 1 OS=Homo sapiens OX=9606 GN=SLC27A1 PE=1 SV=1	8	3	3	3	1	646	71.1	8.53	0	3	0	2.24332e+06	High
Q53GS9	U4/U6.U5 tri-snRNP-associated protein 2 OS=Homo sapiens OX=9606 GN=USP39 PE=1 SV=2	3	1	1	1	1	565	65.3	8.91	0	1	0	377644	High
P30085	UMP-CMP kinase OS=Homo sapiens OX=9606 GN=CMPK1 PE=1 SV=3	6	1	1	1	1	196	22.2	5.57	0	1	0		High
Q16881	Thioredoxin reductase 1, cytoplasmic OS=Homo sapiens OX=9606 GN=TXNRD1 PE=1 SV=3	2	1	1	1	1	649	70.9	7.39	0	1	0	1001502	High
Q9UIV8	Serpin B13 OS=Homo sapiens OX=9606 GN=SERPINB13 PE=1 SV=2	2	2	2	2	1	391	44.2	5.71	0	2	0	419835	High
Q9Y5M8	Signal recognition particle receptor subunit beta OS=Homo sapiens OX=9606 GN=SRPRB PE=1 SV=3	7	1	1	1	1	271	29.7	9.04	0	1	0		High
O00468	Agrin OS=Homo sapiens OX=9606 GN=AGRN PE=1 SV=6	0	1	1	1	1	2068	217.2	6.39	0	1	0	2.17095e+06	High
P26640	Valine--tRNA ligase OS=Homo sapiens OX=9606 GN=VARS PE=1 SV=4	1	1	1	1	1	1264	140.4	7.59	0	1	0	350353	High
Q9Y617	Phosphoserine aminotransferase OS=Homo sapiens OX=9606 GN=PSAT1 PE=1 SV=2	3	1	1	1	1	370	40.4	7.66	0	1	0		High
P08559	Pyruvate dehydrogenase E1 component subunit alpha, somatic form, mitochondrial OS=Homo sapiens OX=9606 GN=PDHA1 PE=1 SV=3	2	1	1	1	1	390	43.3	8.06	0	1	0	504212	High
Q9ULJ7	Ankyrin repeat domain-containing protein 50 OS=Homo sapiens OX=9606 GN=ANKRD50 PE=1 SV=4	1	1	1	1	1	1429	155.8	6.6	0	1	0	503986	High
P51888	Prolargin OS=Homo sapiens OX=9606 GN=PRELP PE=1 SV=1	7	2	2	2	1	382	43.8	9.38	0	2	0	1.02972e+06	High
O75914	Serine/threonine-protein kinase PAK 3 OS=Homo sapiens OX=9606 GN=PAK3 PE=1 SV=2	2	1	1	1	1	559	62.3	5.45	0	1	0		High
Q15582	Transforming growth factor-beta-induced protein ig-h3 OS=Homo sapiens OX=9606 GN=TGFBI PE=1 SV=1	4	2	3	2	1	683	74.6	7.71	0	2	0	2.27995e+06	High
P42766	60S ribosomal protein L35 OS=Homo sapiens OX=9606 GN=RPL35 PE=1 SV=2	8	1	1	1	1	123	14.5	11.05	0	1	0		High
Q02252	Methylmalonate-semialdehyde dehydrogenase [acylating], mitochondrial OS=Homo sapiens OX=9606 GN=ALDH6A1 PE=1 SV=2	2	1	1	1	1	535	57.8	8.5	0	1	0	1.232e+06	High
O43301	Heat shock 70 kDa protein 12A OS=Homo sapiens OX=9606 GN=HSPA12A PE=1 SV=2	2	1	1	1	1	675	74.9	6.77	0	1	0		High
Q9Y2K3	Myosin-15 OS=Homo sapiens OX=9606 GN=MYH15 PE=1 SV=5	0	1	1	1	1	1946	224.5	5.85	0	1	0	382099	High
P33991	DNA replication licensing factor MCM4 OS=Homo sapiens OX=9606 GN=MCM4 PE=1 SV=5	1	1	1	1	1	863	96.5	6.74	0	1	0		High
O43837	Isocitrate dehydrogenase [NAD] subunit beta, mitochondrial OS=Homo sapiens OX=9606 GN=IDH3B PE=1 SV=2	2	1	1	1	1	385	42.2	8.46	0	1	0	970896	High
Q99442	Translocation protein SEC62 OS=Homo sapiens OX=9606 GN=SEC62 PE=1 SV=1	3	1	1	1	1	399	45.8	7.12	0	1	0		High
O43151	Methylcytosine dioxygenase TET3 OS=Homo sapiens OX=9606 GN=TET3 PE=1 SV=3	0	1	1	1	1	1660	179.2	7.34	0	1	0	129407	High
P15880	40S ribosomal protein S2 OS=Homo sapiens OX=9606 GN=RPS2 PE=1 SV=2	4	1	1	1	1	293	31.3	10.24	0	1	0	505016	High
Q9P2E9	Ribosome-binding protein 1 OS=Homo sapiens OX=9606 GN=RRBP1 PE=1 SV=5	2	2	2	2	1	1410	152.4	8.6	0	2	0	1.12297e+06	High
Q15819	Ubiquitin-conjugating enzyme E2 variant 2 OS=Homo sapiens OX=9606 GN=UBE2V2 PE=1 SV=4	6	1	1	1	1	145	16.4	8.09	0	1	0	802597	High
P55084	Trifunctional enzyme subunit beta, mitochondrial OS=Homo sapiens OX=9606 GN=HADHB PE=1 SV=3	2	1	1	1	1	474	51.3	9.41	0	1	0		High
P46781	40S ribosomal protein S9 OS=Homo sapiens OX=9606 GN=RPS9 PE=1 SV=3	10	2	2	2	1	194	22.6	10.65	0	2	0	745408	High
Q9Y3F4	Serine-threonine kinase receptor-associated protein OS=Homo sapiens OX=9606 GN=STRAP PE=1 SV=1	3	1	1	1	1	350	38.4	5.12	0	1	0	615485	High
P07451	Carbonic anhydrase 3 OS=Homo sapiens OX=9606 GN=CA3 PE=1 SV=3	10	2	3	2	1	260	29.5	7.34	0	2	0	4.13334e+06	High
Q9NUT2	ATP-binding cassette sub-family B member 8, mitochondrial OS=Homo sapiens OX=9606 GN=ABCB8 PE=1 SV=3	2	1	1	1	1	735	79.9	8.98	0	1	0	670208	High
Q06033	Inter-alpha-trypsin inhibitor heavy chain H3 OS=Homo sapiens OX=9606 GN=ITIH3 PE=1 SV=2	2	2	2	1	1	890	99.8	5.74	0	2	0	1.42581e+06	High
Q92546	RAB6A-GEF complex partner protein 2 OS=Homo sapiens OX=9606 GN=RGP1 PE=1 SV=1	2	1	1	1	1	391	42.4	5.96	0	1	0	745988	High
P0C0L4	Complement C4-A OS=Homo sapiens OX=9606 GN=C4A PE=1 SV=2	1	1	1	1	1	1744	192.7	7.08	0	1	0	1.68787e+06	High
Q03001	Dystonin OS=Homo sapiens OX=9606 GN=DST PE=1 SV=4	0	1	1	1	1	7570	860.1	5.25	0	1	0		High
Q86SF2	N-acetylgalactosaminyltransferase 7 OS=Homo sapiens OX=9606 GN=GALNT7 PE=1 SV=1	1	1	1	1	1	657	75.3	7.11	0	1	0	750391	High
P12532	Creatine kinase U-type, mitochondrial OS=Homo sapiens OX=9606 GN=CKMT1A PE=1 SV=1	4	2	2	2	1	417	47	8.34	0	2	0	1.05313e+06	High
O94876	Transmembrane and coiled-coil domains protein 1 OS=Homo sapiens OX=9606 GN=TMCC1 PE=1 SV=3	1	1	1	1	1	653	72	6.55	0	1	0	20992610	High
Q8IUZ0	Leucine-rich repeat-containing protein 49 OS=Homo sapiens OX=9606 GN=LRRC49 PE=2 SV=2	1	1	1	1	1	686	78.8	7.87	0	1	0		High
Q96PZ0	Pseudouridylate synthase 7 homolog OS=Homo sapiens OX=9606 GN=PUS7 PE=1 SV=2	2	1	1	1	1	661	75	6.37	0	1	0		High
Q9HBF4	Zinc finger FYVE domain-containing protein 1 OS=Homo sapiens OX=9606 GN=ZFYVE1 PE=1 SV=1	2	1	1	1	1	777	87.1	7.42	0	1	0	1.35135e+06	High
P18124	60S ribosomal protein L7 OS=Homo sapiens OX=9606 GN=RPL7 PE=1 SV=1	6	2	2	2	1	248	29.2	10.65	0	2	0	632624	High
P15144	Aminopeptidase N OS=Homo sapiens OX=9606 GN=ANPEP PE=1 SV=4	1	1	1	1	1	967	109.5	5.48	0	1	0	186721	High
Q16543	Hsp90 co-chaperone Cdc37 OS=Homo sapiens OX=9606 GN=CDC37 PE=1 SV=1	3	1	1	1	1	378	44.4	5.25	0	1	0		High
Q8N0X7	Spartin OS=Homo sapiens OX=9606 GN=SPART PE=1 SV=1	1	1	1	1	1	666	72.8	5.91	0	1	0	460284	High
O75843	AP-1 complex subunit gamma-like 2 OS=Homo sapiens OX=9606 GN=AP1G2 PE=1 SV=1	2	2	2	1	1	785	87.1	6.55	0	2	0		High
Q96RS6	NudC domain-containing protein 1 OS=Homo sapiens OX=9606 GN=NUDCD1 PE=1 SV=2	1	1	1	1	1	583	66.7	5.11	0	1	0	127183	High
P25398	40S ribosomal protein S12 OS=Homo sapiens OX=9606 GN=RPS12 PE=1 SV=3	8	1	1	1	1	132	14.5	7.21	0	1	0		High
Q13616	Cullin-1 OS=Homo sapiens OX=9606 GN=CUL1 PE=1 SV=2	1	1	1	1	1	776	89.6	8	0	1	0	1.02245e+06	High
Q96RQ3	Methylcrotonoyl-CoA carboxylase subunit alpha, mitochondrial OS=Homo sapiens OX=9606 GN=MCCC1 PE=1 SV=3	1	1	1	1	1	725	80.4	7.78	0	1	0	322352	High
Q92558	Wiskott-Aldrich syndrome protein family member 1 OS=Homo sapiens OX=9606 GN=WASF1 PE=1 SV=1	1	1	1	1	1	559	61.6	6.46	0	1	0	698235	High
Q96CX2	BTB/POZ domain-containing protein KCTD12 OS=Homo sapiens OX=9606 GN=KCTD12 PE=1 SV=1	2	1	1	1	1	325	35.7	5.64	0	1	0	231594	High
P51659	Peroxisomal multifunctional enzyme type 2 OS=Homo sapiens OX=9606 GN=HSD17B4 PE=1 SV=3	1	1	1	1	1	736	79.6	8.84	0	1	0	582535	High
P49721	Proteasome subunit beta type-2 OS=Homo sapiens OX=9606 GN=PSMB2 PE=1 SV=1	5	1	1	1	1	201	22.8	7.02	0	1	0	326365	High
P55290	Cadherin-13 OS=Homo sapiens OX=9606 GN=CDH13 PE=1 SV=1	2	1	1	1	1	713	78.2	4.98	0	1	0		High
Q14566	DNA replication licensing factor MCM6 OS=Homo sapiens OX=9606 GN=MCM6 PE=1 SV=1	1	1	1	1	1	821	92.8	5.41	0	1	0		High
P00492	Hypoxanthine-guanine phosphoribosyltransferase OS=Homo sapiens OX=9606 GN=HPRT1 PE=1 SV=2	5	1	1	1	1	218	24.6	6.68	0	1	0		High
P19623	Spermidine synthase OS=Homo sapiens OX=9606 GN=SRM PE=1 SV=1	3	1	1	1	1	302	33.8	5.49	0	1	0	704550	High
Q96SU4	Oxysterol-binding protein-related protein 9 OS=Homo sapiens OX=9606 GN=OSBPL9 PE=1 SV=2	1	1	1	1	1	736	83.1	6.18	0	1	0	439504	High
P22695	Cytochrome b-c1 complex subunit 2, mitochondrial OS=Homo sapiens OX=9606 GN=UQCRC2 PE=1 SV=3	2	1	1	1	1	453	48.4	8.63	0	1	0	458775	High
Q9H9A6	Leucine-rich repeat-containing protein 40 OS=Homo sapiens OX=9606 GN=LRRC40 PE=1 SV=1	4	1	1	1	1	602	68.2	6.43	0	1	0	709962	High
P33908	Mannosyl-oligosaccharide 1,2-alpha-mannosidase IA OS=Homo sapiens OX=9606 GN=MAN1A1 PE=1 SV=3	1	1	1	1	1	653	72.9	6.47	0	1	0	1.02908e+06	High
Q9BR76	Coronin-1B OS=Homo sapiens OX=9606 GN=CORO1B PE=1 SV=1	3	2	2	2	1	489	54.2	5.88	0	2	0	1.98528e+06	High
P07737	Profilin-1 OS=Homo sapiens OX=9606 GN=PFN1 PE=1 SV=2	6	1	1	1	1	140	15	8.27	0	1	0	1.23614e+06	High
Q9UL25	Ras-related protein Rab-21 OS=Homo sapiens OX=9606 GN=RAB21 PE=1 SV=3	4	1	1	1	1	225	24.3	7.94	0	1	0		High
Q13155	Aminoacyl tRNA synthase complex-interacting multifunctional protein 2 OS=Homo sapiens OX=9606 GN=AIMP2 PE=1 SV=2	3	1	1	1	1	320	35.3	8.22	0	1	0		High
O95208	Epsin-2 OS=Homo sapiens OX=9606 GN=EPN2 PE=1 SV=3	2	1	1	1	1	641	68.4	7.52	0	1	0		High
Q96I99	Succinate--CoA ligase [GDP-forming] subunit beta, mitochondrial OS=Homo sapiens OX=9606 GN=SUCLG2 PE=1 SV=2	2	1	1	1	1	432	46.5	6.39	0	1	0	582783	High
P13693	Translationally-controlled tumor protein OS=Homo sapiens OX=9606 GN=TPT1 PE=1 SV=1	8	1	1	1	1	172	19.6	4.93	0	1	0	477403	High
P27824	Calnexin OS=Homo sapiens OX=9606 GN=CANX PE=1 SV=2	3	1	1	1	1	592	67.5	4.6	0	1	0	15380913	High
Q96QR8	Transcriptional activator protein Pur-beta OS=Homo sapiens OX=9606 GN=PURB PE=1 SV=3	3	1	1	1	1	312	33.2	5.43	0	1	0	237436	High
Q96L92	Sorting nexin-27 OS=Homo sapiens OX=9606 GN=SNX27 PE=1 SV=2	2	1	1	1	1	541	61.2	6.49	0	1	0	580052	High
Q02218	2-oxoglutarate dehydrogenase, mitochondrial OS=Homo sapiens OX=9606 GN=OGDH PE=1 SV=3	1	1	1	1	1	1023	115.9	6.86	0	1	0	996436	High
Q99714	3-hydroxyacyl-CoA dehydrogenase type-2 OS=Homo sapiens OX=9606 GN=HSD17B10 PE=1 SV=3	7	1	1	1	1	261	26.9	7.78	0	1	0	230518	High
Q9NTJ5	Phosphatidylinositide phosphatase SAC1 OS=Homo sapiens OX=9606 GN=SACM1L PE=1 SV=2	3	2	2	2	1	587	66.9	7.12	0	2	0	678623	High
Q9NS98	Semaphorin-3G OS=Homo sapiens OX=9606 GN=SEMA3G PE=2 SV=1	1	1	1	1	1	782	86.6	7.78	0	1	0	380496	High
Q15833	Syntaxin-binding protein 2 OS=Homo sapiens OX=9606 GN=STXBP2 PE=1 SV=2	2	1	1	1	1	593	66.4	6.55	0	1	0	446107	High
Q8NI08	Nuclear receptor coactivator 7 OS=Homo sapiens OX=9606 GN=NCOA7 PE=1 SV=2	1	1	1	1	1	942	106.1	5.59	0	1	0	681512	High
P83731	60S ribosomal protein L24 OS=Homo sapiens OX=9606 GN=RPL24 PE=1 SV=1	14	2	2	2	1	157	17.8	11.25	0	2	0	2.59518e+06	High
Q01082	Spectrin beta chain, non-erythrocytic 1 OS=Homo sapiens OX=9606 GN=SPTBN1 PE=1 SV=2	2	3	3	3	1	2364	274.4	5.57	0	3	0	955119	High
Q15291	Retinoblastoma-binding protein 5 OS=Homo sapiens OX=9606 GN=RBBP5 PE=1 SV=2	4	2	2	2	1	538	59.1	5.1	0	2	0	373551	High

## Sheet: 1190112748_Proteins
Accession	Description	Coverage [%]	# Peptides	# PSMs	# Unique Peptides	# Protein Groups	# AAs	MW [kDa]	calc. pI	Score Sequest HT: Sequest HT	# Peptides (by Search Engine): Sequest HT	# Razor Peptides	Abundance: F9: Sample	Found in Sample: [S9] F9: Sample
P04264	Keratin, type II cytoskeletal 1 OS=Homo sapiens OX=9606 GN=KRT1 PE=1 SV=6	61	45	75	41	1	644	66	8.12	143.93	45	4	2.18818e+08	High
P35527	Keratin, type I cytoskeletal 9 OS=Homo sapiens OX=9606 GN=KRT9 PE=1 SV=3	65	28	51	27	1	623	62	5.24	88.64	28	0	8.62007e+07	High
P35908	Keratin, type II cytoskeletal 2 epidermal OS=Homo sapiens OX=9606 GN=KRT2 PE=1 SV=2	66	37	49	29	1	639	65.4	8	82.89	37	6	4.95056e+07	High
P13645	Keratin, type I cytoskeletal 10 OS=Homo sapiens OX=9606 GN=KRT10 PE=1 SV=6	53	30	42	26	1	584	58.8	5.21	82.84	30	4	1.42145e+08	High
P08779	Keratin, type I cytoskeletal 16 OS=Homo sapiens OX=9606 GN=KRT16 PE=1 SV=4	58	28	36	15	1	473	51.2	5.05	52.6	28	9	2.56534e+07	High
P02538	Keratin, type II cytoskeletal 6A OS=Homo sapiens OX=9606 GN=KRT6A PE=1 SV=3	47	26	31	3	1	564	60	8	49.56	26	8	1.04536e+07	High
P04259	Keratin, type II cytoskeletal 6B OS=Homo sapiens OX=9606 GN=KRT6B PE=1 SV=5	46	25	30	2	1	564	60	8	46.13	25	0	1.65526e+06	High
P13647	Keratin, type II cytoskeletal 5 OS=Homo sapiens OX=9606 GN=KRT5 PE=1 SV=3	45	30	34	16	1	590	62.3	7.74	44.1	30	6	1.81607e+07	High
P02533	Keratin, type I cytoskeletal 14 OS=Homo sapiens OX=9606 GN=KRT14 PE=1 SV=4	50	24	29	6	1	472	51.5	5.16	43.22	24	4	1.19049e+07	High
P62805	Histone H4 OS=Homo sapiens OX=9606 GN=HIST1H4A PE=1 SV=2	58	12	28	12	1	103	11.4	11.36	38.66	12	0	1.52356e+08	High
P62750	60S ribosomal protein L23a OS=Homo sapiens OX=9606 GN=RPL23A PE=1 SV=1	46	8	12	8	1	156	17.7	10.45	25.99	8	0	1.74691e+07	High
P60709	Actin, cytoplasmic 1 OS=Homo sapiens OX=9606 GN=ACTB PE=1 SV=1	45	13	17	5	1	375	41.7	5.48	23	13	8	2.01832e+07	High
Q04695	Keratin, type I cytoskeletal 17 OS=Homo sapiens OX=9606 GN=KRT17 PE=1 SV=2	28	15	19	3	1	432	48.1	5.02	21.15	15	0	911231	High
P62314	Small nuclear ribonucleoprotein Sm D1 OS=Homo sapiens OX=9606 GN=SNRPD1 PE=1 SV=1	38	4	7	4	1	119	13.3	11.56	19.96	4	0	10167529	High
P62316	Small nuclear ribonucleoprotein Sm D2 OS=Homo sapiens OX=9606 GN=SNRPD2 PE=1 SV=1	47	7	10	7	1	118	13.5	9.91	19.24	7	0	1.27638e+07	High
P23284	Peptidyl-prolyl cis-trans isomerase B OS=Homo sapiens OX=9606 GN=PPIB PE=1 SV=2	37	9	16	8	1	216	23.7	9.41	19.17	9	1	8.59987e+07	High
P62861	40S ribosomal protein S30 OS=Homo sapiens OX=9606 GN=FAU PE=1 SV=1	20	4	13	4	1	59	6.6	12.15	18.73	4	0	1.00799e+08	High
O60814	Histone H2B type 1-K OS=Homo sapiens OX=9606 GN=HIST1H2BK PE=1 SV=3	41	5	9	5	1	126	13.9	10.32	18.48	5	0	55670177	High
P68104	Elongation factor 1-alpha 1 OS=Homo sapiens OX=9606 GN=EEF1A1 PE=1 SV=1	17	7	11	7	1	462	50.1	9.01	18.12	7	0	6.22013e+06	High
P06732	Creatine kinase M-type OS=Homo sapiens OX=9606 GN=CKM PE=1 SV=2	23	9	12	9	1	381	43.1	7.25	16.75	9	0	9.65686e+06	High
P16402	Histone H1.3 OS=Homo sapiens OX=9606 GN=HIST1H1D PE=1 SV=2	17	6	9	6	1	221	22.3	11.02	15.31	6	0	1.766e+07	High
E9PAV3	Nascent polypeptide-associated complex subunit alpha, muscle-specific form OS=Homo sapiens OX=9606 GN=NACA PE=1 SV=1	2	4	6	4	1	2078	205.3	9.58	15.15	4	0	1.15877e+07	High
P02768	Serum albumin OS=Homo sapiens OX=9606 GN=ALB PE=1 SV=2	17	11	14	11	1	609	69.3	6.28	14.88	11	0	2.26845e+07	High
P62979	Ubiquitin-40S ribosomal protein S27a OS=Homo sapiens OX=9606 GN=RPS27A PE=1 SV=2	42	6	13	6	1	156	18	9.64	14	6	0	1.46225e+07	High
P04908	Histone H2A type 1-B/E OS=Homo sapiens OX=9606 GN=HIST1H2AB PE=1 SV=2	35	5	8	1	1	130	14.1	11.05	13.32	5	3	3.38426e+07	High
P14678	Small nuclear ribonucleoprotein-associated proteins B and B' OS=Homo sapiens OX=9606 GN=SNRPB PE=1 SV=2	19	6	7	6	1	240	24.6	11.19	12.88	6	0	6.88449e+06	High
P60174	Triosephosphate isomerase OS=Homo sapiens OX=9606 GN=TPI1 PE=1 SV=3	25	6	8	6	1	286	30.8	5.92	12.19	6	0	3.97258e+06	High
P69905	Hemoglobin subunit alpha OS=Homo sapiens OX=9606 GN=HBA1 PE=1 SV=2	25	3	5	3	1	142	15.2	8.68	11.72	3	0	70458109	High
P62241	40S ribosomal protein S8 OS=Homo sapiens OX=9606 GN=RPS8 PE=1 SV=2	28	6	7	6	1	208	24.2	10.32	11.36	6	0	3.53469e+06	High
P0C0S8	Histone H2A type 1 OS=Homo sapiens OX=9606 GN=HIST1H2AG PE=1 SV=2	35	5	8	1	1	130	14.1	10.9	11.23	5	0	881051	High
P68431	Histone H3.1 OS=Homo sapiens OX=9606 GN=HIST1H3A PE=1 SV=2	24	4	8	4	1	136	15.4	11.12	11.07	4	0	5.86385e+07	High
P99999	Cytochrome c OS=Homo sapiens OX=9606 GN=CYCS PE=1 SV=2	26	4	6	4	1	105	11.7	9.57	10.62	4	0	3.92981e+06	High
P62937	Peptidyl-prolyl cis-trans isomerase A OS=Homo sapiens OX=9606 GN=PPIA PE=1 SV=2	36	8	12	7	1	165	18	7.81	10.61	8	0	7.9287e+06	High
P42766	60S ribosomal protein L35 OS=Homo sapiens OX=9606 GN=RPL35 PE=1 SV=2	30	5	7	5	1	123	14.5	11.05	10.5	5	0	1.00826e+07	High
P61204	ADP-ribosylation factor 3 OS=Homo sapiens OX=9606 GN=ARF3 PE=1 SV=2	49	7	8	4	1	181	20.6	7.43	10.23	7	2	4.38606e+06	High
P62736	Actin, aortic smooth muscle OS=Homo sapiens OX=9606 GN=ACTA2 PE=1 SV=1	20	9	11	1	1	377	42	5.39	10.21	9	0	293608	High
P20290	Transcription factor BTF3 OS=Homo sapiens OX=9606 GN=BTF3 PE=1 SV=1	40	4	5	4	1	206	22.2	9.38	10.2	4	0	3.35373e+06	High
Q96A32	Myosin regulatory light chain 2, skeletal muscle isoform OS=Homo sapiens OX=9606 GN=MYLPF PE=2 SV=1	31	6	6	6	1	169	19	5.01	9.38	6	0	4.06038e+06	High
P60842	Eukaryotic initiation factor 4A-I OS=Homo sapiens OX=9606 GN=EIF4A1 PE=1 SV=1	15	6	6	6	1	406	46.1	5.48	8.87	6	0	2.81658e+06	High
P62851	40S ribosomal protein S25 OS=Homo sapiens OX=9606 GN=RPS25 PE=1 SV=1	24	3	4	3	1	125	13.7	10.11	8.47	3	0	4.30258e+06	High
P39019	40S ribosomal protein S19 OS=Homo sapiens OX=9606 GN=RPS19 PE=1 SV=2	20	4	4	4	1	145	16.1	10.32	8.24	4	0	3.44505e+06	High
P61978	Heterogeneous nuclear ribonucleoprotein K OS=Homo sapiens OX=9606 GN=HNRNPK PE=1 SV=1	13	4	4	4	1	463	50.9	5.54	7.99	4	0	409430	High
P81605	Dermcidin OS=Homo sapiens OX=9606 GN=DCD PE=1 SV=2	25	3	3	3	1	110	11.3	6.54	7.88	3	0	2.86801e+06	High
P62277	40S ribosomal protein S13 OS=Homo sapiens OX=9606 GN=RPS13 PE=1 SV=2	28	5	6	5	1	151	17.2	10.54	7.64	5	0	2.19416e+06	High
P18669	Phosphoglycerate mutase 1 OS=Homo sapiens OX=9606 GN=PGAM1 PE=1 SV=2	8	2	3	2	1	254	28.8	7.18	7.45	2	0	2.38265e+06	High
P62318	Small nuclear ribonucleoprotein Sm D3 OS=Homo sapiens OX=9606 GN=SNRPD3 PE=1 SV=1	32	3	3	3	1	126	13.9	10.32	7.33	3	0	14486509	High
P25705	ATP synthase subunit alpha, mitochondrial OS=Homo sapiens OX=9606 GN=ATP5F1A PE=1 SV=1	9	4	4	4	1	553	59.7	9.13	7.11	4	0	838516	High
P07437	Tubulin beta chain OS=Homo sapiens OX=9606 GN=TUBB PE=1 SV=2	16	5	5	1	1	444	49.6	4.89	6.93	5	0		High
P62081	40S ribosomal protein S7 OS=Homo sapiens OX=9606 GN=RPS7 PE=1 SV=1	22	4	4	4	1	194	22.1	10.1	6.85	4	0	2.42146e+06	High
P62854	40S ribosomal protein S26 OS=Homo sapiens OX=9606 GN=RPS26 PE=1 SV=3	21	2	3	2	1	115	13	11	6.85	2	0	4.34072e+06	High
P05109	Protein S100-A8 OS=Homo sapiens OX=9606 GN=S100A8 PE=1 SV=1	24	2	3	2	1	93	10.8	7.03	6.75	2	0	2.05735e+06	High
P62269	40S ribosomal protein S18 OS=Homo sapiens OX=9606 GN=RPS18 PE=1 SV=3	38	7	8	7	1	152	17.7	10.99	6.71	7	0	6.12086e+06	High
P08865	40S ribosomal protein SA OS=Homo sapiens OX=9606 GN=RPSA PE=1 SV=4	15	3	3	3	1	295	32.8	4.87	6.65	3	0	1.63711e+06	High
Q01469	Fatty acid-binding protein 5 OS=Homo sapiens OX=9606 GN=FABP5 PE=1 SV=3	7	2	3	2	1	135	15.2	7.01	6.52	2	0	3.71792e+06	High
P14625	Endoplasmin OS=Homo sapiens OX=9606 GN=HSP90B1 PE=1 SV=1	4	3	3	3	1	803	92.4	4.84	6.47	3	0	206871	High
P31949	Protein S100-A11 OS=Homo sapiens OX=9606 GN=S100A11 PE=1 SV=2	32	3	3	3	1	105	11.7	7.12	6.4	3	0	1.76455e+06	High
P62304	Small nuclear ribonucleoprotein E OS=Homo sapiens OX=9606 GN=SNRPE PE=1 SV=1	52	3	3	3	1	92	10.8	9.44	6.27	3	0	7.66158e+06	High
P04406	Glyceraldehyde-3-phosphate dehydrogenase OS=Homo sapiens OX=9606 GN=GAPDH PE=1 SV=3	16	4	6	4	1	335	36	8.46	6.25	4	0	2.34673e+06	High
P68371	Tubulin beta-4B chain OS=Homo sapiens OX=9606 GN=TUBB4B PE=1 SV=1	14	5	5	1	1	445	49.8	4.89	6.1	5	3	1.11929e+06	High
P18621	60S ribosomal protein L17 OS=Homo sapiens OX=9606 GN=RPL17 PE=1 SV=3	14	2	3	2	1	184	21.4	10.17	6.05	2	0	247012	High
Q06830	Peroxiredoxin-1 OS=Homo sapiens OX=9606 GN=PRDX1 PE=1 SV=1	26	5	6	4	1	199	22.1	8.13	5.86	5	1	4.77365e+06	High
P0DOX8	Immunoglobulin lambda-1 light chain OS=Homo sapiens OX=9606 PE=1 SV=1	10	3	11	3	1	216	22.8	6.76	5.85	3	0	1.85159e+07	High
P06702	Protein S100-A9 OS=Homo sapiens OX=9606 GN=S100A9 PE=1 SV=1	32	3	5	3	1	114	13.2	6.13	5.84	3	0	3.07918e+06	High
P62249	40S ribosomal protein S16 OS=Homo sapiens OX=9606 GN=RPS16 PE=1 SV=2	27	4	4	4	1	146	16.4	10.21	5.79	4	0	1.79137e+06	High
P63000	Ras-related C3 botulinum toxin substrate 1 OS=Homo sapiens OX=9606 GN=RAC1 PE=1 SV=1	19	3	3	3	1	192	21.4	8.5	5.64	3	0	1.00642e+06	High
P84098	60S ribosomal protein L19 OS=Homo sapiens OX=9606 GN=RPL19 PE=1 SV=1	15	4	4	4	1	196	23.5	11.47	5.22	4	0	1.99783e+06	High
P11142	Heat shock cognate 71 kDa protein OS=Homo sapiens OX=9606 GN=HSPA8 PE=1 SV=1	9	5	5	5	1	646	70.9	5.52	5.12	5	0	1.22777e+06	High
P19338	Nucleolin OS=Homo sapiens OX=9606 GN=NCL PE=1 SV=3	4	2	3	2	1	710	76.6	4.7	5.12	2	0	1.15572e+06	High
P30050	60S ribosomal protein L12 OS=Homo sapiens OX=9606 GN=RPL12 PE=1 SV=1	15	2	2	2	1	165	17.8	9.42	5.11	2	0	604668	High
P46783	40S ribosomal protein S10 OS=Homo sapiens OX=9606 GN=RPS10 PE=1 SV=1	14	2	2	2	1	165	18.9	10.15	5.09	2	0	505499	High
P63241	Eukaryotic translation initiation factor 5A-1 OS=Homo sapiens OX=9606 GN=EIF5A PE=1 SV=2	8	1	2	1	1	154	16.8	5.24	4.95	1	0	465107	High
P0C0L4	Complement C4-A OS=Homo sapiens OX=9606 GN=C4A PE=1 SV=2	1	2	2	2	1	1744	192.7	7.08	4.88	2	0	2.15438e+06	High
Q07020	60S ribosomal protein L18 OS=Homo sapiens OX=9606 GN=RPL18 PE=1 SV=2	12	2	2	2	1	188	21.6	11.72	4.79	2	0	507388	High
P51148	Ras-related protein Rab-5C OS=Homo sapiens OX=9606 GN=RAB5C PE=1 SV=2	12	2	2	2	1	216	23.5	8.41	4.78	2	0	600974	High
Q15907	Ras-related protein Rab-11B OS=Homo sapiens OX=9606 GN=RAB11B PE=1 SV=4	23	5	5	5	1	218	24.5	5.94	4.76	5	0	2.38063e+06	High
P62917	60S ribosomal protein L8 OS=Homo sapiens OX=9606 GN=RPL8 PE=1 SV=2	7	2	2	2	1	257	28	11.03	4.63	2	0	1.52901e+06	High
P07305	Histone H1.0 OS=Homo sapiens OX=9606 GN=H1F0 PE=1 SV=3	21	4	4	4	1	194	20.9	10.84	4.57	4	0	1.00603e+06	High
Q6ZVX7	F-box only protein 50 OS=Homo sapiens OX=9606 GN=NCCRP1 PE=1 SV=1	8	2	3	2	1	275	30.8	6.62	4.49	2	0	580311	High
P61626	Lysozyme C OS=Homo sapiens OX=9606 GN=LYZ PE=1 SV=1	20	4	4	4	1	148	16.5	9.16	4.47	4	0	2.73515e+06	High
P04083	Annexin A1 OS=Homo sapiens OX=9606 GN=ANXA1 PE=1 SV=2	4	2	2	2	1	346	38.7	7.02	4.43	2	0	410594	High
P16401	Histone H1.5 OS=Homo sapiens OX=9606 GN=HIST1H1B PE=1 SV=3	12	3	3	3	1	226	22.6	10.92	4.37	3	0	3.96914e+06	High
P00568	Adenylate kinase isoenzyme 1 OS=Homo sapiens OX=9606 GN=AK1 PE=1 SV=3	18	4	5	4	1	194	21.6	8.63	4.33	4	0	1.93814e+06	High
P62826	GTP-binding nuclear protein Ran OS=Homo sapiens OX=9606 GN=RAN PE=1 SV=3	8	2	2	2	1	216	24.4	7.49	4.31	2	0	309891	High
P61224	Ras-related protein Rap-1b OS=Homo sapiens OX=9606 GN=RAP1B PE=1 SV=1	27	4	4	4	1	184	20.8	5.78	4.28	4	0	1.01628e+06	High
P05413	Fatty acid-binding protein, heart OS=Homo sapiens OX=9606 GN=FABP3 PE=1 SV=4	17	2	2	2	1	133	14.8	6.8	4.24	2	0	2.89294e+06	High
P05976	Myosin light chain 1/3, skeletal muscle isoform OS=Homo sapiens OX=9606 GN=MYL1 PE=2 SV=3	18	3	3	3	1	194	21.1	5.03	4.2	3	0	1.23596e+06	High
P31947	14-3-3 protein sigma OS=Homo sapiens OX=9606 GN=SFN PE=1 SV=1	13	4	5	3	1	248	27.8	4.74	4.18	4	1	1.45486e+06	High
Q13162	Peroxiredoxin-4 OS=Homo sapiens OX=9606 GN=PRDX4 PE=1 SV=1	8	2	3	1	1	271	30.5	6.29	4.16	2	0	2.12983e+06	High
P12273	Prolactin-inducible protein OS=Homo sapiens OX=9606 GN=PIP PE=1 SV=1	26	4	4	4	1	146	16.6	8.05	4.15	4	0		High
P00558	Phosphoglycerate kinase 1 OS=Homo sapiens OX=9606 GN=PGK1 PE=1 SV=3	12	4	5	4	1	417	44.6	8.1	4.14	4	0	1.08395e+06	High
P68871	Hemoglobin subunit beta OS=Homo sapiens OX=9606 GN=HBB PE=1 SV=2	22	3	3	3	1	147	16	7.28	4.12	3	0	1.27405e+07	High
P84103	Serine/arginine-rich splicing factor 3 OS=Homo sapiens OX=9606 GN=SRSF3 PE=1 SV=1	18	3	3	3	1	164	19.3	11.65	4.1	3	0	1.96206e+06	High
P46782	40S ribosomal protein S5 OS=Homo sapiens OX=9606 GN=RPS5 PE=1 SV=4	16	3	3	3	1	204	22.9	9.72	4.02	3	0	736666	High
P62820	Ras-related protein Rab-1A OS=Homo sapiens OX=9606 GN=RAB1A PE=1 SV=3	22	4	4	2	1	205	22.7	6.21	4.01	4	2	1.91096e+06	High
P18077	60S ribosomal protein L35a OS=Homo sapiens OX=9606 GN=RPL35A PE=1 SV=2	15	3	3	3	1	110	12.5	11.06	4	3	0	572896	High
P0DP25	Calmodulin-3 OS=Homo sapiens OX=9606 GN=CALM3 PE=1 SV=1	11	1	2	1	1	149	16.8	4.22	3.99	1	0	575620	High
P61981	14-3-3 protein gamma OS=Homo sapiens OX=9606 GN=YWHAG PE=1 SV=2	13	3	4	2	1	247	28.3	4.89	3.98	3	0	424770	High
P63104	14-3-3 protein zeta/delta OS=Homo sapiens OX=9606 GN=YWHAZ PE=1 SV=1	14	3	3	2	1	245	27.7	4.79	3.95	3	0	412180	High
P68363	Tubulin alpha-1B chain OS=Homo sapiens OX=9606 GN=TUBA1B PE=1 SV=1	6	2	2	2	1	451	50.1	5.06	3.93	2	0	433794	High
P47914	60S ribosomal protein L29 OS=Homo sapiens OX=9606 GN=RPL29 PE=1 SV=2	8	2	3	2	1	159	17.7	11.66	3.9	2	0	960641	High
P62280	40S ribosomal protein S11 OS=Homo sapiens OX=9606 GN=RPS11 PE=1 SV=3	18	3	3	3	1	158	18.4	10.3	3.88	3	0	714676	High
P40429	60S ribosomal protein L13a OS=Homo sapiens OX=9606 GN=RPL13A PE=1 SV=2	9	2	2	2	1	203	23.6	10.93	3.86	2	0	447483	High
P62847	40S ribosomal protein S24 OS=Homo sapiens OX=9606 GN=RPS24 PE=1 SV=1	20	2	2	2	1	133	15.4	10.78	3.85	2	0	1.13191e+06	High
P46779	60S ribosomal protein L28 OS=Homo sapiens OX=9606 GN=RPL28 PE=1 SV=3	21	3	3	3	1	137	15.7	12.02	3.83	3	0	1.24115e+06	High
Q8WUD1	Ras-related protein Rab-2B OS=Homo sapiens OX=9606 GN=RAB2B PE=1 SV=1	11	2	2	2	1	216	24.2	7.83	3.82	2	0	385838	High
A0A0C4DH55	Immunoglobulin kappa variable 3D-7 OS=Homo sapiens OX=9606 GN=IGKV3D-7 PE=3 SV=5	8	1	3	1	1	119	13.1	5.94	3.81	1	0	9.45549e+06	High
P05164	Myeloperoxidase OS=Homo sapiens OX=9606 GN=MPO PE=1 SV=1	5	4	5	4	1	745	83.8	8.97	3.79	4	0	8.03961e+06	High
P18085	ADP-ribosylation factor 4 OS=Homo sapiens OX=9606 GN=ARF4 PE=1 SV=3	32	4	5	1	1	180	20.5	7.14	3.78	4	0	41681.3	High
Q01130	Serine/arginine-rich splicing factor 2 OS=Homo sapiens OX=9606 GN=SRSF2 PE=1 SV=4	7	2	2	2	1	221	25.5	11.85	3.76	2	0		High
P61353	60S ribosomal protein L27 OS=Homo sapiens OX=9606 GN=RPL27 PE=1 SV=2	28	3	3	3	1	136	15.8	10.56	3.69	3	0	2.11468e+06	High
A0A087WW87	Immunoglobulin kappa variable 2-40 OS=Homo sapiens OX=9606 GN=IGKV2-40 PE=3 SV=2	17	2	4	1	1	121	13.3	4.61	3.67	2	1	2.91522e+06	High
P59665	Neutrophil defensin 1 OS=Homo sapiens OX=9606 GN=DEFA1 PE=1 SV=1	19	2	2	2	1	94	10.2	6.99	3.63	2	0	1.48575e+06	High
Q04917	14-3-3 protein eta OS=Homo sapiens OX=9606 GN=YWHAH PE=1 SV=4	12	3	4	2	1	246	28.2	4.84	3.62	3	0	167226	High
P61026	Ras-related protein Rab-10 OS=Homo sapiens OX=9606 GN=RAB10 PE=1 SV=1	17	3	3	2	1	200	22.5	8.38	3.56	3	0	78485.6	High
P31946	14-3-3 protein beta/alpha OS=Homo sapiens OX=9606 GN=YWHAB PE=1 SV=3	13	3	4	1	1	246	28.1	4.83	3.55	3	1	54339.7	High
Q15084	Protein disulfide-isomerase A6 OS=Homo sapiens OX=9606 GN=PDIA6 PE=1 SV=1	3	1	1	1	1	440	48.1	5.08	3.48	1	0	374661	High
P62910	60S ribosomal protein L32 OS=Homo sapiens OX=9606 GN=RPL32 PE=1 SV=2	20	3	4	3	1	135	15.9	11.33	3.47	3	0	2.68326e+06	High
P61254	60S ribosomal protein L26 OS=Homo sapiens OX=9606 GN=RPL26 PE=1 SV=1	17	4	4	4	1	145	17.2	10.55	3.45	4	0	1.30802e+06	High
P61006	Ras-related protein Rab-8A OS=Homo sapiens OX=9606 GN=RAB8A PE=1 SV=1	13	3	3	1	1	207	23.7	9.07	3.37	3	0	326398	High
O76094	Signal recognition particle subunit SRP72 OS=Homo sapiens OX=9606 GN=SRP72 PE=1 SV=3	3	1	1	1	1	671	74.6	9.26	2.9	1	0		High
P50914	60S ribosomal protein L14 OS=Homo sapiens OX=9606 GN=RPL14 PE=1 SV=4	6	1	1	1	1	215	23.4	10.93	2.59	1	0	1.25875e+06	High
P61604	10 kDa heat shock protein, mitochondrial OS=Homo sapiens OX=9606 GN=HSPE1 PE=1 SV=2	12	1	1	1	1	102	10.9	8.92	2.53	1	0		High
P35268	60S ribosomal protein L22 OS=Homo sapiens OX=9606 GN=RPL22 PE=1 SV=2	15	2	2	2	1	128	14.8	9.19	2.51	2	0	1.37788e+06	High
P62913	60S ribosomal protein L11 OS=Homo sapiens OX=9606 GN=RPL11 PE=1 SV=2	12	2	2	2	1	178	20.2	9.6	2.48	2	0	976826	High
P14923	Junction plakoglobin OS=Homo sapiens OX=9606 GN=JUP PE=1 SV=3	2	1	1	1	1	745	81.7	6.14	2.43	1	0	146005	High
P62306	Small nuclear ribonucleoprotein F OS=Homo sapiens OX=9606 GN=SNRPF PE=1 SV=1	24	2	2	2	1	86	9.7	4.67	2.42	2	0	3.86197e+06	High
P05156	Complement factor I OS=Homo sapiens OX=9606 GN=CFI PE=1 SV=2	2	1	1	1	1	583	65.7	7.5	2.4	1	0	1.01089e+06	High
P62995	Transformer-2 protein homolog beta OS=Homo sapiens OX=9606 GN=TRA2B PE=1 SV=1	5	1	1	1	1	288	33.6	11.25	2.39	1	0		High
Q14103	Heterogeneous nuclear ribonucleoprotein D0 OS=Homo sapiens OX=9606 GN=HNRNPD PE=1 SV=1	4	1	1	1	1	355	38.4	7.81	2.37	1	0	288492	High
P07477	Trypsin-1 OS=Homo sapiens OX=9606 GN=PRSS1 PE=1 SV=1	8	1	1	1	1	247	26.5	6.51	2.35	1	0	40484840	High
P62266	40S ribosomal protein S23 OS=Homo sapiens OX=9606 GN=RPS23 PE=1 SV=3	8	1	1	1	1	143	15.8	10.49	2.35	1	0	685668	High
P37802	Transgelin-2 OS=Homo sapiens OX=9606 GN=TAGLN2 PE=1 SV=3	7	1	1	1	1	199	22.4	8.25	2.33	1	0	624469	High
[truncated: 161 more rows]
